# Supplementary material for: Neural stemness contributes to cell tumorigenicity
Source: Cell Biosci. 2021 Jan 19;11:21. doi: 10.1186/s13578-021-00531-6 (PMC7814647; doi:10.1186/s13578-021-00531-6)
Supplement: Supplementary file 2 — Additional file 2: Table S4. 5283 neural specific genes or genes enriched in neural tissues, the evidence for expression patterns, and conservativeness of these genes. [file 13578_2021_531_MOESM2_ESM.xlsx]

## Sheet: 5283 neural genes
List of 5283 neural specific genes or genes enriched in neural tissues, the evidence for such expression patterns, and conservativeness of these genes.
Gene	Evidence of neural specific expression or at least neural enriched expression during embryogenesis of mouse (M), Xenopus (X), zebrafish (Z), or/and in human (H) neuron. Expression patterns of a small numbers of genes in chicken (C) embryos were included	Gene conservation in M. brevicollis (Mo.), A. queenslandica (Am.) or T. adhaerens (Tri.)
A1CF	M		Am.	Tri.
AACS	Z		Am.	Tri.
AADAT	X	Mo.	Am.	Tri.
AAGAB	M		Am.
AAK1	H, M	Mo.	Am.	Tri.
AAMP	Z	Mo.	Am.	Tri.
AARS	H, Z	Mo.	Am.	Tri.
AATK	M
ABAT	H, Z		Am.	Tri.
ABCA1	Z	Mo.	Am.	Tri.
ABCA2	M, X	Mo.	Am.
ABCA4	H, M		Am.
ABCA5	Z	Mo.		Tri.
ABCB1	H, M	Mo.	Am.	Tri.
ABCB6	Z	Mo.	Am.	Tri.
ABCC1	Z	Mo.	Am.	Tri.
ABCC3	C		Am.	Tri.
ABCC4	Z	Mo.	Am.	Tri.
ABCC5	Z	Mo.		Tri.
ABCC8	H, Z	Mo.
ABCF2	Z	Mo.	Am.	Tri.
ABCG2	X	Mo.	Am.	Tri.
ABHD11	M	Mo.		Tri.
ABHD18	M	Mo.	Am.	Tri.
ABHD3	X, Z	Mo.	Am.	Tri.
ABHD4	Z	Mo.	Am.	Tri.
ABHD5	M
ABI1	X
ABI2	X		Am.	Tri.
ABL1	X	Mo.	Am.	Tri.
ABL2	X	Mo.
ABLIM3	X		Am.
ABR	X	Mo.	Am.
ABT1	H, Z	Mo.	Am.	Tri.
ACAD11	M	Mo.	Am.	Tri.
ACADM	H, Z	Mo.	Am.	Tri.
ACBD5	M
ACBD6	X	Mo.	Am.
ACER1	Z
ACHE	Z	Mo.		Tri.
ACIN1	X	Mo.	Am.	Tri.
ACKR2	M
ACLY	M	Mo.	Am.	Tri.
ACO2	H, Z	Mo.	Am.	Tri.
ACOT7	M	Mo.	Am.	Tri.
ACOT9	M
ACOX1	Z	Mo.	Am.	Tri.
ACP2	M, X	Mo.	Am.	Tri.
ACSBG2	X, Z	Mo.	Am.	Tri.
ACSF2	X	Mo.	Am.	Tri.
ACSL1	X	Mo.	Am.	Tri.
ACSL4	H, M, Z
ACSL6	M
ACSS1	Z	Mo.
ACSS2	M	Mo.	Am.	Tri.
ACSS3	M	Mo.	Am.
ACTB	H, X	Mo.	Am.	Tri.
ACTG1	M, X	Mo.		Tri.
ACTL6A	X		Am.	Tri.
ACTL6B	H, M	Mo.
ACTR10	Z	Mo.	Am.	Tri.
ACTR1A	H, M
ACTR1B	M	Mo.	Am.
ACTR2	H, X	Mo.	Am.	Tri.
ACVR1	X			Tri.
ACVR2A	Z
ACVR2B	X, Z			Tri.
ADAD2	M
ADAM10	X	Mo.	Am.	Tri.
ADAM11	M, X
ADAM12	C		Am.	Tri.
ADAM17	C	Mo.	Am.	Tri.
ADAM19	M		Am.
ADAM22	H, M
ADAM23	X, Z
ADAM33	X
ADAMTS16	Z
ADAMTS17	M		Am.
ADAMTS18	Z		Am.	Tri.
ADAMTS2	M
ADAMTS20	M		Am.
ADAMTS3	Z
ADAMTS5	M
ADAMTS9	X
ADAP1	M	Mo.	Am.	Tri.
ADAP2	M		Am.
ADAR	Z		Am.
ADARB1	X, Z		Am.
ADARB2	Z
ADCY1	H, Z		Am.
ADCY2	H. M		Am.	Tri.
ADCY6	H, M		Am.	Tri.
ADCYAP1	H, X, Z
ADCYAP1R1	H, X, Z
ADD2	H, Z			Tri.
ADGB	Z	Mo.	Am.	Tri.
ADGRB1	H, Z
ADGRB3	H, Z	Mo.	Am.
ADGRG1	H, Z
ADGRL1	H, Z	Mo.	Am.	Tri.
ADGRL2	Z	Mo.	Am.
ADGRL3	H, Z	Mo.	Am.	Tri.
ADGRV1	H, Z	Mo.	Am.
ADH5	Z	Mo.	Am.	Tri.
ADH7	M
ADI1	Z	Mo.	Am.
ADIPOR2	Z	Mo.	Am.	Tri.
ADM	H, M
ADNP	H, M
ADRA1A	H, M			Tri.
ADRA1B	M, Z		Am.
ADRA1D	M			Tri.
ADRA2A	M
ADRA2C	H, M, Z
ADRM1	X	Mo.	Am.	Tri.
AES	X
AFAP1	M, X
AFDN	X		Am.	Tri.
AFG3L2	H, M	Mo.	Am.	Tri.
AGA	M		Am.	Tri.
AGAP2	H
AGBL1	M	Mo.
AGBL2	M	Mo.	Am.	Tri.
AGBL3	M		Am.
AGBL4	M	Mo.	Am.	Tri.
AGBL5	Z	Mo.	Am.	Tri.
AGO1	M			Tri.
AGRN	Z			Tri.
AGRP	H, Z
AGTPBP1	H, M, Z	Mo.	Am.	Tri.
AGTR2	M
AHCTF1	X, Z		Am.	Tri.
AHCY	H, Z	Mo.	Am.	Tri.
AHI1	H, Z		Am.	Tri.
AIDA	Z	Mo.	Am.	Tri.
AIF1	H, M	Mo.	Am.
AIFM1	H, M	Mo.	Am.	Tri.
AIFM2	M	Mo.
AIFM3	X	Mo.	Am.	Tri.
AIMP1	M	Mo.	Am.	Tri.
AIMP2	H, Z		Am.	Tri.
AIPL1	H, M, Z	Mo.	Am.
AK3	X, Z	Mo.	Am.
AK4	Z
AKAP12	Z
AKAP13	M			Tri.
AKAP5	M
AKAP6	M
AKAP7	M			Tri.
AKAP9	H, M
AKIRIN1	X			Tri.
AKIRIN2	X		Am.
AKR1B1	H	Mo.	Am.	Tri.
AKT1	X, Z	Mo.
AKT1S1	H, Z		Am.
AKT2	X, Z	Mo.	Am.	Tri.
ALAD	X	Mo.	Am.	Tri.
ALAS2	X	Mo.	Am.	Tri.
ALCAM	M, X
ALDH16A1	Z	Mo.	Am.	Tri.
ALDH18A1	Z	Mo.	Am.
ALDH1A1	M		Am.
ALDH1A3	X, Z	Mo.
ALDH3B2	Z	Mo.	Am.
ALDH6A1	Z	Mo.	Am.	Tri.
ALDH7A1	Z	Mo.	Am.	Tri.
ALG13	X	Mo.	Am.	Tri.
ALG2	X	Mo.	Am.
ALG3	Z	Mo.	Am.	Tri.
ALG9	Z	Mo.	Am.	Tri.
ALK	H, Z
ALKAL2	H
ALKBH1	H, M		Am.	Tri.
ALKBH8	M	Mo.	Am.	Tri.
ALMS1	M
ALPL	X, Z			Tri.
ALS2	H, M		Am.	Tri.
ALX1	X, Z
ALYREF	M, X	Mo.	Am.	Tri.
ALYREF2	M
AMBRA1	H, M			Tri.
AMDHD2	Z	Mo.	Am.	Tri.
AMER1	M
AMER2	M, X
AMER3	M
AMFR	H, M	Mo.	Am.	Tri.
AMIGO1	H, Z
AMIGO2	M
AMMECR1	X	Mo.	Am.	Tri.
AMOTL2	X, Z
AMPD2	M	Mo.	Am.	Tri.
AMPH	H, Z		Am.
AMZ2	M	Mo.	Am.
ANAPC2	H, M	Mo.	Am.	Tri.
ANAPC4	M		Am.	Tri.
ANK2	Z	Mo.	Am.
ANK3	M	Mo.	Am.	Tri.
ANKFY1	M	Mo.	Am.
ANKLE2	X	Mo.	Am.	Tri.
ANKMY2	M	Mo.	Am.	Tri.
ANKRD10	M, X
ANKRD12	Z	Mo.
ANKRD13A	M	Mo.
ANKRD24	M
ANKRD39	M		Am.	Tri.
ANKRD46	M, Z			Tri.
ANKRD6	M
ANKS1A	H, M		Am.
ANKS1B	H
ANKS3	M		Am.
ANO1	M
ANO4	M			Tri.
ANO6	M	Mo.
ANO8	M			Tri.
ANOS1	X, Z			Tri.
AOX2	M		Am.
AP1B1	Z	Mo.	Am.
AP1G1	M	Mo.	Am.	Tri.
AP1M1	X, Z	Mo.	Am.	Tri.
AP1S1	H, X
AP2A1	X		Am.	Tri.
AP2A2	M, X	Mo.	Am.
AP3B2	H, M	Mo.	Am.	Tri.
AP3D1	H, M	Mo.	Am.	Tri.
AP3M2	M, X	Mo.	Am.	Tri.
AP3S1	M, X	Mo.	Am.	Tri.
AP4M1	M	Mo.	Am.	Tri.
AP4S1	X	Mo.	Am.	Tri.
APBA1	H, M		Am.
APBB2	H, X		Am.
APC	X, Z		Am.	Tri.
APC2	M
APEX1	Z	Mo.	Am.	Tri.
APH1A	M	Mo.		Tri.
APH1B	M, Z		Am.
API5	M
APLN	M
APLP2	Z	Mo.
APMAP	M		Am.
APOD	H, M
APP	H, Z
APPL1	X, Z		Am.
APPL2	X, Z
AQP3	X		Am.	Tri.
AQP4	X, Z	Mo.
ARAF	Z
ARF1	H, Z	Mo.	Am.	Tri.
ARF4	H, X		Am.	Tri.
ARF6	X	Mo.	Am.	Tri.
ARFGAP1	X	Mo.	Am.	Tri.
ARFGAP2	X	Mo.	Am.
ARFGAP3	X	Mo.		Tri.
ARFGEF1	H, M	Mo.	Am.	Tri.
ARFGEF2	H, M
ARFGEF3	M			Tri.
ARGLU1	M		Am.	Tri.
ARHGAP1	Z	Mo.	Am.	Tri.
ARHGAP11A	M	Mo.		Tri.
ARHGAP12	Z	Mo.	Am.	Tri.
ARHGAP15	C, M	Mo.
ARHGAP19	X		Am.	Tri.
ARHGAP21	M, X	Mo.	Am.
ARHGAP24	M		Am.
ARHGAP26	M, X		Am.	Tri.
ARHGAP28	Z
ARHGAP29	Z		Am.	Tri.
ARHGAP32	H, Z		Am.
ARHGAP33	M
ARHGAP35	H, M		Am.
ARHGAP39	Z	Mo.	Am.	Tri.
ARHGAP4	H
ARHGAP44	H, M			Tri.
ARHGDIA	H, Z	Mo.	Am.	Tri.
ARHGEF1	H, M, Z
ARHGEF10	H, M		Am.
ARHGEF11	X, Z	Mo.	Am.	Tri.
ARHGEF15	H
ARHGEF16	M	Mo.
ARHGEF2	M, X		Am.
ARHGEF25	M
ARHGEF26	M	Mo.	Am.
ARHGEF37	X		Am.
ARHGEF4	M		Am.
ARHGEF7	H, M, Z		Am.	Tri.
ARHGEF9	M		Am.
ARID1A	M, X		Am.
ARID1B	H		Am.	Tri.
ARID5B	M		Am.	Tri.
ARIH1	H, M	Mo.	Am.	Tri.
ARL13B	X, Z	Mo.	Am.	Tri.
ARL14EP	M			Tri.
ARL3	H, M, Z	Mo.	Am.	Tri.
ARL4C	M			Tri.
ARL6IP1	M
ARL6IP5	M
ARL8A	X	Mo.	Am.	Tri.
ARL8B	X			Tri.
ARMC1	X	Mo.	Am.	Tri.
ARMC2	M	Mo.	Am.	Tri.
ARMC4	Z	Mo.	Am.	Tri.
ARMCX2	M
ARNT	X		Am.	Tri.
ARNT2	M, Z
ARNTL2	X		Am.	Tri.
ARPC1A	M	Mo.	Am.	Tri.
ARPC2	H, M	Mo.	Am.	Tri.
ARPC4	M	Mo.	Am.	Tri.
ARPC5	H, M		Am.	Tri.
ARR3	H, M, Z
ARRB1	H, Z	Mo.		Tri.
ARRB2	X		Am.
ARSB	H, X	Mo.	Am.
ARSG	M	Mo.
ARTN	H, M
ARVCF	X		Am.
ARX	X		Am.	Tri.
ASAH1	Z	Mo.	Am.	Tri.
ASAP2	X		Am.	Tri.
ASB11	Z
ASB5	M
ASCL1	M, X, Z			Tri.
ASCL2	X		Am.
ASCL3	X			Tri.
ASF1B	Z	Mo.
ASH2L	M	Mo.	Am.	Tri.
ASIC1	M		Am.	Tri.
ASIC2	H, M		Am.	Tri.
ASIC4	M		Am.
ASL	X	Mo.		Tri.
ASNA1	Z	Mo.	Am.	Tri.
ASPHD1	Z
ASPM	H, Z	Mo.	Am.	Tri.
ASS1	H, X	Mo.		Tri.
ASTE1	M		Am.	Tri.
ASTN1	H, M
ATAD1	H, M	Mo.		Tri.
ATAD5	Z		Am.	Tri.
ATAT1	H, M		Am.	Tri.
ATCAY	H, M, Z
ATF1	X		Am.
ATF2	M	Mo.	Am.	Tri.
ATF3	Z
ATF4	M, X	Mo.	Am.	Tri.
ATF5	H, Z		Am.
ATG12	M		Am.	Tri.
ATG16L1	M	Mo.	Am.	Tri.
ATG3	M	Mo.	Am.	Tri.
ATG4B	M	Mo.		Tri.
ATG4C	M
ATG4D	M		Am.
ATG5	M, Z		Am.	Tri.
ATG7	M, Z		Am.	Tri.
ATIC	Z	Mo.		Tri.
ATL1	H, M, Z	Mo.		Tri.
ATM	H, Z	Mo.	Am.	Tri.
ATMIN	M		Am.	Tri.
ATOH1	H, M, X
ATOH7	X, Z
ATP11C	M
ATP13A2	H, Z	Mo.		Tri.
ATP13A4	M
ATP1A1	M, X, Z	Mo.		Tri.
ATP1A2	X	Mo.	Am.
ATP1A3	H, Z	Mo.
ATP1B1	H, Z			Tri.
ATP1B2	Z		Am.
ATP23	X	Mo.	Am.	Tri.
ATP2B2	H, M	Mo.	Am.
ATP2B3	Z	Mo.		Tri.
ATP5F1B	H, M	Mo.	Am.
ATP5PO	Z	Mo.		Tri.
ATP6AP1	M		Am.
ATP6AP2	X, Z	Mo.	Am.	Tri.
ATP6V0C	X, Z	Mo.	Am.	Tri.
ATP6V0D1	H, Z	Mo.	Am.	Tri.
ATP6V1A	X, Z	Mo.	Am.	Tri.
ATP6V1C1	X, Z	Mo.	Am.	Tri.
ATP6V1D	Z	Mo.	Am.	Tri.
ATP6V1F	Z	Mo.	Am.	Tri.
ATP6V1G1	Z	Mo.		Tri.
ATP6V1H	Z	Mo.	Am.	Tri.
ATPAF1	Z	Mo.
ATR	M, Z	Mo.	Am.	Tri.
ATRN	H, Z		Am.	Tri.
ATRNL1	X		Am.
ATRX	X		Am.	Tri.
ATXN10	H, M		Am.	Tri.
ATXN1L	H
ATXN3	M	Mo.	Am.	Tri.
ATXN7	Z		Am.	Tri.
ATXN7L3B	M
AUP1	M, X		Am.	Tri.
AURKA	X, Z	Mo.	Am.	Tri.
AURKB	X, Z
AUTS2	M, Z
AVIL	H, M	Mo.		Tri.
AVL9	M	Mo.	Am.	Tri.
AVP	H, Z
AVPR1A	M, Z
AVPR1B	M, Z
AXIN1	H, Z		Am.	Tri.
AXIN2	H, X, Z
AXL	H, X		Am.
AZI2	M
AZIN2	H, X	Mo.	Am.
B3GAT1	M, X	Mo.		Tri.
B4GALT7	M	Mo.	Am.	Tri.
B9D1	X	Mo.	Am.	Tri.
BAALC	M
BABAM2	M		Am.	Tri.
BACE1	H, Z			Tri.
BACE2	Z	Mo.		Tri.
BACH1	X, Z
BACH2	X, Z
BAD	H, Z
BAG5	H
BAHCC1	M, X
BAIAP3	H, M			Tri.
BAK1	M			Tri.
BARHL1	H, M
BARHL2	M, X, Z
BARX1	X, Z
BASP1	H, M
BAZ1A	M		Am.	Tri.
BAZ1B	X
BAZ2A	X		Am.
BAZ2B	X, Z	Mo.		Tri.
BBC3	M, Z
BBS1	M	Mo.		Tri.
BBS2	M, Z	Mo.	Am.	Tri.
BBS4	H, M	Mo.	Am.	Tri.
BBS5	Z	Mo.	Am.	Tri.
BBS7	H, M	Mo.	Am.	Tri.
BBS9	Z	Mo.	Am.	Tri.
BCAR1	M, X			Tri.
BCAS2	Z	Mo.	Am.	Tri.
BCAS3	X	Mo.	Am.	Tri.
BCAT1	Z	Mo.	Am.	Tri.
BCHE	H, M, X	Mo.		Tri.
BCKDK	Z	Mo.		Tri.
BCL2	H, X		Am.
BCL2L1	H, Z		Am.
BCL7A	Z		Am.	Tri.
BCL9	M, X
BCLAF3	M
BCOR	M		Am.
BCORL1	M
BCR	H, M	Mo.	Am.
BDKRB1	H, Z
BDNF	H, Z
BECN1	H, M	Mo.	Am.	Tri.
BEND6	H, M
BEST1	M
BHLHB9	H, M
BHLHE22	M, Z
BHLHE23	M, Z
BHLHE40	M
BHLHE41	M, Z
BICC1	X, Z	Mo.	Am.	Tri.
BICD2	M		Am.
BICDL1	H, M	Mo.
BICRA	Z			Tri.
BIRC5	X, Z	Mo.	Am.	Tri.
BLCAP	M
BLK	M
BLM	X	Mo.	Am.	Tri.
BLMH	M	Mo.	Am.	Tri.
BLOC1S1	H, Z		Am.	Tri.
BLOC1S2	H, X		Am.	Tri.
BLOC1S3	H
BLOC1S4	H
BLOC1S5	H		Am.
BLOC1S6	H, M			Tri.
BMI1	M, X			Tri.
BMP1	M		Am.
BMP6	H, M		Am.	Tri.
BMPR2	M, X		Am.
BMX	M
BNIP1	Z		Am.	Tri.
BOC	H, M, Z
BOK	H, M
BOLA1	X	Mo.	Am.	Tri.
BOP1	X, Z	Mo.	Am.	Tri.
BORA	Z		Am.	Tri.
BORCS8	Z	Mo.	Am.	Tri.
BPTF	H, Z
BRAF	H, X		Am.	Tri.
BRAP	M, Z	Mo.	Am.	Tri.
BRCA2	Z		Am.	Tri.
BRD1	H, Z	Mo.		Tri.
BRD2	M, X, Z	Mo.	Am.	Tri.
BRD3	X		Am.	Tri.
BRD4	X, Z
BRD8	Z	Mo.	Am.	Tri.
BRF1	Z	Mo.	Am.	Tri.
BRI3	M, X
BRINP1	H, X
BRINP2	H, Z
BRINP3	H, Z
BRIP1	M, Z	Mo.	Am.	Tri.
BRS3	H, M
BRSK2	M, X		Am.	Tri.
BSCL2	M	Mo.	Am.	Tri.
BSN	H, M
BSX	M, X		Am.
BTBD3	H, X
BTBD6	X, Z
BTF3	M, X	Mo.		Tri.
BTG1	X, Z			Tri.
BTG2	H, M		Am.
BTK	X
BTRC	X	Mo.	Am.	Tri.
BUB1B	Z	Mo.		Tri.
BUB3	M	Mo.	Am.	Tri.
BYSL	Z	Mo.	Am.	Tri.
BZW1	Z		Am.	Tri.
BZW2	X	Mo.
C12ORF10	X	Mo.	Am.	Tri.
C12ORF43	X
C16ORF45	H, M
C1QA	M
C1QL1	H, M
C2ORF49	X
C2ORF71	H, M
C3	X
C5	M
C5AR1	H, M
CA9	Z
CAB39	X	Mo.	Am.	Tri.
CABIN1	Z		Am.	Tri.
CABP1	H, Z	Mo.
CABP4	H, Z
CABP7	M, Z
CACNA1A	M, X, Z
CACNA1B	X
CACNA1C	X	Mo.		Tri.
CACNA1D	X		Am.	Tri.
CACNA1E	X
CACNA1F	H, Z
CACNA1G	X			Tri.
CACNA1H	X, Z			Tri.
CACNA1I	H, M
CACNB2	Z	Mo.		Tri.
CACNG2	M
CACNG5	H, M
CACNG8	H, M
CACTIN	Z	Mo.	Am.	Tri.
CAD	H, X, Z	Mo.	Am.	Tri.
CADM1	H, X, Z
CADM2	H, Z
CADPS	H, Z			Tri.
CADPS2	H, X, Z		Am.
CALB1	H, Z
CALB2	H, Z			Tri.
CALCA	H, Z
CALD1	X
CALM1	H, Z	Mo.	Am.	Tri.
CALM2	X, Z	Mo.	Am.	Tri.
CALN1	M
CALR	H, X	Mo.	Am.	Tri.
CAMK1D	H, Z	Mo.	Am.	Tri.
CAMK1G	H, M, Z
CAMK2A	H, Z	Mo.	Am.	Tri.
CAMK2D	H, Z	Mo.	Am.
CAMK2G	H, Z
CAMK2N2	Z
CAMK4	M, X, Z			Tri.
CAMKK1	M		Am.
CAMKK2	M, Z	Mo.		Tri.
CAMKV	Z
CAMSAP1	H
CAMTA1	M		Am.
CAMTA2	M	Mo.	Am.
CANX	H, Z	Mo.	Am.	Tri.
CAP1	M, X	Mo.	Am.	Tri.
CAP2	H, Z	Mo.
CAPN3	M
CAPN7	M, X	Mo.	Am.	Tri.
CAPRIN1	H, M		Am.	Tri.
CAPRIN2	H, M
CAPZA2	M	Mo.		Tri.
CAPZB	Z	Mo.	Am.	Tri.
CARM1	X		Am.	Tri.
CARS	Z	Mo.	Am.	Tri.
CASK	H, X			Tri.
CASKIN1	M		Am.	Tri.
CASP3	X		Am.	Tri.
CASP9	X		Am.
CASS4	X
CASZ1	H, M, Z
CATSPER4	H		Am.
CBARP	H, M, Z
CBFA2T2	M, X
CBFB	X, Z		Am.	Tri.
CBL	X	Mo.	Am.	Tri.
CBS	Z	Mo.	Am.	Tri.
CBX1	X, Z
CBX3	M, X		Am.
CBX7	M			Tri.
CBY1	X	Mo.	Am.	Tri.
CC2D1A	M		Am.	Tri.
CC2D1B	M
CCAR2	M
CCDC102A	M			Tri.
CCDC103	Z	Mo.	Am.	Tri.
CCDC113	M	Mo.	Am.	Tri.
CCDC114	M, Z	Mo.
CCDC134	X		Am.	Tri.
CCDC136	M
CCDC137	Z	Mo.	Am.	Tri.
CCDC141	M
CCDC148	M	Mo.	Am.	Tri.
CCDC171	M			Tri.
CCDC174	X	Mo.	Am.	Tri.
CCDC180	M	Mo.	Am.	Tri.
CCDC181	M		Am.
CCDC186	M	Mo.	Am.
CCDC187	M
CCDC24	Z			Tri.
CCDC28B	X		Am.	Tri.
CCDC3	M, Z
CCDC39	M		Am.
CCDC40	M, Z	Mo.	Am.
CCDC43	M		Am.	Tri.
CCDC58	X, Z	Mo.	Am.	Tri.
CCDC65	M	Mo.	Am.	Tri.
CCDC85A	M, Z		Am.
CCDC85B	Z
CCDC85C	M, X			Tri.
CCDC88A	M	Mo.	Am.	Tri.
CCDC88C	X
CCDC92	M		Am.	Tri.
CCDC93	M	Mo.	Am.	Tri.
CCDC96	M	Mo.	Am.
CCER1	M
CCK	H, Z
CCL12	M
CCL2	H, M
CCNA2	M, X, Z	Mo.	Am.
CCNB1	X, Z		Am.	Tri.
CCNB2	X, Z	Mo.		Tri.
CCNB3	X		Am.	Tri.
CCNC	M	Mo.	Am.	Tri.
CCND1	M, X, Z
CCND2	X			Tri.
CCNE1	M, X, Z	Mo.	Am.	Tri.
CCNE2	Z
CCNF	X, Z	Mo.	Am.	Tri.
CCNG1	M
CCNG2	X, Z
CCNH	Z		Am.	Tri.
CCNI	M, X		Am.
CCNJ	Z	Mo.	Am.
CCNK	M, X	Mo.	Am.	Tri.
CCNO	M			Tri.
CCNQ	M	Mo.	Am.	Tri.
CCNT1	M		Am.
CCNT2	X			Tri.
CCP110	M			Tri.
CCR4	H, M
CCSAP	H, M			Tri.
CCT2	H, M	Mo.	Am.	Tri.
CCT3	X	Mo.	Am.	Tri.
CCT4	Z	Mo.	Am.	Tri.
CCT5	X, Z	Mo.	Am.	Tri.
CCT7	X	Mo.	Am.	Tri.
CCT8	Z	Mo.	Am.	Tri.
CD109	M			Tri.
CD34	H, M
CD63	M, X		Am.	Tri.
CD81	Z
CD82	Z
CD9	H, M
CD96	M
CDAN1	M			Tri.
CDC14A	H, Z	Mo.	Am.	Tri.
CDC14B	Z
CDC16	Z	Mo.	Am.	Tri.
CDC20	H, Z	Mo.	Am.	Tri.
CDC25A	X			Tri.
CDC25B	X, Z	Mo.	Am.	Tri.
CDC25C	X	Mo.
CDC27	X	Mo.		Tri.
CDC40	M	Mo.	Am.	Tri.
CDC42	X, Z	Mo.	Am.	Tri.
CDC42EP1	M
CDC42EP2	M, Z
CDC42SE1	M
CDC45	X	Mo.	Am.	Tri.
CDC6	M, X	Mo.	Am.	Tri.
CDCA4	M
CDCA7	Z		Am.
CDCA8	M, X
CDH11	M, X, Z
CDH18	M
CDH2	X, Z
CDH20	M, X
CDH23	H, Z	Mo.	Am.
CDH24	M
CDH4	M, X, Z
CDH6	M, X, Z
CDH7	M, Z
CDHR1	H, M
CDIP1	M		Am.
CDIPT	Z	Mo.	Am.	Tri.
CDK1	X		Am.	Tri.
CDK10	Z	Mo.	Am.	Tri.
CDK12	M	Mo.	Am.	Tri.
CDK13	M
CDK14	M	Mo.	Am.	Tri.
CDK17	M		Am.	Tri.
CDK19	M	Mo.	Am.	Tri.
CDK2	X, Z	Mo.	Am.	Tri.
CDK2AP1	M		Am.
CDK4	M, X			Tri.
CDK5	M, X	Mo.	Am.	Tri.
CDK5R1	M, X		Am.
CDK5R2	H, M, X
CDK5RAP2	H, M
CDK5RAP3	H, M	Mo.	Am.	Tri.
CDK7	M	Mo.	Am.	Tri.
CDK9	X	Mo.	Am.	Tri.
CDKL1	M	Mo.	Am.	Tri.
CDKL3	H, M		Am.
CDKL5	H	Mo.	Am.
CDKN1B	M, X			Tri.
CDKN1C	H, Z
CDKN2A	M
CDKN2AIP	M, X
CDKN2D	X
CDNF	H
CDON	H, M, Z			Tri.
CDT1	X, Z	Mo.	Am.
CEBPZ	Z	Mo.	Am.	Tri.
CECR2	M	Mo.	Am.	Tri.
CELF1	M
CELF2	M, X, Z
CELF3	X		Am.	Tri.
CELF4	M, X	Mo.		Tri.
CELF5	X		Am.	Tri.
CELF6	M		Am.
CELSR1	X		Am.	Tri.
CELSR2	M, X		Am.	Tri.
CELSR3	M, X		Am.	Tri.
CEND1	H, M
CENPF	Z
CENPH	Z
CENPK	M
CENPQ	M
CENPU	M
CENPW	M, Z
CEP120	M	Mo.	Am.	Tri.
CEP126	M
CEP290	H, Z	Mo.	Am.
CEP41	Z	Mo.	Am.	Tri.
CEP57	M		Am.	Tri.
CEP63	M
CEP78	M	Mo.	Am.	Tri.
CERK	X	Mo.	Am.
CERKL	H, M, Z
CERS1	Z		Am.	Tri.
CERS2	H, M
CERS3	X, Z
CERS4	M
CERS5	M	Mo.
CERS6	Z
CETN1	H, M		Am.
CETN2	H, M	Mo.		Tri.
CFAP100	M		Am.	Tri.
CFAP161	Z	Mo.	Am.	Tri.
CFAP20	Z	Mo.	Am.	Tri.
CFAP206	M	Mo.	Am.	Tri.
CFAP221	X	Mo.	Am.	Tri.
CFAP299	M	Mo.	Am.	Tri.
CFAP36	M		Am.	Tri.
CFAP43	M	Mo.	Am.	Tri.
CFAP44	M		Am.	Tri.
CFAP45	M	Mo.	Am.	Tri.
CFAP52	M	Mo.	Am.	Tri.
CFAP57	M	Mo.	Am.	Tri.
CFAP65	M	Mo.	Am.	Tri.
CFAP70	M	Mo.	Am.	Tri.
CFAP97	X	Mo.		Tri.
CFDP1	M, Z		Am.
CFH	X
CFL1	X, Z	Mo.	Am.
CFL2	M		Am.	Tri.
CFP	X
CGAS	M	Mo.
CGNL1	M
CHAF1A	Z	Mo.	Am.	Tri.
CHAF1B	Z	Mo.	Am.	Tri.
CHAT	H, Z			Tri.
CHCHD4	X	Mo.	Am.	Tri.
CHD1	X		Am.
CHD2	X	Mo.		Tri.
CHD3	M, X	Mo.		Tri.
CHD4	X, Z
CHD5	Z		Am.	Tri.
CHD6	X			Tri.
CHD7	X		Am.	Tri.
CHD8	X, Z		Am.
CHDH	M	Mo.	Am.	Tri.
CHEK1	Z	Mo.	Am.	Tri.
CHEK2	Z	Mo.	Am.	Tri.
CHFR	X, Z		Am.	Tri.
CHGA	H, Z
CHIA	M, Z	Mo.	Am.
CHL1	H, M		Am.
CHMP1A	X	Mo.	Am.	Tri.
CHMP2B	H, M	Mo.	Am.	Tri.
CHMP4B	H, M		Am.	Tri.
CHMP5	M	Mo.	Am.	Tri.
CHN1	H, Z	Mo.	Am.	Tri.
CHN2	M			Tri.
CHORDC1	M	Mo.	Am.	Tri.
CHRDL1	M		Am.
CHRDL2	Z			Tri.
CHRM1	H, M
CHRM5	M
CHRNA10	H
CHRNA6	M, Z
CHRNA9	H, Z
CHRNB4	H, Z
CHST1	Z
CHST10	M
CHST12	Z
CHST14	M, Z		Am.
CHST2	Z
CHSY1	Z		Am.
CHTF18	Z	Mo.	Am.	Tri.
CHURC1	M		Am.	Tri.
CIAPIN1	M	Mo.	Am.	Tri.
CIB2	H, Z		Am.
CIITA	M
CIRBP	M, X, Z	Mo.	Am.	Tri.
CISD2	M	Mo.	Am.	Tri.
CITED2	M, X, Z
CITED4	X
CKAP5	X	Mo.	Am.	Tri.
CKB	H, M, Z	Mo.	Am.
CKS1B	M	Mo.	Am.	Tri.
CKS2	M			Tri.
CLASP1	X	Mo.	Am.
CLASP2	Z			Tri.
CLCN1	H, M
CLCN3	H, M		Am.	Tri.
CLCN6	M	Mo.	Am.	Tri.
CLDND1	X
CLGN	X, Z
CLIP1	X		Am.
CLIP3	X	Mo.	Am.
CLIP4	X	Mo.	Am.
CLN3	H, Z	Mo.	Am.
CLN5	H, M
CLN6	H, M
CLNS1A	M	Mo.		Tri.
CLP1	Z	Mo.	Am.	Tri.
CLPTM1L	X	Mo.	Am.	Tri.
CLRN1	M
CLSTN1	H, M, Z
CLSTN2	H, M, Z
CLSTN3	H, M, Z
CLTC	X	Mo.	Am.	Tri.
CLU	H, Z
CLUAP1	X	Mo.	Am.	Tri.
CLYBL	Z	Mo.	Am.	Tri.
CMPK1	Z	Mo.	Am.	Tri.
CMSS1	Z	Mo.	Am.	Tri.
CMTR1	M		Am.	Tri.
CNBP	M, Z
CNGA1	H, M	Mo.
CNGA2	Z
CNGA3	H, M	Mo.	Am.	Tri.
CNGB3	H, M		Am.
CNIH2	H, Z
CNKSR2	H	Mo.	Am.
CNN2	M, X			Tri.
CNNM2	M	Mo.		Tri.
CNOT10	X	Mo.	Am.	Tri.
CNOT11	X	Mo.	Am.	Tri.
CNOT3	M	Mo.	Am.	Tri.
CNOT4	M	Mo.	Am.	Tri.
CNP	M, X, Z
CNPY1	M
CNPY3	M
CNR1	X, Z
CNR2	H, Z
CNRIP1	X, Z		Am.
CNTF	H
CNTFR	H, M, Z
CNTN1	X, Z
CNTN2	H, M		Am.
CNTN4	H, M		Am.	Tri.
CNTN6	H, M			Tri.
CNTNAP1	H, M			Tri.
CNTNAP2	H, M			Tri.
CNTNAP3	M
CNTNAP4	H, M			Tri.
CNTRL	M	Mo.
COG1	M	Mo.	Am.	Tri.
COG6	M	Mo.	Am.	Tri.
COIL	M		Am.	Tri.
COL14A1	Z	Mo.
COL17A1	Z
COL25A1	H, M
COL4A6	Z
COL6A3	X		Am.
COLEC12	M		Am.
COMMD1	M	Mo.	Am.	Tri.
COMMD5	M	Mo.	Am.
COPB1	Z	Mo.	Am.	Tri.
COPG2	M	Mo.	Am.
COPS2	X	Mo.	Am.	Tri.
COPS4	H, Z	Mo.	Am.	Tri.
COPS5	X	Mo.	Am.	Tri.
COPS7A	M	Mo.
COPS7B	M, X		Am.	Tri.
COPS8	X		Am.	Tri.
CORO1C	X, Z	Mo.		Tri.
CORO2B	M			Tri.
COTL1	M	Mo.	Am.
COX4I1	X			Tri.
COX4I2	Z		Am.
CPE	H, X
CPEB1	H, M		Am.	Tri.
CPEB2	M, X		Am.
CPEB4	M, X, Z			Tri.
CPLX1	H, M
CPLX2	H, Z			Tri.
CPLX3	H, M, Z
CPLX4	M, Z
CPNE1	H, M	Mo.	Am.
CPNE4	M, X
CPNE5	M	Mo.	Am.
CPNE6	H, M
CPNE7	M		Am.
CPNE9	H, M	Mo.	Am.	Tri.
CPOX	X	Mo.	Am.	Tri.
CPSF1	Z	Mo.	Am.	Tri.
CPSF2	X	Mo.	Am.	Tri.
CPSF3	X	Mo.	Am.	Tri.
CPSF6	M, Z		Am.
CPT1C	H, M
CRABP1	M			Tri.
CRABP2	H, X, Z
CRB1	H, Z
CRB2	X, Z
CRB3	M
CRBN	Z	Mo.	Am.	Tri.
CREB1	X, Z		Am.	Tri.
CREG2	M	Mo.
CRELD1	M			Tri.
CRELD2	Z	Mo.	Am.
CRH	H, M, Z
CRHBP	H, M, Z
CRIM1	H, X		Am.	Tri.
CRIP2	X
CRIPT	H, M		Am.
CRK	X
CRKL	X	Mo.	Am.
CRLF1	H, Z
CRMP1	H, Z
CRNKL1	M	Mo.	Am.	Tri.
CRTAC1	H, Z	Mo.
CRX	M, X, Z
CRY2	X, Z	Mo.	Am.	Tri.
CSDC2	M, Z			Tri.
CSK	M, X	Mo.	Am.
CSMD1	M, Z	Mo.	Am.
CSMD2	M
CSMD3	M	Mo.	Am.
CSNK1A1	Z	Mo.	Am.	Tri.
CSNK1D	M, X, Z
CSNK1E	H, Z	Mo.	Am.	Tri.
CSNK1G1	M, X
CSNK1G2	M, Z	Mo.		Tri.
CSNK2A1	X	Mo.	Am.	Tri.
CSNK2B	X	Mo.	Am.	Tri.
CSPP1	H	Mo.		Tri.
CSRNP1	Z
CSTF2T	M
CSTF3	M	Mo.	Am.	Tri.
CTBP1	X		Am.
CTBP2	X, Z
CTBS	M	Mo.	Am.	Tri.
CTCF	X, Z
CTCFL	M
CTDNEP1	X		Am.	Tri.
CTDSP1	H		Am.
CTDSP2	X
CTIF	M
CTNNA2	H, M		Am.	Tri.
CTNNB1	X		Am.	Tri.
CTNNBIP1	Z
CTNNBL1	X	Mo.	Am.	Tri.
CTNND1	X
CTNND2	X		Am.	Tri.
CTPS1	Z	Mo.	Am.	Tri.
CTR9	M	Mo.	Am.	Tri.
CTSD	X	Mo.	Am.	Tri.
CTSL	X	Mo.	Am.	Tri.
CTSO	M	Mo.	Am.	Tri.
CTSS	M	Mo.
CTSV	H	Mo.	Am.	Tri.
CTTN	H, M	Mo.	Am.	Tri.
CTTNBP2	H		Am.
CTU1	X	Mo.	Am.	Tri.
CUEDC2	M		Am.
CUL1	M, X	Mo.	Am.	Tri.
CUL2	M		Am.	Tri.
CUL3	M	Mo.	Am.	Tri.
CUL4A	Z		Am.	Tri.
CUL4B	H	Mo.
CUL9	M		Am.
CUX2	H, Z
CXCR4	X
CXCR6	M
CXXC4	X
CYB5A	Z	Mo.	Am.
CYB5D1	Z	Mo.	Am.	Tri.
CYB5D2	H, M	Mo.	Am.	Tri.
CYBRD1	M	Mo.
CYFIP1	H, M, Z		Am.
CYFIP2	H, Z	Mo.	Am.	Tri.
CYTH1	Z	Mo.	Am.	Tri.
CYTH2	H	Mo.
CYTH3	M		Am.	Tri.
DAAM1	X	Mo.	Am.
DAAM2	M, X		Am.
DAB1	H, Z
DAB2IP	H, M	Mo.	Am.
DACH2	M
DACT1	X, Z
DAD1	C, X		Am.	Tri.
DAGLA	H, M, Z		Am.	Tri.
DAGLB	H, M		Am.	Tri.
DALRD3	M		Am.	Tri.
DAPK1	M		Am.
DAW1	Z	Mo.	Am.	Tri.
DAZAP1	X, Z	Mo.		Tri.
DAZAP2	X, Z			Tri.
DBF4	X		Am.
DBH	M, Z	Mo.	Am.	Tri.
DBI	M, X	Mo.	Am.	Tri.
DBN1	H, X
DBNL	H, X	Mo.	Am.	Tri.
DBX1	M, X			Tri.
DBX2	M, X
DCAF7	Z	Mo.	Am.	Tri.
DCAF8	M		Am.	Tri.
DCC	H, X
DCDC2B	M
DCLK1	H, M
DCLK2	H, Z
DCLRE1B	M		Am.	Tri.
DCT	H, X
DCTN1	M		Am.	Tri.
DCTN2	H, X	Mo.		Tri.
DCTN4	M	Mo.	Am.	Tri.
DCTN5	M		Am.	Tri.
DCTPP1	Z		Am.
DCUN1D4	M	Mo.
DCX	H, M
DCXR	X	Mo.	Am.
DDAH1	M	Mo.	Am.	Tri.
DDB1	Z	Mo.	Am.	Tri.
DDB2	Z		Am.
DDC	H, Z			Tri.
DDIT3	H, Z
DDIT4	M, X, Z
DDN	H
DDR1	M, H		Am.
DDT	Z
DDX1	M	Mo.	Am.	Tri.
DDX18	Z	Mo.	Am.	Tri.
DDX19A	M	Mo.	Am.	Tri.
DDX20	X			Tri.
DDX21	X, Z	Mo.	Am.	Tri.
DDX27	Z	Mo.	Am.	Tri.
DDX39A	M, X	Mo.	Am.	Tri.
DDX3X	X	Mo.	Am.	Tri.
DDX43	X		Am.
DDX46	M, Z	Mo.	Am.	Tri.
DDX5	X	Mo.	Am.	Tri.
DDX55	X	Mo.	Am.	Tri.
DDX56	H	Mo.	Am.	Tri.
DDX6	H, M	Mo.	Am.	Tri.
DDX60	M	Mo.
DEDD	M
DEF8	Z	Mo.	Am.	Tri.
DEK	X			Tri.
DENND1A	H	Mo.		Tri.
DENND1B	Z		Am.
DENND3	Z	Mo.	Am.
DENND5B	Z	Mo.	Am.
DENND6B	M		Am.
DENR	X		Am.	Tri.
DEUP1	M
DGAT1	Z	Mo.	Am.	Tri.
DGAT2	X
DGKE	M		Am.
DGKG	H, M
DGKH	M, Z	Mo.	Am.	Tri.
DGKI	H, M	Mo.		Tri.
DGKQ	M	Mo.	Am.
DGKZ	M		Am.	Tri.
DGUOK	H, M		Am.
DHCR24	H, Z	Mo.		Tri.
DHCR7	Z	Mo.	Am.
DHFR	X, Z	Mo.	Am.	Tri.
DHH	H, X
DHPS	X	Mo.	Am.	Tri.
DHX30	M	Mo.
DHX32	X
DHX36	M	Mo.	Am.	Tri.
DHX38	X	Mo.	Am.	Tri.
DHX57	M
DHX58	M		Am.
DHX8	Z	Mo.	Am.
DHX9	X			Tri.
DIAPH2	M, Z	Mo.	Am.	Tri.
DICER1	X, Z		Am.	Tri.
DIMT1	M	Mo.	Am.	Tri.
DIP2A	M	Mo.
DIP2B	M
DIRAS1	M, Z
DISC1	H, M
DISP3	H			Tri.
DIXDC1	H, M		Am.	Tri.
DKC1	M	Mo.	Am.	Tri.
DKK1	X, Z
DLC1	M, X		Am.	Tri.
DLD	H, Z	Mo.	Am.	Tri.
DLG1	Z	Mo.	Am.	Tri.
DLG2	M, Z	Mo.	Am.
DLG3	M		Am.
DLG4	M, Z		Am.
DLGAP1	H, Z			Tri.
DLGAP5	Z		Am.	Tri.
DLL1	X		Am.	Tri.
DLL3	X		Am.
DLL4	H, M		Am.
DLST	H, Z	Mo.	Am.	Tri.
DLX1	X, Z			Tri.
DLX2	X, Z
DLX5	X, Z
DLX6	X, Z			Tri.
DMBX1	M, X, Z
DMRT3	H, Z
DMRTA1	X
DMRTA2	X, Z			Tri.
DMXL2	M	Mo.	Am.	Tri.
DNAAF3	Z	Mo.	Am.	Tri.
DNAAF4	H, Z	Mo.	Am.
DNAAF5	X	Mo.	Am.	Tri.
DNAH1	M	Mo.	Am.	Tri.
DNAH12	M	Mo.	Am.	Tri.
DNAH2	M	Mo.	Am.	Tri.
DNAH6	M	Mo.	Am.	Tri.
DNAJA1	X		Am.
DNAJA2	Z	Mo.	Am.	Tri.
DNAJA4	X
DNAJB1	X, Z
DNAJB11	Z	Mo.	Am.	Tri.
DNAJB13	Z	Mo.	Am.	Tri.
DNAJB2	M
DNAJB4	Z	Mo.	Am.	Tri.
DNAJB5	M	Mo.
DNAJB6	M	Mo.	Am.	Tri.
DNAJB8	M	Mo.
DNAJC10	X	Mo.
DNAJC2	Z		Am.	Tri.
DNAJC27	X	Mo.	Am.	Tri.
DNAJC28	M	Mo.		Tri.
DNAJC5	X		Am.	Tri.
DNAJC5G	M
DNAJC6	H, Z		Am.
DNAJC8	M	Mo.	Am.	Tri.
DNAJC9	M	Mo.	Am.	Tri.
DNAL1	X	Mo.	Am.	Tri.
DNAL4	M, X	Mo.	Am.	Tri.
DNALI1	X	Mo.	Am.	Tri.
DND1	M
DNER	H, Z
DNM1	M, X	Mo.	Am.	Tri.
DNM1L	X, Z	Mo.	Am.	Tri.
DNM2	M, Z		Am.
DNMBP	Z	Mo.		Tri.
DNMT1	M, X		Am.
DNMT3A	H, Z		Am.
DNMT3B	H, Z
DNTTIP1	X			Tri.
DNTTIP2	Z	Mo.	Am.
DOC2A	H, M
DOC2B	M			Tri.
DOCK2	M		Am.
DOCK3	M	Mo.
DOCK6	X	Mo.		Tri.
DOCK7	X, Z		Am.
DOCK8	Z	Mo.
DOHH	M	Mo.	Am.	Tri.
DOK1	M	Mo.	Am.
DOK5	M		Am.
DOK6	M
DOT1L	X, Z	Mo.	Am.	Tri.
DPF1	H, M
DPF2	M		Am.	Tri.
DPM1	X	Mo.	Am.	Tri.
DPP3	Z	Mo.
DPY19L1	M, Z	Mo.	Am.
DPY19L2	M	Mo.
DPY19L3	M
DPYSL2	X, Z
DPYSL3	X, Z
DPYSL4	H, Z
DPYSL5	M, X, Z
DRAM2	H, M		Am.
DRAXIN	H, M, Z
DRC1	M, X	Mo.	Am.	Tri.
DRC3	M	Mo.	Am.	Tri.
DRC7	M	Mo.	Am.	Tri.
DRD1	H, Z		Am.
DRD2	H, Z			Tri.
DRD3	H, Z
DRD4	H, Z
DRD5	H, M
DRG1	M, X	Mo.	Am.	Tri.
DRG2	M, X	Mo.	Am.	Tri.
DRGX	H, Z
DSCAM	X, Z		Am.	Tri.
DSCAML1	H, M		Am.
DSCC1	Z	Mo.	Am.	Tri.
DSN1	M
DST	H, M		Am.	Tri.
DTL	Z		Am.	Tri.
DTNA	H, Z			Tri.
DTNBP1	H, M
DTX1	X, Z
DTX3	M, X	Mo.	Am.	Tri.
DUOX1	Z		Am.
DUOXA1	H, M		Am.
DUS2	M	Mo.	Am.	Tri.
DUSP1	Z		Am.	Tri.
DUSP11	M, X	Mo.	Am.
DUSP12	M	Mo.	Am.	Tri.
DUSP14	Z
DUSP18	M
DUSP2	Z	Mo.	Am.
DUSP23	X, Z		Am.	Tri.
DUSP26	Z	Mo.
DUSP4	M, X, Z
DUSP6	X, Z		Am.
DUSP7	Z	Mo.	Am.
DUSP8	Z
DUT	Z	Mo.	Am.	Tri.
DVL1	X
DVL2	X		Am.	Tri.
DYM	M		Am.	Tri.
DYNC1H1	Z	Mo.	Am.	Tri.
DYNC1I2	X	Mo.	Am.	Tri.
DYNC1LI1	X		Am.	Tri.
DYNC2H1	M	Mo.	Am.	Tri.
DYNLL1	H, M
DYNLL2	M, Z	Mo.	Am.	Tri.
DYNLRB1	M, X
DYNLRB2	M	Mo.	Am.	Tri.
DYNLT1	H, X	Mo.	Am.	Tri.
DYRK1B	M	Mo.	Am.	Tri.
DYRK2	Z	Mo.	Am.	Tri.
E2F1	M, X
E2F2	M
E2F3	X	Mo.	Am.	Tri.
E2F4	Z	Mo.
E2F5	M		Am.	Tri.
E2F7	X		Am.	Tri.
E2F8	M	Mo.	Am.	Tri.
EAF1	Z		Am.	Tri.
EAF2	M
EARS2	X	Mo.	Am.	Tri.
EBAG9	X
EBF1	M
EBF2	M, X, Z
EBF3	X		Am.	Tri.
EBPL	M, X		Am.	Tri.
ECE1	X		Am.	Tri.
ECHDC2	X
ECPAS	X	Mo.	Am.	Tri.
ECT2	H, M	Mo.	Am.	Tri.
EDC3	M
EDDM3B	M
EDEM1	X	Mo.	Am.
EDF1	M	Mo.	Am.	Tri.
EDN1	Z
EDNRA	M, X
EDNRB2	X
EEA1	H, X		Am.	Tri.
EED	X, Z	Mo.	Am.	Tri.
EEF1A1	H, M	Mo.	Am.	Tri.
EEF1A2	H, M	Mo.	Am.	Tri.
EEF1E1	M		Am.	Tri.
EEF1G	X	Mo.	Am.	Tri.
EEF2	M, X	Mo.	Am.	Tri.
EFCAB1	M	Mo.	Am.
EFCAB12	M		Am.
EFCAB2	M	Mo.	Am.	Tri.
EFHB	M	Mo.	Am.	Tri.
EFHC1	H, M	Mo.	Am.	Tri.
EFNA2	H, M, Z
EFNA3	H, Z
EFNA5	H, Z
EFNB1	M, X
EFNB2	M, X
EFNB3	H, Z
EFTUD2	Z	Mo.	Am.	Tri.
EGFR	X, Z		Am.
EGLN1	X
EGLN2	X			Tri.
EGR1	X		Am.	Tri.
EGR2	M, X, Z
EGR3	X, Z
EGR4	X
EHD1	Z	Mo.	Am.	Tri.
EHD3	H, Z		Am.	Tri.
EHD4	Z
EHMT1	X
EHMT2	X, Z
EIF1AX	X	Mo.	Am.	Tri.
EIF1B	X	Mo.	Am.	Tri.
EIF2A	M	Mo.	Am.	Tri.
EIF2AK4	M, X	Mo.	Am.	Tri.
EIF2B1	X	Mo.	Am.	Tri.
EIF2B2	H, M	Mo.	Am.	Tri.
EIF2B3	M	Mo.	Am.	Tri.
EIF2B4	H, M	Mo.	Am.	Tri.
EIF2B5	H, M	Mo.	Am.	Tri.
EIF2S1	H, Z	Mo.	Am.	Tri.
EIF3A	M	Mo.	Am.	Tri.
EIF3B	M, X	Mo.	Am.	Tri.
EIF3C	M, X	Mo.	Am.	Tri.
EIF3G	X	Mo.	Am.	Tri.
EIF3H	Z	Mo.	Am.	Tri.
EIF3I	X	Mo.	Am.	Tri.
EIF4A1	Z	Mo.	Am.	Tri.
EIF4A2	X		Am.
EIF4A3	H, X	Mo.	Am.	Tri.
EIF4E	H	Mo.	Am.	Tri.
EIF4EBP1	Z
EIF4EBP2	Z		Am.	Tri.
EIF4G1	X		Am.
EIF4G2	X		Am.	Tri.
EIF5B	X	Mo.	Am.	Tri.
EIF6	M, Z	Mo.	Am.	Tri.
EIPR1	M	Mo.	Am.	Tri.
ELAVL2	M, X
ELAVL3	M, X	Mo.
ELAVL4	M, X			Tri.
ELFN1	H, Z
ELFN2	Z
ELK3	X
ELL	X
ELMO1	X		Am.	Tri.
ELMO2	M	Mo.
ELMO3	Z
ELMOD3	M		Am.	Tri.
ELMSAN1	M	Mo.
ELOVL1	Z	Mo.
ELOVL2	Z	Mo.	Am.	Tri.
ELOVL4	M, Z	Mo.	Am.	Tri.
ELOVL5	H, Z	Mo.
ELOVL6	Z	Mo.	Am.	Tri.
ELP1	C	Mo.	Am.	Tri.
ELP2	M	Mo.	Am.	Tri.
ELP3	X	Mo.	Am.	Tri.
ELP4	M	Mo.	Am.	Tri.
EMC1	M	Mo.	Am.	Tri.
EMC3	Z	Mo.	Am.	Tri.
EMC7	M	Mo.	Am.	Tri.
EMC8	Z	Mo.	Am.	Tri.
EML1	H, X	Mo.
EML2	Z			Tri.
EML4	M
EML6	M	Mo.	Am.	Tri.
EMSY	X		Am.	Tri.
EMX2	M, X
EN1	H, X
EN2	H, M, X, Z
ENAH	M	Mo.
ENC1	X, Z
ENO2	H, Z		Am.	Tri.
ENO4	M	Mo.	Am.	Tri.
ENOX1	M		Am.
ENOX2	M		Am.
ENPP2	X, Z
ENPP5	M
ENTPD3	X		Am.
ENTPD4	X, Z			Tri.
ENTPD7	X	Mo.		Tri.
ENY2	M	Mo.	Am.	Tri.
EOMES	H, X, Z
EP300	X, Z	Mo.	Am.	Tri.
EPB41	H, M
EPB41L3	X, Z		Am.
EPDR1	Z	Mo.	Am.	Tri.
EPHA10	M
EPHA2	X	Mo.	Am.	Tri.
EPHA3	H, M	Mo.	Am.	Tri.
EPHA4	X		Am.	Tri.
EPHA5	H, M	Mo.	Am.
EPHA7	H, Z	Mo.
EPHA8	H, M		Am.
EPHB1	M, X	Mo.	Am.
EPHB2	H, M		Am.
EPHB3	H, M		Am.
EPHB4	Z
EPHX1	X	Mo.		Tri.
EPM2A	M
EPOP	H, M
EPS15L1	X		Am.	Tri.
EPS8	H, Z
ERBB2	X, Z
ERBB4	H, X		Am.
ERBIN	M
ERC1	H	Mo.
ERCC1	M	Mo.	Am.	Tri.
ERCC2	H	Mo.	Am.	Tri.
ERCC3	H, M	Mo.	Am.	Tri.
ERCC4	M	Mo.	Am.	Tri.
ERCC5	M	Mo.	Am.	Tri.
ERCC6L	M	Mo.	Am.	Tri.
ERF	X
ERG28	M		Am.	Tri.
ERGIC3	M	Mo.	Am.	Tri.
ERMN	H
ERN1	X	Mo.	Am.	Tri.
ERN2	M		Am.
ERO1A	H	Mo.	Am.	Tri.
ERP27	M
ESF1	M	Mo.	Am.
ESM1	M
ESPL1	X	Mo.
ESRRA	M, Z
ESRRB	Z			Tri.
ESRRG	M, Z			Tri.
ESYT1	X	Mo.		Tri.
ETF1	M	Mo.	Am.	Tri.
ETFA	M	Mo.	Am.	Tri.
ETS1	X		Am.	Tri.
ETS2	X		Am.	Tri.
ETV1	M, X			Tri.
ETV3	X
ETV5	H, Z
EVL	H, Z
EVX1	H, X
EXD1	Z
EXD2	M	Mo.	Am.
EXO1	Z	Mo.	Am.	Tri.
EXOC3L2	Z
EXOC4	H, M	Mo.	Am.	Tri.
EXOC6	Z	Mo.	Am.	Tri.
EXOC7	H, Z	Mo.	Am.	Tri.
EXOC8	H, M	Mo.	Am.	Tri.
EXOSC2	Z	Mo.	Am.	Tri.
EXOSC3	Z	Mo.	Am.
EXOSC4	Z	Mo.	Am.	Tri.
EXOSC8	Z	Mo.	Am.	Tri.
EXT1	H, Z		Am.	Tri.
EXT2	Z	Mo.	Am.	Tri.
EXTL3	Z	Mo.	Am.	Tri.
EYA1	X, Z			Tri.
EYA2	X, Z
EYA3	X, Z
EYA4	Z			Tri.
EZH2	M, X, Z	Mo.	Am.	Tri.
EZR	H, Z	Mo.		Tri.
F2R	M, X
F8A1	X	Mo.	Am.	Tri.
FAAH	M	Mo.
FABP3	Z
FABP7	M, Z
FADS2	X, Z	Mo.	Am.	Tri.
FAF1	M		Am.	Tri.
FAM102A	X			Tri.
FAM102B	M, X	Mo.	Am.
FAM107A	H, M
FAM109B	X		Am.	Tri.
FAM124A	X			Tri.
FAM126A	H, Z			Tri.
FAM135B	M, X	Mo.	Am.
FAM161A	H, M		Am.	Tri.
FAM168B	H, M
FAM172A	M		Am.	Tri.
FAM181A	M
FAM181B	M
FAM184A	M	Mo.	Am.
FAM206A	H		Am.	Tri.
FAM212A	M, X
FAM214A	X	Mo.	Am.	Tri.
FAM222B	M, X
FAM3C	M, X
FAM49A	X		Am.	Tri.
FAM49B	X	Mo.
FAM50A	Z	Mo.	Am.	Tri.
FAM57B	M, Z			Tri.
FAM83A	M
FAM83D	M, Z
FANCA	Z		Am.
FANCB	Z			Tri.
FANCC	M, Z
FANCD2	H, Z	Mo.	Am.	Tri.
FANCE	Z
FANCF	Z			Tri.
FANCG	Z
FANCI	Z		Am.	Tri.
FANCL	M	Mo.	Am.	Tri.
FANCM	Z	Mo.	Am.	Tri.
FARP1	H, M
FARP2	H, M
FARSA	M	Mo.	Am.	Tri.
FARSB	Z	Mo.	Am.	Tri.
FASTKD1	M
FASTKD5	X		Am.
FAT1	X, Z	Mo.	Am.	Tri.
FAT2	Z
FAT3	M			Tri.
FAT4	M	Mo.	Am.	Tri.
FAU	X	Mo.	Am.	Tri.
FBL	X, Z	Mo.	Am.	Tri.
FBLN5	M		Am.
FBXL14	X
FBXL15	X, Z	Mo.		Tri.
FBXL16	M	Mo.
FBXL19	X
FBXL2	M	Mo.	Am.	Tri.
FBXL5	M, X
FBXL7	X
FBXO11	X		Am.
FBXO16	X		Am.	Tri.
FBXO2	H, M
FBXO21	M		Am.	Tri.
FBXO25	M, Z			Tri.
FBXO28	X
FBXO38	M
FBXO41	X		Am.	Tri.
FBXO42	M	Mo.		Tri.
FBXO43	X			Tri.
FBXO45	H, M		Am.
FBXO7	X		Am.
FBXO9	X		Am.	Tri.
FBXW2	X			Tri.
FBXW4	M
FBXW5	M
FBXW7	X, Z	Mo.	Am.	Tri.
FCHO2	H, M		Am.	Tri.
FCHSD1	X			Tri.
FCHSD2	M		Am.
FEN1	Z	Mo.	Am.	Tri.
FER	M	Mo.	Am.	Tri.
FERD3L	H, M			Tri.
FES	H, M	Mo.	Am.
FEV	H, M
FEZ1	X, Z
FEZ2	H
FEZF1	M, X
FEZF2	M, X			Tri.
FGF12	H, X
FGF13	X, Z
FGF19	Z
FGF2	M, X
FGF3	X, Z
FGF5	Z
FGF8	X, Z
FGFR1	M, X, Z	Mo.	Am.	Tri.
FGFR1OP	X		Am.	Tri.
FGFR2	X, Z	Mo.	Am.	Tri.
FGFR3	M, X, Z	Mo.	Am.	Tri.
FGFR4	M, X, Z	Mo.	Am.	Tri.
FGR	M
FHOD3	X		Am.	Tri.
FIG4	H, M	Mo.	Am.	Tri.
FIGNL1	M	Mo.	Am.	Tri.
FKBP15	H, M		Am.	Tri.
FKBP1A	X, Z	Mo.	Am.	Tri.
FKBP1B	H, Z		Am.
FKBP2	M	Mo.	Am.	Tri.
FKBP3	M, Z
FKBP4	H, X	Mo.	Am.	Tri.
FKRP	Z	Mo.	Am.	Tri.
FKTN	M	Mo.	Am.	Tri.
FLCN	Z	Mo.	Am.	Tri.
FLNC	Z	Mo.	Am.	Tri.
FLOT1	X, Z	Mo.		Tri.
FLOT2	Z	Mo.		Tri.
FLRT1	H, M, Z
FLRT2	H, X, Z
FMN2	H, M, Z	Mo.	Am.	Tri.
FMNL2	M, Z	Mo.	Am.
FMR1	M, X	Mo.	Am.
FNBP1L	Z		Am.	Tri.
FNTB	Z	Mo.	Am.	Tri.
FOCAD	M		Am.	Tri.
FOLR1	H, M			Tri.
FOPNL	M			Tri.
FOS	H, X		Am.
FOSB	X
FOSL2	Z
FOXA2	X			Tri.
FOXB1	X, Z
FOXB2	M, X			Tri.
FOXD1	X, Z
FOXD3	M, X, Z			Tri.
FOXG1	X, Z		Am.	Tri.
FOXG1B	Z		Am.	Tri.
FOXJ1	M, X	Mo.	Am.	Tri.
FOXJ3	M	Mo.	Am.	Tri.
FOXL1	X, Z	Mo.	Am.
FOXM1	X
FOXN3	X		Am.	Tri.
FOXN4	X, Z	Mo.	Am.	Tri.
FOXO1	H, Z
FOXO3	X		Am.	Tri.
FOXO4	X, Z
FOXP1	M, X		Am.	Tri.
FOXP2	Z			Tri.
FPGS	Z	Mo.	Am.	Tri.
FRAT1	M
FRAT2	M
FRG1	X	Mo.	Am.	Tri.
FRMD8	Z	Mo.
FRMPD2	M			Tri.
FRMPD4	H, M
FRRS1L	M			Tri.
FRS2	X	Mo.	Am.
FRS3	X
FRYL	H, M	Mo.	Am.	Tri.
FSCN1	X, Z	Mo.	Am.
FSCN2	M
FSD1L	X, Z
FST	M, X		Am.	Tri.
FSTL4	H, M
FSTL5	M, X
FTSJ3	Z	Mo.	Am.	Tri.
FUBP1	X	Mo.	Am.
FUOM	H	Mo.	Am.	Tri.
FUS	X, Z		Am.
FUT10	H, Z		Am.	Tri.
FUT8	M	Mo.		Tri.
FUT9	M
FUZ	M	Mo.	Am.	Tri.
FXN	X	Mo.	Am.	Tri.
FXYD6	Z
FXYD7	M
FYCO1	M		Am.
FYN	X, Z	Mo.	Am.
FZD1	H, X		Am.	Tri.
FZD10	X, Z		Am.	Tri.
FZD2	X, Z		Am.
FZD3	M, X, Z			Tri.
FZD4	M, X, Z		Am.
FZD5	H, Z
FZD6	Z
FZD7	X, Z		Am.
FZD8	M, X, Z
FZD9	H, M			Tri.
G2E3	Z		Am.
G3BP1	X, Z		Am.	Tri.
GAB1	H, X		Am.
GAB2	H, M, X	Mo.	Am.
GABARAP	M		Am.	Tri.
GABBR1	X		Am.	Tri.
GABBR2	H, M, Z		Am.	Tri.
GABPA	X			Tri.
GABPB1	M, X	Mo.	Am.
GABRA1	M, X, Z
GABRA2	M, X, Z
GABRA3	M, X
GABRA5	M, X
GABRA6	M, X, Z
GABRB1	M, X
GABRB2	H, M
GABRB3	H, M
GABRG2	M, X	Mo.
GAD1	H, Z	Mo.	Am.	Tri.
GAD2	H, Z			Tri.
GADD45G	M, X
GAK	H, M, Z	Mo.	Am.	Tri.
GAL3ST1	H, M	Mo.
GALC	Z	Mo.	Am.	Tri.
GALM	M	Mo.	Am.	Tri.
GALNS	M	Mo.	Am.
GALNT1	X	Mo.	Am.	Tri.
GALNT13	M	Mo.		Tri.
GALNT14	M	Mo.	Am.
GALNT17	Z
GALNT18	Z
GALNT9	Z
GALR2	H, Z			Tri.
GAP43	H, M, X
GAR1	Z	Mo.	Am.	Tri.
GARNL3	M	Mo.	Am.	Tri.
GARS	H, Z	Mo.	Am.	Tri.
GART	Z	Mo.	Am.	Tri.
GAS2L3	Z	Mo.	Am.
GAS6	Z
GAS7	M, Z		Am.
GAS8	M	Mo.	Am.	Tri.
GATB	Z	Mo.	Am.	Tri.
GATD3A	Z	Mo.	Am.	Tri.
GBA	H, M		Am.	Tri.
GBA2	H, M			Tri.
GBX1	H, Z
GBX2	H, X
GCH	H, M		Am.	Tri.
GCHFR	H, M		Am.
GCLC	H, Z	Mo.	Am.	Tri.
GCLM	H, Z	Mo.	Am.	Tri.
GDA	M		Am.	Tri.
GDAP1	M, Z
GDF10	X, Z
GDF11	M, X, Z
GDF6	H, X, Z
GDF7	X			Tri.
GDI1	H, M	Mo.	Am.	Tri.
GDI2	H, M			Tri.
GDNF	H, M
GDPD5	H, M
GEMIN2	M			Tri.
GEMIN4	M
GEMIN5	Z			Tri.
GEMIN6	M			Tri.
GEMIN7	X
GET4	M		Am.	Tri.
GFAP	H, Z
GFER	Z	Mo.	Am.	Tri.
GFRA1	H, M, Z
GFRA2	H, Z
GFRA4	H, X
GGA1	M	Mo.	Am.	Tri.
GGT1	Z	Mo.	Am.	Tri.
GHITM	M	Mo.	Am.	Tri.
GHSR	H, M			Tri.
GIGYF2	H, Z	Mo.	Am.	Tri.
GINS1	Z	Mo.	Am.	Tri.
GINS3	M, X		Am.	Tri.
GINS4	X	Mo.	Am.	Tri.
GIPC1	H, M, X	Mo.	Am.	Tri.
GIPC2	X, Z		Am.
GIT1	Z		Am.
GJB3	M
GJC1	M, X
GJC2	H, M
GJC3	H, M
GJD2	M, Z
GLE1	M		Am.	Tri.
GLG1	C			Tri.
GLI1	X, Z		Am.
GLI2	X, Z		Am.
GLI3	X, Z		Am.
GLIPR2	X		Am.	Tri.
GLIS2	M, X
GLIS3	Z		Am.
GLO1	M		Am.	Tri.
GLRA1	H, M, Z
GLRA2	H, M, Z
GLRA3	M, X
GLRA4	H, Z
GLRB	H, Z
GLRX3	H, M	Mo.	Am.	Tri.
GLRX5	H	Mo.	Am.	Tri.
GLS	Z	Mo.	Am.	Tri.
GLUL	H, Z	Mo.	Am.	Tri.
GLYR1	X
GM2A	M	Mo.
GMDS	Z	Mo.	Am.	Tri.
GMFB	Z	Mo.	Am.	Tri.
GMNN	X		Am.	Tri.
GMPS	Z	Mo.	Am.	Tri.
GNA13	X		Am.	Tri.
GNAI1	H, Z			Tri.
GNAI2	X, Z			Tri.
GNAO1	M	Mo.	Am.	Tri.
GNAQ	X	Mo.	Am.	Tri.
GNAS	X		Am.	Tri.
GNAT1	H, M, Z
GNAT2	H, Z
GNAZ	H, M
GNB1	M, X		Am.	Tri.
GNB2	H, Z
GNB3	H, Z
GNB4	H, Z	Mo.
GNB5	Z		Am.	Tri.
GNG13	M, X
GNG2	Z
GNG3	H, Z			Tri.
GNG7	Z		Am.
GNGT1	H, Z
GNL2	Z	Mo.	Am.	Tri.
GNL3	X, Z
GNMT	Z			Tri.
GNPAT	X		Am.	Tri.
GNRH1	H, M
GNS	M, X	Mo.	Am.
GOLT1B	X	Mo.	Am.	Tri.
GORAB	M	Mo.
GORASP1	H, M
GORASP2	M		Am.	Tri.
GOSR1	X	Mo.		Tri.
GPAM	X		Am.
GPANK1	M	Mo.	Am.	Tri.
GPAT2	X
GPAT3	X	Mo.	Am.	Tri.
GPAT4	X
GPATCH1	M	Mo.	Am.	Tri.
GPATCH4	M	Mo.		Tri.
GPATCH8	M		Am.	Tri.
GPC1	H, Z		Am.	Tri.
GPC2	H, X		Am.
GPC3	Z
GPC4	X, Z		Am.
GPC5	Z
GPC6	X, Z			Tri.
GPD1	Z
GPD1L	X	Mo.	Am.	Tri.
GPER1	H, Z
GPHN	H, M	Mo.	Am.	Tri.
GPI	H, Z	Mo.	Am.	Tri.
GPM6A	H, Z
GPM6B	H, X, Z
GPN1	X	Mo.	Am.	Tri.
GPR101	Z		Am.
GPR161	M		Am.
GPR21	X		Am.	Tri.
GPR37L1	M, X
GPR50	M
GPR52	H		Am.
GPR85	Z
GPRASP1	M
GPRASP2	M
GPRIN1	H, M
GPT2	X, Z	Mo.	Am.	Tri.
GPX1	H, M			Tri.
GRAMD1B	Z	Mo.	Am.	Tri.
GRAMD2	M
GRAMD4	M	Mo.	Am.
GRAP	Z
GRB2	H, Z	Mo.	Am.
GREB1	X, Z
GREB1L	M, X
GRIA1	H, Z			Tri.
GRIA2	Z
GRIA4	H, Z			Tri.
GRID2	H, Z
GRID2IP	H, Z		Am.
GRIK1	H, M			Tri.
GRIK2	X, Z			Tri.
GRIK4	M			Tri.
GRIK5	X
GRIN1	M, X, Z
GRIN2A	H, Z
GRIN2B	H, M
GRIN2D	H, Z
GRIN3A	H, M
GRIN3B	H, M
GRINA	Z			Tri.
GRIP1	Z	Mo.	Am.
GRK1	X		Am.	Tri.
GRK2	M	Mo.
GRK3	Z		Am.	Tri.
GRK5	Z			Tri.
GRK7	H
GRM1	H, Z	Mo.	Am.	Tri.
GRM2	X		Am.	Tri.
GRM3	H, Z		Am.	Tri.
GRM4	H, M, Z			Tri.
GRM5	H, M, Z			Tri.
GRM6	H, Z
GRM7	H, Z			Tri.
GRM8	H, Z		Am.	Tri.
GRN	M	Mo.	Am.	Tri.
GRWD1	Z	Mo.	Am.	Tri.
GRXCR1	H, M	Mo.	Am.	Tri.
GRXCR2	H
GSAP	M		Am.
GSE1	X
GSG1L	H, M
GSK3B	H, X	Mo.	Am.	Tri.
GSKIP	X		Am.	Tri.
GSS	Z	Mo.	Am.	Tri.
GSTP1	M
GSX1	H, M, X			Tri.
GSX2	H, M, X			Tri.
GTF2A2	M		Am.	Tri.
GTF2F1	X		Am.	Tri.
GTF2IRD1	X
GTPBP1	M	Mo.	Am.	Tri.
GTPBP2	M, X	Mo.	Am.	Tri.
GTPBP4	X	Mo.	Am.
GTSE1	X			Tri.
GUCA1A	H, M
GUCA1B	H, M
GUCA1C	H, Z
GUCY1B1	X	Mo.	Am.	Tri.
GUCY2D	M, Z	Mo.		Tri.
GUCY2F	M
H2AFJ	X
H2AFV	M, X		Am.	Tri.
H2AFX	Z	Mo.	Am.	Tri.
H2AFZ	X
H3F3B	M, X	Mo.	Am.	Tri.
HACD3	M, Z		Am.	Tri.
HACD4	M
HACE1	X	Mo.	Am.
HAP1	H, M
HAPLN2	M
HARS	M	Mo.	Am.	Tri.
HAT1	Z	Mo.	Am.	Tri.
HAUS4	Z			Tri.
HAUS5	Z			Tri.
HBS1L	X	Mo.	Am.	Tri.
HCCS	Z	Mo.	Am.	Tri.
HCFC1	H		Am.	Tri.
HCK	M, X
HCRT	H, M, Z
HCRTR2	Z
HDAC1	X, Z	Mo.	Am.	Tri.
HDAC2	X
HDAC3	X, Z	Mo.	Am.	Tri.
HDAC4	H, Z		Am.	Tri.
HDAC5	H, M
HDAC6	H, M	Mo.	Am.	Tri.
HDAC7	M	Mo.		Tri.
HDAC8	M		Am.	Tri.
HDDC3	M	Mo.	Am.
HDGFL1	M
HDGFL2	M		Am.
HDGFL3	X		Am.
HDLBP	M	Mo.	Am.	Tri.
HEATR1	Z	Mo.	Am.	Tri.
HEATR6	X	Mo.		Tri.
HECTD1	H, X	Mo.	Am.	Tri.
HELLS	X, Z	Mo.	Am.
HELT	H, Z			Tri.
HELZ	M		Am.
HERC1	H, M		Am.	Tri.
HERC2	M	Mo.	Am.	Tri.
HERPUD2	X		Am.	Tri.
HES1	M, X			Tri.
HES2	X
HES3	M, X
HES4	X
HES5	M, X
HES6	X
HESX1	X, Z
HEXA	Z		Am.	Tri.
HEXB	H, M	Mo.	Am.	Tri.
HEXIM1	M, X		Am.	Tri.
HEY1	X		Am.
HEYL	H, Z
HGF	H, Z			Tri.
HGH1	M	Mo.	Am.	Tri.
HGS	M	Mo.	Am.	Tri.
HGSNAT	M	Mo.	Am.	Tri.
HIBADH	M	Mo.	Am.	Tri.
HIC1	X
HIF1A	H, M		Am.	Tri.
HIF1AN	X, Z	Mo.	Am.
HINT1	X	Mo.	Am.	Tri.
HINT2	Z		Am.	Tri.
HIP1	H, M	Mo.	Am.	Tri.
HIPK1	X
HIPK2	M, X		Am.	Tri.
HIRA	M, X	Mo.	Am.	Tri.
HIRIP3	Z
HIST1H1A	M
HIST1H1B	M
HIST1H1C	M
HIST1H1T	X
HIST1H3G	X		Am.	Tri.
HIST2H2AB	X		Am.	Tri.
HIST2H2BE	M	Mo.	Am.	Tri.
HIST2H3D	X		Am.	Tri.
HIST3H2A	M		Am.	Tri.
HK1	X, Z			Tri.
HK2	Z
HLF	M, Z			Tri.
HLTF	X	Mo.
HM13	Z	Mo.	Am.	Tri.
HMBS	X		Am.	Tri.
HMG20A	H		Am.	Tri.
HMGA1	Z			Tri.
HMGA2	M, X		Am.
HMGB1	H, Z
HMGB2	M, X	Mo.		Tri.
HMGB3	X, Z	Mo.	Am.	Tri.
HMGCR	M	Mo.	Am.	Tri.
HMGN1	X
HMGN2	M, X
HMMR	X, Z		Am.	Tri.
[truncated: 3,285 more rows]
