# Supplementary material for: Neural stemness contributes to cell tumorigenicity
Source: Cell Biosci. 2021 Jan 19;11:21. doi: 10.1186/s13578-021-00531-6 (PMC7814647; doi:10.1186/s13578-021-00531-6)
Supplement: Supplementary file 3 — Additional file 3: Table S5. 738 genes with neural expression but not specifically or not mainly expressed in neural tissues, the evidence for expression patterns, and conservativeness of these genes. [file 13578_2021_531_MOESM3_ESM.xlsx]

## Sheet: 738 non-specific genes
List of 738 genes with neural expression but not specifically or not mainly expressed in neural tissues, the evidence for such expression patterns, and conservativeness of these genes.
Gene	Evidence of neural expression in human (H), mouse (M), Xenopus (X), or/and zebrafish (Z)	Evidence of non-neural specific expression or not neural enriched expression in human (H), mouse (M), Xenopus (X), or/and zebrafish (Z)	Gene conservation in M. brevicollis (Mo.), A. queenslandica (Am.) or T. adhaerens (Tri.)
ACAD9	H	M
ACSBG1	H	M		Am.
ACTN2	H	M, Z
ACTN4	H	M, Z
ACVR1B	M, X	M, X
ACVRL1	H	M
ADA	H	M, Z		Am.	Tri.
ADAM21	H	M
ADAM8	H	M
ADCY10	H	M		Am.
ADCY4	H	M		Am.
ADCY9	H	M		Am.	Tri.
ADD3	H	M, Z
ADGRG6	H	M, Z		Am.
ADNP2	H	M
ADORA1	H	M
ADORA2A	H	M, Z
ADRA2B	H	M, Z		Am.
AGER	H	M
AGFG1	H	Z		Am.	Tri.
AGO2	H	M, Z		Am.	Tri.
AGT	H	M, Z
AHCYL2	H	M, Z		Am.	Tri.
ALB	H	M
ALDH1A2	H	M, X			Tri.
ALKAL1	H	Z
ANGPT1	H	M
ANK1	H	X		Am.
ANKRD1	H	M, Z
ANKRD27	H	M		Am.
ANP32B	M, X, Z	M, X, Z
ANXA2	H	M, X
ANXA3	H	M
AP2M1	H	M, Z	Mo.	Am.	Tri.
AP3B1	H	Z
AP3M1	H	Z		Am.
AP3S2	H	M
APAF1	H	M	Mo.	Am.	Tri.
APBA2	H	M			Tri.
APBB1	H	M
APLNR	M	M, X		Am.
APOA1	H	M, X
APOA4	H	M
APOA5	H	M
APOB	H	M
APOE	H	M
AQP11	H	M
ARC	H	M
AREG	H	M
ARG1	H	M	Mo.		Tri.
ARHGEF12	X	M
ARHGEF28	M	Z
ARL4A	M	M, Z
ARL5C	M	M, Z
ARNTL	H	M, X
ARPC3	H	M	Mo.	Am.	Tri.
ASAP1	H	M
ASPN	M, X	M
ASTN2	H	M
ATN1	H	M
ATP1B3	M, Z	M, Z
ATP2B1	H	M, Z
ATP2B4	H	M, Z
ATP5F1A	H	M	Mo.	Am.	Tri.
ATP5F1C	H	M	Mo.	Am.	Tri.
ATP5PB	H	M		Am.	Tri.
ATP6V1B1	H	M, X	Mo.
ATP6V1B2	H	M		Am.	Tri.
ATP7A	H	M, Z	Mo.	Am.	Tri.
ATP8A2	H	M	Mo.
ATP8B1	H	M
B2M	H	M, Z
B4GALT2	M, X	M, X
BAG3	H	M, Z		Am.
BAIAP2	H	M			Tri.
BAX	H	M			Tri.
BCL11A	H	M
BCL11B	H	M
BCL2L11	H	M
BCL6	H	M
BCL6B	H	M
BGLAP	H	M, Z
BID	H	M
BIN1	H	M	Mo.	Am.	Tri.
BLVRB	H	M, Z
BMP2	H	M		Am.	Tri.
BMP4	H	M		Am.	Tri.
BMP5	H	M
BMP7	H	M, X
BMPR1A	H	M
BMPR1B	H	M		Am.
BNIP3	H	M, Z
BRSK1	H	M
BTBD10	H	Z
BTG3	H	M
C21ORF2	H	M		Am.	Tri.
C4A	H	M
C4B	H	M
C9	X	M, X, Z
CA13	H	M
CA2	H	M, X, Z		Am.	Tri.
CA7	H	M, X			Tri.
CACYBP	H	M		Am.	Tri.
CALY	H	M
CAMK1	H	M			Tri.
CAMK2B	H	M, Z
CAMK2N1	H	M, Z
CAMSAP2	H	M		Am.
CAMSAP3	H	M
CAPN2	H	M, X, Z
CASP2	H	M		Am.
CASP5	H
CASP8	H	M		Am.
CBLN1	H	M
CCDC120	H	M
CCDC30	M	M
CCDC66	H	M
CCKAR	H	M
CCL3	H	M
CCL5	H	M
CCN3	H	M
CCR2	H	M
CD27	H	M
CD40	H	M, Z
CD59	H	M, Z
CDC34	H	M
CDK16	H	M	Mo.
CDK5RAP1	H	M	Mo.	Am.	Tri.
CDK6	H	M			Tri.
CDX2	M, X	M, X
CEACAM16	H	M
CEBPB	H	M, Z			Tri.
CEL	H	M
CFLAR	H	M
CHODL	H	M
CHP1	H	M, Z		Am.	Tri.
CHRM2	H	M
CHRM3	H	M
CHRNA1	H	M, X
CHRNA2	H	M
CHRNA3	H	M
CHRNA4	H	M
CHRNA5	H	M
CHRNA7	H	M
CHRNB2	H	M
CHRNB3	H	M
CIB1	H	M	Mo.	Am.	Tri.
CIT	H	M	Mo.	Am.	Tri.
CITED1	H	M
CLCF1	H	M
CLDN11	H	M, Z
CLDN19	H	M, Z
CLIC5	H	M, Z
CLMN	H	M
CLN8	H	M
CMTM8	H	M
CNGB1	H	M
CNIH3	H	M
CNN3	H	M, Z			Tri.
COBL	H	M
COL3A1	H	M, X
COMT	H	M
CORO1A	H	M, X
COX5A	H	M, X	Mo.	Am.	Tri.
CPEB3	H	M
CROCC	H	M, X
CRTC1	H	M		Am.
CRYAB	H	M
CSF1	H	M
CSF1R	H	M, Z
CSF3	H	M, Z
CTF1	H	M
CTHRC1	H	M
CTNNA1	H	M
CUL7	H	M
CUX1	H	M, Z
CX3CR1	H	M
CXADR	H	M
CXCL12	H	M
CYBA	H	M	Mo.		Tri.
CYBB	H	M, Z		Am.	Tri.
CYCS	M, X	M, X	Mo.
CYGB	H	M, Z
CYP17A1	H	M
DAG1	H	M, Z		Am.	Tri.
DAPK3	H	M
DAXX	H	M, Z		Am.	Tri.
DCDC2	H	M, X	Mo.	Am.	Tri.
DHODH	H	M	Mo.	Am.	Tri.
DHRS3	H	M, Z
DIABLO	H	M, Z
DIO2	X	M, Z
DIO3	H	M
DMD	H	Z	Mo.	Am.	Tri.
DOCK4	H	M, Z			Tri.
DOK2	H	M
DOK4	H	M		Am.
DPF3	H	M, Z
DRP2	H	M
DUSP10	H	M			Tri.
DUSP5	M	Z
DYRK1A	M	M		Am.	Tri.
ECM2	H	M, Z
EDIL3	X	X
EDN3	H	M, X, Z
EDNRB	H	M, Z
EEF2K	H	Z	Mo.	Am.	Tri.
EFHD1	H	M, X
EFNA1	H	M, Z
EFNA4	H	M
EGLN3	H	M, Z	Mo.
EIF2AK3	H	M, Z		Am.	Tri.
EIF4ENIF1	H	M		Am.
ELK1	H	M, X
ELL3	H	M
ENDOG	H	M	Mo.		Tri.
EPO	H	M
EPYC	H	Z
ERBB3	H	M, X
ERC2	H	M			Tri.
ESPN	H	M		Am.
ETV4	H	M
F2	H	M, Z
FA2H	H	Z	Mo.		Tri.
FAIM2	H	M			Tri.
FAM162A	H	M
FAM213B	H	M		Am.
FAS	H	M
FASLG	H	M
FBXO31	H	M			Tri.
FBXW8	H	M		Am.	Tri.
FGF20	H	M
FGF21	H	M, Z
FGGY	H	M	Mo.	Am.	Tri.
FLNA	H	M, Z		Am.
FLRT3	H	M, Z
FLT1	M	M, X
FMN1	H	M
FMOD	H	M, Z
FN1	H	M, X
FOSL1	H	M, Z
FOXA1	H	M, X, Z
FOXO6	H	M, X, Z
FRMD7	H	M
FRY	H	M, X
FSTL3	H	M
G3BP2	M	M
G6PD	H	M	Mo.	Am.	Tri.
GABARAPL1	H	M
GADD45A	M, Z	M, Z
GAL	H	M
GALNT6	M	Z
GAPDH	H	M, Z	Mo.	Am.	Tri.
GAS1	M, X	M, X
GATA2	H	M, X, Z
GATA3	H	M, X, Z
GDF5	H	M, Z
GFI1	H	M, X			Tri.
GFRA3	H	M, Z
GFRAL	H	M
GHRH	H	M
GHRL	H	M, Z
GIP	H	M, Z
GJA1	H	M
GJB2	H	M
GLDN	H	M
GLRX2	H	M
GOLGA4	H	M		Am.
GOPC	H	M			Tri.
GOT1	H	M, X		Am.	Tri.
GOT2	H	M	Mo.	Am.	Tri.
GP5	H	M
GPNMB	H	M
GPR1	H	M
GPR149	H
GPR173	H	M
GPR183	H	M, Z
GPR35	H	M
GPR75	H	M
GPR88	H	M
GPRC5B	H	M
GRB10	H	M, X
GRB7	H	M
GRIK3	H	M
GRIN2C	H	M
GRK4	H	M			Tri.
GSDME	H	M
GTF2I	H	M		Am.
GUCA2B	H	M
HAAO	H	M, Z		Am.	Tri.
HAND2	H	M, X, Z
HCN1	H	M
HCN3	H	M
HCN4	M, X	M, X, Z
HDAC9	H	M
HEPACAM	H	M
HERPUD1	H	M
HEY2	H	M, X			Tri.
HHIP	H	M, Z
HIP1R	H	M
HMG20B	H	M			Tri.
HMGXB4	M	M
HNMT	H	M, Z
HNRNPR	H	M, Z
HOMER1	H	M, Z
HOMER2	H	M, Z
HOXC10	H	M, X
HOXC6	M, X	M, X
HOXC8	H	M, X
HOXD1	H	M, X
HOXD10	H	M, X
HOXD9	H	M, X
HPN	H	M
HSPA2	H	M
HSPB1	H	M, X
HSPD1	H	M, X	Mo.	Am.	Tri.
HTR2A	H	Z
HTR3A	H	M
HTR7	H	M
HTRA2	H	M		Am.	Tri.
IAPP	H	M
IDH2	H	M, Z			Tri.
IDH3A	H	M, Z	Mo.	Am.	Tri.
IDO1	H	M, X	Mo.	Am.
IER2	H	M, X
IFNG	H	M
IFNGR1	H	M, Z
IFT27	H	M	Mo.	Am.	Tri.
IGF2	M, Z	M, X, Z
IGF2BP1	H	M
IGFBP4	M, X	M, X
IGHMBP2	H	M	Mo.	Am.
IGSF9	H	M, Z
IKBKG	H	M
IL13	H	M
IL1RAP	H	M
IL2	H	M
IL31RA	H	M
IL6	H	M
ILK	H	X, Z		Am.	Tri.
IMPACT	H	M	Mo.	Am.	Tri.
INPP5J	H	M
INPP5K	H	M
ITGA1	H	M
ITGA2	H	M, X
ITGA3	H	M, X			Tri.
ITGA8	H	M		Am.	Tri.
ITGB1	H	M, Z		Am.	Tri.
JAG2	H	M, X, Z		Am.
JAM3	H	M, Z
JPH4	H	M
KCNA2	H	M
KCNA3	H	M	Mo.
KCNA4	H	M
KCNA6	H	M
KCNC2	H	M
KCND1	H	M
KCND2	H	M
KCNE3	H	M
KCNH2	M	M
KCNIP2	H	M
KCNJ11	H	M
KCNJ14	H	M
KCNK1	H	M
KCNK2	H	M
KCNMB2	H	M
KCNMB4	H	M
KCNN2	H	M, X
KCNN3	H	M
KDR	M	M, Z
KIF26A	H	M, Z
KIF4A	H	M
KIRREL	H	M, X
KLHL1	H	M
KLHL14	H	M
KLK8	H	M
KNCN	H	M
KREMEN1	M, X	M, X
LAMA2	H	M, Z			Tri.
LAMB1	H	M
LAMB2	H	M, Z			Tri.
LDB1	H	M, Z			Tri.
LEFTY1	M	M, X
LEP	H	M
LGALS1	H	M
LGI3	H	M
LGMN	H	Z			Tri.
LHFPL5	H	M
LHX1	H	M, X		Am.	Tri.
LIF	H	M
LIG4	H	M	Mo.	Am.	Tri.
LLPH	H	Z
LPAR3	H	M
LRFN3	H	M
LRFN4	H	M
LRP1	H	M
LRP11	M	M
LRP12	H	M
LRP4	H	Z		Am.	Tri.
LRRN4	H	M
LST1	H	M
LTA	H	M
LYNX1	H	M
LZTS3	H	M
MACO1	H	M		Am.	Tri.
MAF1	H	M	Mo.	Am.	Tri.
MAGEE1	H	M
MAGI1	H	M		Am.	Tri.
MAL	H	M
MAL2	H	M
MAN2A1	H	M			Tri.
MAP2K1	H	M	Mo.	Am.
MAP3K11	H	M
MAP3K5	H	M
MAP4	H	M
MAPK8IP2	H	M
MATN2	H	M
MBD1	H	M
MCF2	H	M
MCOLN3	H	Z		Am.	Tri.
MDH1	H	M, Z	Mo.	Am.	Tri.
MDH2	H	M, Z	Mo.	Am.
MED1	H	M		Am.	Tri.
MEOX2	H	M, Z
MERTK	H	M		Am.	Tri.
MFF	H
MFRP	H
MFSD8	H	M	Mo.	Am.
MICALL2	H	M, Z
MID1	M, X	M, X
MKS1	H	M		Am.	Tri.
MLPH	H	M, Z
MMD	H	M
MME	H	M		Am.
MMP9	M	M, X
MPL	H	M, Z
MPP1	H	M, Z
MRTFA	H	M
MTCH1	H	M
MUSK	H	M, X, Z		Am.
MYEF2	H	M
MYH14	H	M, Z			Tri.
MYL7	H	M, X
MYO1D	H	M, X, Z	Mo.	Am.	Tri.
MYOC	H	M
MYRIP	H	M
NCF1	H	M		Am.
NCMAP	H	M
NDUFA10	H	Z		Am.	Tri.
NDUFS3	H	M	Mo.	Am.	Tri.
NDUFS7	H	M, Z	Mo.	Am.	Tri.
NEURL1	H	M, X
NFATC4	H	M
NFIB	H	M			Tri.
NGRN	H	M
NIF3L1	H	M		Am.	Tri.
NKX2-5	H	M, X, Z
NLRP5	H	M		Am.
NLRP8	H
NNAT	H	M
NOG	H	M, X
NOTCH3	H	M, Z
NPAS2	H	M
NPHP1	H	M	Mo.	Am.	Tri.
NPTXR	H	M
NPY	H	M
NQO1	H	M
NRG1	H	M
NRG3	H	M
NRN1L	H	M
NRTN	H	M
NSG1	H	M
NTF5	H	M
NTN4	H	M
NTNG2	H	M
OBSL1	H	X
OGDH	H	M, X	Mo.	Am.	Tri.
OGN	H	M
OLFM4	X	X
ONECUT2	H	M
ORAI2	H	M		Am.	Tri.
OSBP2	H	M		Am.
OSTN	H	M, Z
OXTR	H	M
P2RX7	H	M		Am.
P2RY1	H	M
P2RY12	H	M
PAK4	H	M, Z
PARD3	H	M			Tri.
PCDHB15	H	M
PCSK9	H	M		Am.
PDC	H	M
PDE1A	H	M			Tri.
PDE1B	H	M		Am.
PDE2A	H	M		Am.
PDE4B	H	M
PDE9A	H	M	Mo.	Am.	Tri.
PDLIM5	H	M
PEX6	H	M			Tri.
PEX7	H	M	Mo.	Am.	Tri.
PFN1	H	M, Z
PGAM1	H	M
PIGT	H	M		Am.	Tri.
PIK3R1	H	M		Am.
PITPNA	H	Z		Am.	Tri.
PJVK	H	X
PKP4	H	M			Tri.
PLA2G10	H	M			Tri.
PLA2G6	H	M		Am.	Tri.
PLCB1	H	M			Tri.
PLCG1	H	M		Am.
PLLP	H	M
PLPPR4	H	M
PLXNC1	H	M
PLXND1	H	M, Z
PM20D1	H	M	Mo.		Tri.
PMP22	H	M, X
POLG	H	M	Mo.	Am.	Tri.
POLR2M	H	M
PPARA	H	M
PPARD	H	M
PPARG	H	M
PPP1CA	H	M, Z	Mo.
PPP1R13B	H	M, Z
PPP1R1A	H	M, X
PPP1R9A	H	M			Tri.
PRKCH	H	M
PRKD1	H	M		Am.	Tri.
PRRX1	H	M, X, Z
PSD2	H	M
PSPH	H	M	Mo.	Am.	Tri.
PSPN	H	M
PTGDR2	H	M
PTGS1	H	M, Z
PTK6	H	M
PTPRC	H	M, X, Z		Am.
PVALB	H	X
RAB11A	H	M, X, Z
RAB17	H	M
RAB35	H	M		Am.	Tri.
RAP1A	H	M, X	Mo.
RAP1GAP	H	M			Tri.
RAPSN	H	M, Z
RARB	H	M
RASGRP2	H	X
RDH13	H	M	Mo.	Am.	Tri.
REEP6	H	M
RELA	H	M
RETREG1	H	M
RETREG3	H	M
RGS10	H	M
RGS19	H	M
RILPL1	H	M
RIMS1	H	M			Tri.
RIMS2	H	M, Z
RIMS3	H	M
RIPOR2	H	M		Am.
RNF112	H	M
RNF40	H	M	Mo.	Am.
RNF6	H	M
RP1L1	H	M
RPGRIP1L	H	M, X		Am.
RTN4IP1	H	M	Mo.		Tri.
S100A1	H	M, Z
S100A4	H	M
S100A6	H	M
SATB2	H	M, X, Z
SCN3A	H	M
SCN4A	H	M, Z
SCN7A	H	M
SCN9A	H	M			Tri.
SCRG1	H	M
SDHA	H	M	Mo.	Am.	Tri.
SDK2	H	M		Am.	Tri.
SEMA3A	H	M, X
SEMA3B	H	M
SEMA4A	H	X
SEMA4B	H	X
SEMA4D	H	X
SEMA6B	H	M, X
SEMA6C	H	M
SEMA7A	H	M
SEPT2#	H	M, Z		Am.
SEPT8#	H	M
SF3A2	H	M	Mo.	Am.	Tri.
SGK1	H	M, Z	Mo.	Am.
SH3KBP1	H	Z		Am.
SHANK2	H	X
SHC1	H	M, X	Mo.
SHISA7	H	M
SIGMAR1	H	M	Mo.	Am.	Tri.
SLC11A2	H	M, Z	Mo.	Am.	Tri.
SLC22A2	H	M, X
SLC25A4	H	Z
SLC25A5	H	M
SLC31A1	H	M, Z			Tri.
SLC38A2	H	M, X
SLC38A7	H	M		Am.	Tri.
SLC4A7	H	X
SLC6A12	H	M			Tri.
SLC6A13	H	M, X			Tri.
SLC6A20	H	M
SLC8A1	H	M, Z	Mo.		Tri.
SLC8A3	H	M, Z	Mo.		Tri.
SLC9A1	H	M
SLC9A3R1	H	M
SMAD5	M	M		Am.	Tri.
SMARCA1	H	M	Mo.		Tri.
SNAP23	H	M
SNCA	H	M, X
SNCAIP	H	M		Am.
SOD1	H	M		Am.	Tri.
SPAST	H	M	Mo.	Am.	Tri.
SPEN	H	M		Am.	Tri.
SPINK5	H	M
SPINT1	H	M, Z
SPON2	H	Z
SPTA1	H	M
SPTB	H	M	Mo.
SRF	H	M, Z	Mo.	Am.	Tri.
SSH1	H	M
SSH3	H	M
SST	H	M, X
SSTR1	H	M
SSTR3	H	M
SSTR4	H	M
STAMBP	H	M		Am.	Tri.
STAP1	H	M
STAR	H	M
STAT1	H	M, Z
STMN3	H	M
STRN3	H	M, Z		Am.
STRN4	H	M
STX11	H	M, Z
STX19	H	M
STX2	H	M		Am.	Tri.
STX3	H	M
SUCLA2	H	M, Z	Mo.	Am.	Tri.
SV2C	H	M			Tri.
SYNGR2	H	M, X			Tri.
SYNJ2	H	M
SYNM	H	M
SYNPO	H	M
SYPL2	H	M, X, Z			Tri.
SYT10	H	M, Z
SYT15	H	M			Tri.
SYT6	H	M, X
SYT8	H	M
SYTL1	H	M
SYTL3	H	M
TACR3	H	M, Z
TAL1	H	M, Z
TANC1	H	M
TBCC	H	M	Mo.	Am.	Tri.
TBCE	H	M	Mo.	Am.
TBK1	H	M		Am.
TBX20	H	M, X
TBX21	H	M
TBX3	H	M, X
TBX6	H	M, X
TEAD3	H	M
TENM1	H	M
TERT	H	M		Am.
TFAP2C	M, X	M, X, Z
TG	H	M, Z
TGFB1	H	M, X
TGFB3	H	M, Z		Am.
THY1	H	M, X
TIAM1	H	M		Am.
TLDC1	H	M	Mo.	Am.	Tri.
TLE6	H	M
TLR2	H	M
TMEM100	H	M
TMEM106B	H	M, Z		Am.
TMEM134	Z	M, Z
TMEM30A	H	M	Mo.		Tri.
TMPRSS3	H	M
TMPRSS5	H	M
TMTC3	M	M	Mo.	Am.
TNC	H	M, X
TNFRSF12A	H	M
TNFRSF1B	H	M
TNFRSF21	H	M
TNN	H	M
TOR1A	H	M			Tri.
TP53BP2	H	M, Z
TP63	H	M, Z
TPPP	H	M
TRAK2	H	M
TRIM11	H	M
TRIM32	H	M
TRPM5	H	M, Z
TRPV4	H	M, Z
TSPEAR	H	M		Am.
TSPOAP1	H	M	Mo.	Am.	Tri.
TTR	M	M, X
TUBA1A	H	M, X		Am.
TULP1	H	M
TULP3	H	M
TWF2	H	M, Z
UBA6	H	M		Am.	Tri.
UBE2V2	H	M	Mo.	Am.	Tri.
UBE4B	H	M	Mo.	Am.	Tri.
UBXN1	H	M	Mo.	Am.	Tri.
UCN3	H	M
UHMK1	H	M
UNC13C	H	M
UQCR10	M, X	M, X
UQCRC1	H	M, Z
UQCRC2	H	M	Mo.		Tri.
UQCRFS1	H	M, X, Z	Mo.	Am.	Tri.
USH1G	H	M
UTRN	H	M, Z
VAMP7	H	M	Mo.	Am.	Tri.
VDAC1	H	M, X
VDAC2	H	M, X	Mo.	Am.	Tri.
VEGFA	H	M, X
VPS35	H	M	Mo.	Am.	Tri.
VSTM2L	H	M
WDR19	H	M	Mo.	Am.	Tri.
WEE1	H	M	Mo.	Am.
WFS1	H	M, Z		Am.
WIF1	M	M		Am.
WNK1	H	M, Z	Mo.	Am.	Tri.
WNT10A	H	M, X
WNT11	H	M, X, Z
WNT16	H	M, Z
WNT8A	H	M, X
WNT9A	H	M, X
WNT9B	H	M, X
WRN	H	M		Am.	Tri.
XBP1	H	M, X		Am.	Tri.
XK	H	M
YBX2	M	M
YKT6	H	M	Mo.	Am.	Tri.
ZDHHC5	H	M, Z		Am.
ZNF24	H	M
ZNF385A	H	M
