# Supplementary material for: Neural stemness contributes to cell tumorigenicity
Source: Cell Biosci. 2021 Jan 19;11:21. doi: 10.1186/s13578-021-00531-6 (PMC7814647; doi:10.1186/s13578-021-00531-6)
Supplement: Supplementary file 4 — Additional file 4: Table S6. Human neuronal genes retrieved from GO database. [file 13578_2021_531_MOESM4_ESM.xlsx]

## Sheet: 工作表1
UniProtKB:Q15019	SEPT2
UniProtKB:Q9UH03	SEPT3
UniProtKB:O43236	SEPT4
UniProtKB:Q99719	SEPT5
UniProtKB:Q14141	SEPT6
UniProtKB:Q92599	SEPT8
UniProtKB:Q9NVA2	SEPT11
IntAct:EBI-9008846	2xchrna4-3xchrnb2_human
IntAct:EBI-10916276	3xchrna4-2xchrnb2_human
UniProtKB:Q2M2I8	AAK1
UniProtKB:P49588	AARS
UniProtKB:P80404	ABAT
UniProtKB:P78363	ABCA4
UniProtKB:Q09428	ABCC8
UniProtKB:Q8IZP0	ABI1
UniProtKB:P00519	ABL1
UniProtKB:P42684	ABL2
UniProtKB:Q9ULW3	ABT1
UniProtKB:Q9H845	ACAD9
UniProtKB:P11310	ACADM
UniProtKB:Q99798	ACO2
UniProtKB:Q96GR2	ACSBG1
UniProtKB:O60488	ACSL4
UniProtKB:P60709	ACTB
UniProtKB:O94805	ACTL6B
UniProtKB:P35609	ACTN2
UniProtKB:O43707	ACTN4
UniProtKB:P61163	ACTR1A
UniProtKB:P61160	ACTR2
UniProtKB:P37023	ACVRL1
UniProtKB:P00813	ADA
UniProtKB:O14672	ADAM10
UniProtKB:Q9UKJ8	ADAM21
UniProtKB:Q9P0K1	ADAM22
UniProtKB:P78325	ADAM8
UniProtKB:P78563	ADARB1
UniProtKB:Q08828	ADCY1
UniProtKB:Q96PN6	ADCY10
UniProtKB:Q08462	ADCY2
UniProtKB:Q8NFM4	ADCY4
UniProtKB:O43306	ADCY6
UniProtKB:O60503	ADCY9
UniProtKB:P18509	ADCYAP1
UniProtKB:P41586	ADCYAP1R1
UniProtKB:P35612	ADD2
UniProtKB:Q9UEY8	ADD3
UniProtKB:O60242	ADGRB3
UniProtKB:Q9Y653	ADGRG1
UniProtKB:Q86SQ4	ADGRG6
UniProtKB:O94910	ADGRL1
UniProtKB:Q9HAR2	ADGRL3
UniProtKB:P35318	ADM
UniProtKB:Q9H2P0	ADNP
UniProtKB:Q6IQ32	ADNP2
UniProtKB:P30542	ADORA1
UniProtKB:P29274	ADORA2A
UniProtKB:P35348	ADRA1A
UniProtKB:P18089	ADRA2B
UniProtKB:P18825	ADRA2C
UniProtKB:Q9Y4W6	AFG3L2
UniProtKB:Q99490	AGAP2
UniProtKB:Q15109	AGER
UniProtKB:P52594	AGFG1
UniProtKB:Q9UKV8	AGO2
UniProtKB:O00468	AGRN
UniProtKB:O00253	AGRP
UniProtKB:P01019	AGT
UniProtKB:Q9UPW5	AGTPBP1
UniProtKB:P23526	AHCY
UniProtKB:Q96HN2	AHCYL2
UniProtKB:Q8N157	AHI1
UniProtKB:P55008	AIF1
UniProtKB:O95831	AIFM1
UniProtKB:Q13155	AIMP2
UniProtKB:Q9NZN9	AIPL1
UniProtKB:Q99996	AKAP9
UniProtKB:P15121	AKR1B1
UniProtKB:P31749	AKT1
UniProtKB:Q96B36	AKT1S1
UniProtKB:P31751	AKT2
UniProtKB:P02768	ALB
UniProtKB:Q13740	ALCAM
UniProtKB:O94788	ALDH1A2
UniProtKB:Q9UM73	ALK
UniProtKB:Q13686	ALKBH1
UniProtKB:Q96Q42	ALS2
UniProtKB:Q9C0C7	AMBRA1
UniProtKB:Q9UKV5	AMFR
UniProtKB:Q86WK6	AMIGO1
UniProtKB:P49418	AMPH
UniProtKB:Q9UJX6	ANAPC2
UniProtKB:P03950	ANG
UniProtKB:Q15389	ANGPT1
UniProtKB:P16157	ANK1
UniProtKB:Q01484	ANK2
UniProtKB:Q12955	ANK3
UniProtKB:Q15327	ANKRD1
UniProtKB:Q96NW4	ANKRD27
UniProtKB:Q92625	ANKS1A
UniProtKB:Q7Z6G8	ANKS1B
UniProtKB:P23352	ANOS1
UniProtKB:P07355	ANXA2
UniProtKB:P12429	ANXA3
UniProtKB:P61966	AP1S1
UniProtKB:Q96CW1	AP2M1
UniProtKB:O00203	AP3B1
UniProtKB:Q13367	AP3B2
UniProtKB:O14617	AP3D1
UniProtKB:Q9Y2T2	AP3M1
UniProtKB:P53677	AP3M2
UniProtKB:Q92572	AP3S1
UniProtKB:P59780	AP3S2
UniProtKB:O14727	APAF1
UniProtKB:Q02410	APBA1
UniProtKB:Q99767	APBA2
UniProtKB:O00213	APBB1
UniProtKB:Q92870	APBB2
UniProtKB:P02647	APOA1
UniProtKB:P06727	APOA4
UniProtKB:Q6Q788	APOA5
UniProtKB:P04114	APOB
UniProtKB:P05090	APOD
UniProtKB:P02649	APOE
UniProtKB:P05067	APP
UniProtKB:Q8NBQ7	AQP11
UniProtKB:Q7LC44	ARC
UniProtKB:P15514	AREG
UniProtKB:P84077	ARF1
UniProtKB:P18085	ARF4
UniProtKB:P62330	ARF6
UniProtKB:Q8N6T3	ARFGAP1
UniProtKB:Q9Y6D6	ARFGEF1
UniProtKB:Q9Y6D5	ARFGEF2
UniProtKB:P05089	ARG1
UniProtKB:A7KAX9	ARHGAP32
UniProtKB:Q9NRY4	ARHGAP35
UniProtKB:P98171	ARHGAP4
UniProtKB:Q17R89	ARHGAP44
UniProtKB:P52565	ARHGDIA
UniProtKB:Q92888	ARHGEF1
UniProtKB:O15013	ARHGEF10
UniProtKB:O94989	ARHGEF15
UniProtKB:Q92974	ARHGEF2
UniProtKB:Q14155	ARHGEF7
UniProtKB:O14497	ARID1A
UniProtKB:Q8NFD5	ARID1B
UniProtKB:Q9Y4X5	ARIH1
UniProtKB:P36405	ARL3
UniProtKB:P0C7Q2	ARMS2
UniProtKB:O00327	ARNTL
UniProtKB:O15144	ARPC2
UniProtKB:O15145	ARPC3
UniProtKB:O15511	ARPC5
UniProtKB:P36575	ARR3
UniProtKB:P49407	ARRB1
UniProtKB:P32121	ARRB2
UniProtKB:P15848	ARSB
UniProtKB:Q5T4W7	ARTN
UniProtKB:Q96QS3	ARX
UniProtKB:Q9ULH1	ASAP1
UniProtKB:P50553	ASCL1
UniProtKB:Q99929	ASCL2
UniProtKB:Q16515	ASIC2
UniProtKB:Q8IZT6	ASPM
UniProtKB:P00966	ASS1
UniProtKB:O14525	ASTN1
UniProtKB:O75129	ASTN2
UniProtKB:Q8NBU5	ATAD1
UniProtKB:Q5SQI0	ATAT1
UniProtKB:Q86WG3	ATCAY
UniProtKB:P18846	ATF1
UniProtKB:P15336	ATF2
UniProtKB:P18848	ATF4
UniProtKB:Q9Y2D1	ATF5
UniProtKB:O95352	ATG7
UniProtKB:Q8WXF7	ATL1
UniProtKB:Q13315	ATM
UniProtKB:P54259	ATN1
UniProtKB:Q92858	ATOH1
UniProtKB:Q9NQ11	ATP13A2
UniProtKB:P05023	ATP1A1
UniProtKB:P50993	ATP1A2
UniProtKB:P13637	ATP1A3
UniProtKB:P05026	ATP1B1
UniProtKB:P20020	ATP2B1
UniProtKB:Q01814	ATP2B2
UniProtKB:P23634	ATP2B4
UniProtKB:P25705	ATP5A1
UniProtKB:P06576	ATP5B
UniProtKB:P36542	ATP5C1
UniProtKB:P24539	ATP5F1
UniProtKB:O75787	ATP6AP2
UniProtKB:P61421	ATP6V0D1
UniProtKB:P38606	ATP6V1A
UniProtKB:P15313	ATP6V1B1
UniProtKB:P21281	ATP6V1B2
UniProtKB:Q04656	ATP7A
UniProtKB:Q9NTI2	ATP8A2
UniProtKB:O43520	ATP8B1
UniProtKB:O75882	ATRN
UniProtKB:Q9UBB4	ATXN10
UniProtKB:P0C7T5	ATXN1L
UniProtKB:O14965	AURKA
UniProtKB:O75366	AVIL
UniProtKB:P01185	AVP
UniProtKB:O15169	AXIN1
UniProtKB:Q9Y2T1	AXIN2
UniProtKB:P30530	AXL
UniProtKB:Q96A70	AZIN2
UniProtKB:P61769	B2M
UniProtKB:Q9NY97	B3GNT2
UniProtKB:O43505	B4GAT1
UniProtKB:P56817	BACE1
UniProtKB:Q92934	BAD
UniProtKB:O95817	BAG3
UniProtKB:Q9UL15	BAG5
UniProtKB:O14514	BAI1
UniProtKB:Q9UQB8	BAIAP2
UniProtKB:O94812	BAIAP3
UniProtKB:Q9BZE3	BARHL1
UniProtKB:Q9NY43	BARHL2
UniProtKB:P80723	BASP1
UniProtKB:Q07812	BAX
UniProtKB:Q9BXC9	BBS2
UniProtKB:Q96RK4	BBS4
UniProtKB:Q8IWZ6	BBS7
UniProtKB:P06276	BCHE
UniProtKB:Q9H165	BCL11A
UniProtKB:Q9C0K0	BCL11B
UniProtKB:P10415	BCL2
UniProtKB:Q07817	BCL2L1
UniProtKB:O43521	BCL2L11
UniProtKB:P41182	BCL6
UniProtKB:Q8N143	BCL6B
UniProtKB:P11274	BCR
UniProtKB:P46663	BDKRB1
UniProtKB:P23560	BDNF
UniProtKB:Q14457	BECN1
UniProtKB:Q5SZJ8	BEND6
UniProtKB:P02818	BGLAP
UniProtKB:Q6PI77	BHLHB9
UniProtKB:Q6ZP65	BICDL1
UniProtKB:P55957	BID
UniProtKB:O00499	BIN1
UniProtKB:P78537	BLOC1S1
UniProtKB:Q6QNY1	BLOC1S2
UniProtKB:Q6QNY0	BLOC1S3
UniProtKB:Q9NUP1	BLOC1S4
UniProtKB:Q8TDH9	BLOC1S5
UniProtKB:H3BN57	BLOC1S5-TXNDC5
UniProtKB:Q9UL45	BLOC1S6
UniProtKB:P30043	BLVRB
UniProtKB:P12643	BMP2
UniProtKB:P12644	BMP4
UniProtKB:P22003	BMP5
UniProtKB:P22004	BMP6
UniProtKB:P18075	BMP7
UniProtKB:P36894	BMPR1A
UniProtKB:O00238	BMPR1B
UniProtKB:Q13873	BMPR2
UniProtKB:Q12983	BNIP3
UniProtKB:Q9BWV1	BOC
UniProtKB:Q9UMX3	BOK
UniProtKB:Q12830	BPTF
UniProtKB:P15056	BRAF
UniProtKB:O95696	BRD1
UniProtKB:O60477	BRINP1
UniProtKB:Q9C0B6	BRINP2
UniProtKB:Q76B58	BRINP3
UniProtKB:P32247	BRS3
UniProtKB:Q8TDC3	BRSK1
UniProtKB:Q8IWQ3	BRSK2
UniProtKB:Q9UPA5	BSN
UniProtKB:Q9BSF8	BTBD10
UniProtKB:Q9Y2F9	BTBD3
UniProtKB:P78543	BTG2
UniProtKB:Q9NY30	BTG4
UniProtKB:Q96MC5	C16orf45
UniProtKB:A6NHQ4	C17orf96
UniProtKB:O75973	C1QL1
UniProtKB:O43822	C21orf2
UniProtKB:A6NGG8	C2orf71
UniProtKB:P0C0L4	C4A
UniProtKB:P0C0L5	C4B
UniProtKB:P21730	C5AR1
UniProtKB:Q8N1Q1	CA13
UniProtKB:P00918	CA2
UniProtKB:P43166	CA7
UniProtKB:Q9NZU7	CABP1
UniProtKB:P57796	CABP4
UniProtKB:O00555	CACNA1A
UniProtKB:Q00975	CACNA1B
UniProtKB:Q13936	CACNA1C
UniProtKB:O60840	CACNA1F
UniProtKB:Q9P0X4	CACNA1I
UniProtKB:Q9UF02	CACNG5
UniProtKB:Q8WXS5	CACNG8
UniProtKB:Q9HB71	CACYBP
UniProtKB:P27708	CAD
UniProtKB:Q9BY67	CADM1
UniProtKB:Q8N3J6	CADM2
UniProtKB:Q9ULU8	CADPS
UniProtKB:Q86UW7	CADPS2
UniProtKB:P05937	CALB1
UniProtKB:P22676	CALB2
UniProtKB:P01258	CALCA
UniProtKB:P62158	CALM1
UniProtKB:P27797	CALR
UniProtKB:Q9NYX4	CALY
UniProtKB:Q14012	CAMK1
UniProtKB:Q8IU85	CAMK1D
UniProtKB:Q96NX5	CAMK1G
UniProtKB:Q9UQM7	CAMK2A
UniProtKB:Q13554	CAMK2B
UniProtKB:Q13557	CAMK2D
UniProtKB:Q13555	CAMK2G
UniProtKB:Q7Z7J9	CAMK2N1
UniProtKB:Q5T5Y3	CAMSAP1
UniProtKB:Q08AD1	CAMSAP2
UniProtKB:Q9P1Y5	CAMSAP3
UniProtKB:P27824	CANX
UniProtKB:P40123	CAP2
UniProtKB:P17655	CAPN2
UniProtKB:Q14444	CAPRIN1
UniProtKB:Q6IMN6	CAPRIN2
UniProtKB:Q86X55	CARM1
UniProtKB:O14936	CASK
UniProtKB:P42575	CASP2
UniProtKB:P42574	CASP3
UniProtKB:P51878	CASP5
UniProtKB:Q14790	CASP8
UniProtKB:P55211	CASP9
UniProtKB:Q86V15	CASZ1
UniProtKB:Q7RTX7	CATSPER4
UniProtKB:Q8N350	CBARP
UniProtKB:O43439	CBFA2T2
UniProtKB:P22681	CBL
UniProtKB:P23435	CBLN1
UniProtKB:Q96HB5	CCDC120
UniProtKB:A2RUB6	CCDC66
UniProtKB:Q3V6T2	CCDC88A
UniProtKB:P06307	CCK
UniProtKB:P32238	CCKAR
UniProtKB:P13500	CCL2
UniProtKB:P10147	CCL3
UniProtKB:P13501	CCL5
UniProtKB:P41597	CCR2
UniProtKB:P51679	CCR4
UniProtKB:Q6IQ19	CCSAP
UniProtKB:P78371	CCT2
UniProtKB:P49368	CCT3
UniProtKB:P48643	CCT5
UniProtKB:P26842	CD27
UniProtKB:P28906	CD34
UniProtKB:P25942	CD40
UniProtKB:P13987	CD59
UniProtKB:P21926	CD9
UniProtKB:Q9UNH5	CDC14A
UniProtKB:Q12834	CDC20
UniProtKB:P49427	CDC34
UniProtKB:P60953	CDC42
UniProtKB:P12830	CDH1
UniProtKB:P55287	CDH11
UniProtKB:P55290	CDH13
UniProtKB:P19022	CDH2
UniProtKB:Q9H251	CDH23
UniProtKB:P55283	CDH4
UniProtKB:P55286	CDH8
UniProtKB:Q96JP9	CDHR1
UniProtKB:P06493	CDK1
UniProtKB:Q00536	CDK16
UniProtKB:Q00535	CDK5
UniProtKB:Q15078	CDK5R1
UniProtKB:Q13319	CDK5R2
UniProtKB:Q96SZ6	CDK5RAP1
UniProtKB:Q96SN8	CDK5RAP2
UniProtKB:Q96JB5	CDK5RAP3
UniProtKB:Q00534	CDK6
UniProtKB:Q8IVW4	CDKL3
UniProtKB:O76039	CDKL5
UniProtKB:P49918	CDKN1C
UniProtKB:Q49AH0	CDNF
UniProtKB:Q4KMG0	CDON
UniProtKB:Q2WEN9	CEACAM16
UniProtKB:P17676	CEBPB
UniProtKB:P19835	CEL
UniProtKB:Q9NYQ6	CELSR1
UniProtKB:Q9HCU4	CELSR2
UniProtKB:Q9NYQ7	CELSR3
UniProtKB:Q8N111	CEND1
UniProtKB:O15078	CEP290
UniProtKB:Q49MI3	CERKL
UniProtKB:Q96G23	CERS2
UniProtKB:Q12798	CETN1
UniProtKB:P41208	CETN2
UniProtKB:P23528	CFL1
UniProtKB:O15519	CFLAR
UniProtKB:P28329	CHAT
UniProtKB:Q8TDI0	CHD5
UniProtKB:Q9P2D1	CHD7
UniProtKB:P10645	CHGA
UniProtKB:O00533	CHL1
UniProtKB:Q9UQN3	CHMP2B
UniProtKB:Q9BY43	CHMP4A
UniProtKB:Q9H444	CHMP4B
UniProtKB:P15882	CHN1
UniProtKB:Q9H9P2	CHODL
UniProtKB:Q99653	CHP1
UniProtKB:P11229	CHRM1
UniProtKB:P08172	CHRM2
UniProtKB:P20309	CHRM3
UniProtKB:P02708	CHRNA1
UniProtKB:Q9GZZ6	CHRNA10
UniProtKB:Q15822	CHRNA2
UniProtKB:P32297	CHRNA3
UniProtKB:P43681	CHRNA4
UniProtKB:P30532	CHRNA5
UniProtKB:Q15825	CHRNA6
UniProtKB:P36544	CHRNA7
UniProtKB:Q9UGM1	CHRNA9
UniProtKB:P17787	CHRNB2
UniProtKB:Q05901	CHRNB3
UniProtKB:P30926	CHRNB4
UniProtKB:Q99828	CIB1
UniProtKB:O75838	CIB2
UniProtKB:O14578	CIT
UniProtKB:Q99966	CITED1
UniProtKB:P12277	CKB
UniProtKB:Q9UBD9	CLCF1
UniProtKB:P35523	CLCN1
UniProtKB:P51790	CLCN3
UniProtKB:O75508	CLDN11
UniProtKB:Q8N6F1	CLDN19
UniProtKB:Q9NZA1	CLIC5
UniProtKB:Q96JQ2	CLMN
UniProtKB:Q13286	CLN3
UniProtKB:O75503	CLN5
UniProtKB:Q9NWW5	CLN6
UniProtKB:Q9UBY8	CLN8
UniProtKB:O94985	CLSTN1
UniProtKB:Q9H4D0	CLSTN2
UniProtKB:Q9BQT9	CLSTN3
UniProtKB:P10909	CLU
UniProtKB:Q8IZV2	CMTM8
UniProtKB:P29973	CNGA1
UniProtKB:Q16281	CNGA3
UniProtKB:Q14028	CNGB1
UniProtKB:Q9NQW8	CNGB3
UniProtKB:Q6PI25	CNIH2
UniProtKB:Q8TBE1	CNIH3
UniProtKB:Q8WXI2	CNKSR2
UniProtKB:Q15417	CNN3
UniProtKB:P09543	CNP
UniProtKB:P21554	CNR1
UniProtKB:P34972	CNR2
UniProtKB:Q96F85	CNRIP1
UniProtKB:P26441	CNTF
UniProtKB:P26992	CNTFR
UniProtKB:Q12860	CNTN1
UniProtKB:Q02246	CNTN2
UniProtKB:Q8IWV2	CNTN4
UniProtKB:Q9UQ52	CNTN6
UniProtKB:P78357	CNTNAP1
UniProtKB:Q9UHC6	CNTNAP2
UniProtKB:Q9C0A0	CNTNAP4
UniProtKB:O75128	COBL
UniProtKB:Q9BXS0	COL25A1
UniProtKB:P02461	COL3A1
UniProtKB:P21964	COMT
UniProtKB:P61201	COPS2
UniProtKB:Q9BT78	COPS4
UniProtKB:Q92905	COPS5
UniProtKB:P31146	CORO1A
UniProtKB:P20674	COX5A
UniProtKB:P16870	CPE
UniProtKB:Q9BZB8	CPEB1
UniProtKB:Q7Z5Q1	CPEB2
UniProtKB:Q8NE35	CPEB3
UniProtKB:Q17RY0	CPEB4
UniProtKB:O14810	CPLX1
UniProtKB:Q6PUV4	CPLX2
UniProtKB:Q8WVH0	CPLX3
UniProtKB:Q99829	CPNE1
UniProtKB:Q9HCH3	CPNE5
UniProtKB:O95741	CPNE6
UniProtKB:Q8IYJ1	CPNE9
UniProtKB:Q8TCG5	CPT1C
UniProtKB:P29373	CRABP2
UniProtKB:P82279	CRB1
UniProtKB:P16220	CREB1
UniProtKB:P06850	CRH
UniProtKB:P24387	CRHBP
UniProtKB:Q9NZV1	CRIM1
UniProtKB:Q9P021	CRIPT
UniProtKB:O75462	CRLF1
UniProtKB:Q14194	CRMP1
UniProtKB:Q5TZA2	CROCC
UniProtKB:Q9NQ79	CRTAC1
UniProtKB:Q6UUV9	CRTC1
UniProtKB:O43186	CRX
UniProtKB:P02511	CRYAB
UniProtKB:P09603	CSF1
UniProtKB:P07333	CSF1R
UniProtKB:P09919	CSF3
UniProtKB:P48730	CSNK1D
UniProtKB:P49674	CSNK1E
UniProtKB:Q9GZU7	CTDSP1
UniProtKB:Q16619	CTF1
UniProtKB:Q96CG8	CTHRC1
UniProtKB:P35221	CTNNA1
UniProtKB:P26232	CTNNA2
UniProtKB:P35222	CTNNB1
UniProtKB:O60716	CTNND1
UniProtKB:Q9UQB3	CTNND2
UniProtKB:O60911	CTSV
UniProtKB:Q14247	CTTN
UniProtKB:Q8WZ74	CTTNBP2
UniProtKB:Q13620	CUL4B
UniProtKB:Q14999	CUL7
UniProtKB:P39880	CUX1
UniProtKB:O14529	CUX2
UniProtKB:P49238	CX3CR1
UniProtKB:P78310	CXADR
UniProtKB:P48061	CXCL12
UniProtKB:P61073	CXCR4
UniProtKB:Q8WUJ1	CYB5D2
UniProtKB:P13498	CYBA
UniProtKB:P04839	CYBB
UniProtKB:Q7L576	CYFIP1
UniProtKB:Q96F07	CYFIP2
UniProtKB:Q8WWM9	CYGB
UniProtKB:P05093	CYP17A1
UniProtKB:Q99418	CYTH2
UniProtKB:O75553	DAB1
UniProtKB:Q5VWQ8	DAB2IP
UniProtKB:Q14118	DAG1
UniProtKB:Q9Y4D2	DAGLA
UniProtKB:Q8NCG7	DAGLB
UniProtKB:O43293	DAPK3
UniProtKB:Q9UER7	DAXX
UniProtKB:Q16643	DBN1
UniProtKB:Q9UJU6	DBNL
UniProtKB:A6NMT0	DBX1
UniProtKB:P43146	DCC
UniProtKB:Q9UHG0	DCDC2
UniProtKB:O15075	DCLK1
UniProtKB:Q8N568	DCLK2
UniProtKB:P40126	DCT
UniProtKB:Q13561	DCTN2
UniProtKB:O43602	DCX
UniProtKB:P20711	DDC
UniProtKB:P35638	DDIT3
UniProtKB:Q9NX09	DDIT4
UniProtKB:O94850	DDN
UniProtKB:Q08345	DDR1
UniProtKB:Q9NY93	DDX56
UniProtKB:P26196	DDX6
UniProtKB:Q8TEH3	DENND1A
UniProtKB:O60443	DFNA5
UniProtKB:Q0ZLH3	DFNB59
UniProtKB:P49619	DGKG
UniProtKB:O75912	DGKI
UniProtKB:Q16854	DGUOK
UniProtKB:Q15392	DHCR24
UniProtKB:P00374	DHFR
UniProtKB:O43323	DHH
UniProtKB:Q02127	DHODH
UniProtKB:O75911	DHRS3
UniProtKB:Q9NR28	DIABLO
UniProtKB:Q9UPY3	DICER1
UniProtKB:P55073	DIO3
UniProtKB:Q9NRI5	DISC1
UniProtKB:Q9P2K9	DISP3
UniProtKB:Q155Q3	DIXDC1
UniProtKB:O94907	DKK1
UniProtKB:P10515	DLAT
UniProtKB:P09622	DLD
UniProtKB:Q12959	DLG1
UniProtKB:Q15700	DLG2
UniProtKB:Q92796	DLG3
UniProtKB:P78352	DLG4
UniProtKB:O14490	DLGAP1
UniProtKB:Q9P1A6	DLGAP2
UniProtKB:O95886	DLGAP3
UniProtKB:O00548	DLL1
UniProtKB:Q9NYJ7	DLL3
UniProtKB:Q9NR61	DLL4
UniProtKB:P36957	DLST
UniProtKB:P56177	DLX1
UniProtKB:Q07687	DLX2
UniProtKB:P56178	DLX5
UniProtKB:P11532	DMD
UniProtKB:Q9NQL9	DMRT3
UniProtKB:Q96SC8	DMRTA2
UniProtKB:Q08495	DMTN
UniProtKB:Q8TDJ6	DMXL2
UniProtKB:Q9H3Z4	DNAJC5
UniProtKB:O75061	DNAJC6
UniProtKB:Q8NFT8	DNER
UniProtKB:Q05193	DNM1
UniProtKB:O00429	DNM1L
UniProtKB:P50570	DNM2
UniProtKB:Q9UQ16	DNM3
UniProtKB:Q9Y6K1	DNMT3A
UniProtKB:Q9UBC3	DNMT3B
UniProtKB:Q14183	DOC2A
UniProtKB:Q14184	DOC2B
UniProtKB:Q8N1I0	DOCK4
UniProtKB:Q96N67	DOCK7
UniProtKB:Q99704	DOK1
UniProtKB:O60496	DOK2
UniProtKB:Q8TEW6	DOK4
UniProtKB:Q9P104	DOK5
UniProtKB:Q6PKX4	DOK6
UniProtKB:Q92782	DPF1
UniProtKB:Q92784	DPF3
UniProtKB:Q16555	DPYSL2
UniProtKB:Q14195	DPYSL3
UniProtKB:O14531	DPYSL4
UniProtKB:Q9BPU6	DPYSL5
UniProtKB:Q6UX65	DRAM2
UniProtKB:Q8NBI3	DRAXIN
UniProtKB:P21728	DRD1
UniProtKB:P14416	DRD2
UniProtKB:P35462	DRD3
UniProtKB:P21917	DRD4
UniProtKB:P21918	DRD5
UniProtKB:A6NNA5	DRGX
UniProtKB:Q13474	DRP2
UniProtKB:O60469	DSCAM
UniProtKB:Q8TD84	DSCAML1
UniProtKB:Q03001	DST
UniProtKB:Q9Y4J8	DTNA
UniProtKB:Q96EV8	DTNBP1
UniProtKB:Q86Y01	DTX1
UniProtKB:Q1HG43	DUOXA1
UniProtKB:Q9Y6W6	DUSP10
UniProtKB:O14640	DVL1
UniProtKB:Q96FJ2	DYNLL2
UniProtKB:P63172	DYNLT1
UniProtKB:Q8WXU2	DYX1C1
UniProtKB:E7EVH7	E7EVH7
UniProtKB:O94769	ECM2
UniProtKB:Q9H8V3	ECT2
UniProtKB:P14138	EDN3
UniProtKB:P24530	EDNRB
UniProtKB:Q15075	EEA1
UniProtKB:P68104	EEF1A1
UniProtKB:Q05639	EEF1A2
UniProtKB:O00418	EEF2K
UniProtKB:Q5JVL4	EFHC1
UniProtKB:Q9BUP0	EFHD1
UniProtKB:P20827	EFNA1
UniProtKB:O43921	EFNA2
UniProtKB:P52797	EFNA3
UniProtKB:P52798	EFNA4
UniProtKB:P52803	EFNA5
UniProtKB:P98172	EFNB1
UniProtKB:P52799	EFNB2
UniProtKB:Q15768	EFNB3
UniProtKB:P00533	EGFR
UniProtKB:Q9GZT9	EGLN1
UniProtKB:Q96KS0	EGLN2
UniProtKB:Q9H6Z9	EGLN3
UniProtKB:P11161	EGR2
UniProtKB:Q9H4M9	EHD1
UniProtKB:Q9NZN3	EHD3
UniProtKB:Q9NZJ5	EIF2AK3
UniProtKB:Q9P2K8	EIF2AK4
UniProtKB:P49770	EIF2B2
UniProtKB:Q9UI10	EIF2B4
UniProtKB:Q13144	EIF2B5
UniProtKB:P05198	EIF2S1
UniProtKB:P38919	EIF4A3
UniProtKB:P06730	EIF4E
UniProtKB:Q9NRA8	EIF4ENIF1
UniProtKB:Q04637	EIF4G1
UniProtKB:P0C7U0	ELFN1
UniProtKB:P19419	ELK1
UniProtKB:Q9HB65	ELL3
UniProtKB:Q96FG2	ELMOD3
UniProtKB:Q9NYP7	ELOVL5
UniProtKB:Q9H9T3	ELP3
UniProtKB:O00423	EML1
UniProtKB:Q04741	EMX1
UniProtKB:Q04743	EMX2
UniProtKB:Q05925	EN1
UniProtKB:P19622	EN2
UniProtKB:Q8N8S7	ENAH
UniProtKB:O14682	ENC1
UniProtKB:Q14249	ENDOG
UniProtKB:P09104	ENO2
UniProtKB:O95936	EOMES
UniProtKB:P11171	EPB41
UniProtKB:Q9Y2J2	EPB41L3
UniProtKB:P29317	EPHA2
UniProtKB:P29320	EPHA3
UniProtKB:P54764	EPHA4
UniProtKB:P54756	EPHA5
UniProtKB:Q15375	EPHA7
UniProtKB:P29322	EPHA8
UniProtKB:P54762	EPHB1
UniProtKB:P29323	EPHB2
UniProtKB:P54753	EPHB3
UniProtKB:P01588	EPO
UniProtKB:Q12929	EPS8
UniProtKB:Q99645	EPYC
UniProtKB:P04626	ERBB2
UniProtKB:P21860	ERBB3
UniProtKB:Q15303	ERBB4
UniProtKB:Q8IUD2	ERC1
UniProtKB:O15083	ERC2
UniProtKB:P18074	ERCC2
UniProtKB:P19447	ERCC3
UniProtKB:Q8TAM6	ERMN
UniProtKB:Q96HE7	ERO1A
UniProtKB:B1AK53	ESPN
UniProtKB:P50549	ETV1
UniProtKB:P43268	ETV4
UniProtKB:P41161	ETV5
UniProtKB:Q9UI08	EVL
UniProtKB:P49640	EVX1
UniProtKB:Q96A65	EXOC4
UniProtKB:Q9UPT5	EXOC7
UniProtKB:Q8IYI6	EXOC8
UniProtKB:Q16394	EXT1
UniProtKB:Q99502	EYA1
UniProtKB:Q15910	EZH2
UniProtKB:P15311	EZR
UniProtKB:P00734	F2
UniProtKB:P25116	F2R
UniProtKB:F8W036	F8W036
UniProtKB:Q7L5A8	FA2H
UniProtKB:O15540	FABP7
UniProtKB:Q13158	FADD
UniProtKB:Q9BWQ8	FAIM2
UniProtKB:O95990	FAM107A
UniProtKB:Q9BYI3	FAM126A
UniProtKB:Q9H6L5	FAM134B
UniProtKB:Q86VR2	FAM134C
UniProtKB:Q6UXT8	FAM150A
UniProtKB:Q6UX46	FAM150B
UniProtKB:Q3B820	FAM161A
UniProtKB:Q96A26	FAM162A
UniProtKB:A1KXE4	FAM168B
UniProtKB:Q9NX38	FAM206A
UniProtKB:Q8TBF2	FAM213B
UniProtKB:Q9Y4F9	FAM65B
UniProtKB:Q9BXW9	FANCD2
UniProtKB:Q9Y4F1	FARP1
UniProtKB:O94887	FARP2
UniProtKB:P25445	FAS
UniProtKB:P48023	FASLG
UniProtKB:Q6V0I7	FAT4
UniProtKB:Q9UK22	FBXO2
UniProtKB:Q5XUX0	FBXO31
UniProtKB:Q6PIJ6	FBXO38
UniProtKB:P0C2W1	FBXO45
UniProtKB:Q9Y3I1	FBXO7
UniProtKB:Q969H0	FBXW7
UniProtKB:Q8N3Y1	FBXW8
UniProtKB:Q0JRZ9	FCHO2
UniProtKB:Q96RJ6	FERD3L
UniProtKB:P07332	FES
UniProtKB:Q99581	FEV
UniProtKB:Q99689	FEZ1
UniProtKB:Q9UHY8	FEZ2
UniProtKB:A0PJY2	FEZF1
UniProtKB:Q8TBJ5	FEZF2
UniProtKB:P61328	FGF12
UniProtKB:Q92913	FGF13
UniProtKB:Q9NP95	FGF20
UniProtKB:Q9NSA1	FGF21
UniProtKB:P55075	FGF8
UniProtKB:P11362	FGFR1
UniProtKB:P21802	FGFR2
UniProtKB:Q96C11	FGGY
UniProtKB:Q92562	FIG4
UniProtKB:Q5T1M5	FKBP15
UniProtKB:P68106	FKBP1B
UniProtKB:Q02790	FKBP4
UniProtKB:P21333	FLNA
UniProtKB:O75955	FLOT1
UniProtKB:Q9NZU1	FLRT1
UniProtKB:O43155	FLRT2
UniProtKB:Q9NZU0	FLRT3
UniProtKB:Q68DA7	FMN1
UniProtKB:Q06828	FMOD
UniProtKB:Q06787	FMR1
UniProtKB:P02751	FN1
UniProtKB:P15328	FOLR1
UniProtKB:P01100	FOS
UniProtKB:P15407	FOSL1
UniProtKB:P55317	FOXA1
UniProtKB:Q9Y261	FOXA2
UniProtKB:Q99853	FOXB1
UniProtKB:Q16676	FOXD1
UniProtKB:P55316	FOXG1
UniProtKB:Q96NZ1	FOXN4
UniProtKB:Q12778	FOXO1
UniProtKB:O43524	FOXO3
UniProtKB:A8MYZ6	FOXO6
UniProtKB:Q6ZUT3	FRMD7
UniProtKB:Q14CM0	FRMPD4
UniProtKB:Q8WU20	FRS2
UniProtKB:Q5TBA9	FRY
UniProtKB:O94915	FRYL
UniProtKB:Q16658	FSCN1
UniProtKB:O14926	FSCN2
UniProtKB:O95633	FSTL3
UniProtKB:Q6MZW2	FSTL4
UniProtKB:A2VDF0	FUOM
UniProtKB:P35637	FUS
UniProtKB:Q6P4F1	FUT10
UniProtKB:P51114	FXR1
UniProtKB:P06241	FYN
UniProtKB:Q9UP38	FZD1
UniProtKB:Q9ULW2	FZD10
UniProtKB:Q14332	FZD2
UniProtKB:Q9NPG1	FZD3
UniProtKB:Q9ULV1	FZD4
UniProtKB:Q13467	FZD5
UniProtKB:O75084	FZD7
UniProtKB:Q9H461	FZD8
UniProtKB:O00144	FZD9
UniProtKB:P11413	G6PD
UniProtKB:Q13480	GAB1
UniProtKB:Q9UQC2	GAB2
UniProtKB:Q9H0R8	GABARAPL1
UniProtKB:Q9UBS5	GABBR1
UniProtKB:O75899	GABBR2
UniProtKB:P14867	GABRA1
UniProtKB:P47869	GABRA2
UniProtKB:P31644	GABRA5
UniProtKB:P18505	GABRB1
UniProtKB:P47870	GABRB2
UniProtKB:P28472	GABRB3
UniProtKB:P18507	GABRG2
UniProtKB:Q99259	GAD1
UniProtKB:Q05329	GAD2
UniProtKB:O14976	GAK
UniProtKB:P22466	GAL
UniProtKB:Q99999	GAL3ST1
UniProtKB:O43603	GALR2
UniProtKB:P17677	GAP43
UniProtKB:P04406	GAPDH
UniProtKB:P41250	GARS
UniProtKB:Q14393	GAS6
UniProtKB:P23769	GATA2
UniProtKB:P23771	GATA3
UniProtKB:P04062	GBA
UniProtKB:Q9HCG7	GBA2
UniProtKB:Q14549	GBX1
UniProtKB:P52951	GBX2
UniProtKB:P30793	GCH1
UniProtKB:P30047	GCHFR
UniProtKB:P48506	GCLC
UniProtKB:P48507	GCLM
UniProtKB:P43026	GDF5
UniProtKB:Q6KF10	GDF6
UniProtKB:Q7Z4P5	GDF7
UniProtKB:P31150	GDI1
UniProtKB:P50395	GDI2
UniProtKB:P39905	GDNF
UniProtKB:Q8WTR4	GDPD5
UniProtKB:P14136	GFAP
UniProtKB:Q99684	GFI1
UniProtKB:P56159	GFRA1
UniProtKB:O00451	GFRA2
UniProtKB:O60609	GFRA3
UniProtKB:Q9GZZ7	GFRA4
UniProtKB:Q6UXV0	GFRAL
UniProtKB:P01286	GHRH
UniProtKB:Q9UBU3	GHRL
UniProtKB:Q92847	GHSR
UniProtKB:Q6Y7W6	GIGYF2
UniProtKB:P09681	GIP
UniProtKB:O14908	GIPC1
UniProtKB:P17302	GJA1
UniProtKB:P29033	GJB2
UniProtKB:Q5T442	GJC2
UniProtKB:Q8NFK1	GJC3
UniProtKB:Q6ZMI3	GLDN
UniProtKB:P10070	GLI2
UniProtKB:P10071	GLI3
UniProtKB:P23415	GLRA1
UniProtKB:P23416	GLRA2
UniProtKB:O75311	GLRA3
UniProtKB:Q5JXX5	GLRA4
UniProtKB:P48167	GLRB
UniProtKB:Q9NS18	GLRX2
UniProtKB:O76003	GLRX3
UniProtKB:Q86SX6	GLRX5
UniProtKB:P15104	GLUL
UniProtKB:P29992	GNA11
UniProtKB:P04899	GNAI2
UniProtKB:P09471	GNAO1
UniProtKB:P50148	GNAQ
UniProtKB:Q5JWF2	GNAS
UniProtKB:P11488	GNAT1
UniProtKB:P19087	GNAT2
UniProtKB:P19086	GNAZ
UniProtKB:P62873	GNB1
UniProtKB:P62879	GNB2
UniProtKB:P16520	GNB3
UniProtKB:Q9HAV0	GNB4
UniProtKB:Q9P2W3	GNG13
UniProtKB:P63215	GNG3
UniProtKB:P63211	GNGT1
UniProtKB:O15228	GNPAT
UniProtKB:P01148	GNRH1
UniProtKB:Q13439	GOLGA4
UniProtKB:Q9HD26	GOPC
UniProtKB:Q9BQQ3	GORASP1
UniProtKB:P17174	GOT1
UniProtKB:P00505	GOT2
UniProtKB:P40197	GP5
UniProtKB:P35052	GPC1
UniProtKB:Q8N158	GPC2
UniProtKB:Q99527	GPER1
UniProtKB:Q9NQX3	GPHN
UniProtKB:P06744	GPI
UniProtKB:P51674	GPM6A
UniProtKB:Q13491	GPM6B
UniProtKB:Q14956	GPNMB
UniProtKB:P46091	GPR1
UniProtKB:Q86SP6	GPR149
UniProtKB:Q9NS66	GPR173
UniProtKB:P32249	GPR183
UniProtKB:Q99679	GPR21
UniProtKB:Q9HC97	GPR35
UniProtKB:O60883	GPR37L1
UniProtKB:Q9Y2T5	GPR52
UniProtKB:O95800	GPR75
UniProtKB:Q9GZN0	GPR88
UniProtKB:Q8WXG9	GPR98
UniProtKB:Q9NZH0	GPRC5B
UniProtKB:Q7Z2K8	GPRIN1
UniProtKB:P07203	GPX1
UniProtKB:Q13322	GRB10
UniProtKB:P62993	GRB2
UniProtKB:Q14451	GRB7
UniProtKB:P42261	GRIA1
UniProtKB:P48058	GRIA4
UniProtKB:O43424	GRID2
UniProtKB:A4D2P6	GRID2IP
UniProtKB:P39086	GRIK1
UniProtKB:Q13002	GRIK2
UniProtKB:Q13003	GRIK3
UniProtKB:Q16099	GRIK4
UniProtKB:Q16478	GRIK5
UniProtKB:Q05586	GRIN1
UniProtKB:Q12879	GRIN2A
UniProtKB:Q13224	GRIN2B
UniProtKB:Q14957	GRIN2C
UniProtKB:Q8TCU5	GRIN3A
UniProtKB:O60391	GRIN3B
UniProtKB:Q9Y3R0	GRIP1
UniProtKB:Q15835	GRK1
UniProtKB:P32298	GRK4
UniProtKB:Q8WTQ7	GRK7
UniProtKB:Q13255	GRM1
UniProtKB:Q14416	GRM2
UniProtKB:Q14832	GRM3
UniProtKB:Q14833	GRM4
UniProtKB:P41594	GRM5
UniProtKB:O15303	GRM6
UniProtKB:Q14831	GRM7
UniProtKB:O00222	GRM8
UniProtKB:A8MXD5	GRXCR1
UniProtKB:A6NFK2	GRXCR2
UniProtKB:Q6UXU4	GSG1L
UniProtKB:P49841	GSK3B
UniProtKB:Q9H4S2	GSX1
UniProtKB:Q9BZM3	GSX2
UniProtKB:P78347	GTF2I
UniProtKB:P43080	GUCA1A
UniProtKB:Q9UMX6	GUCA1B
UniProtKB:O95843	GUCA1C
UniProtKB:Q16661	GUCA2B
UniProtKB:Q02846	GUCY2D
UniProtKB:P51841	GUCY2F
UniProtKB:H3BNC9	H3BNC9
UniProtKB:P46952	HAAO
UniProtKB:P61296	HAND2
UniProtKB:P54257	HAP1
UniProtKB:P51610	HCFC1
UniProtKB:O60741	HCN1
UniProtKB:Q9P1Z3	HCN3
UniProtKB:O43612	HCRT
UniProtKB:Q92769	HDAC2
UniProtKB:P56524	HDAC4
UniProtKB:Q9UQL6	HDAC5
UniProtKB:Q9UBN7	HDAC6
UniProtKB:Q9UKV0	HDAC9
UniProtKB:Q9Y3E1	HDGFRP3
UniProtKB:A6NFD8	HELT
UniProtKB:Q14CZ8	HEPACAM
UniProtKB:Q15751	HERC1
UniProtKB:Q15011	HERPUD1
UniProtKB:Q14469	HES1
UniProtKB:Q5TGS1	HES3
UniProtKB:Q5TA89	HES5
UniProtKB:P07686	HEXB
UniProtKB:Q9UBP5	HEY2
UniProtKB:Q9NQ87	HEYL
UniProtKB:P14210	HGF
UniProtKB:Q96QV1	HHIP
UniProtKB:Q16665	HIF1A
UniProtKB:O00291	HIP1
UniProtKB:O75146	HIP1R
UniProtKB:Q86Z02	HIPK1
UniProtKB:Q9H2X6	HIPK2
UniProtKB:Q9NP66	HMG20A
UniProtKB:Q9P0W2	HMG20B
UniProtKB:P09429	HMGB1
UniProtKB:P26583	HMGB2
UniProtKB:P09601	HMOX1
UniProtKB:P50135	HNMT
UniProtKB:P51991	HNRNPA3
UniProtKB:O43390	HNRNPR
UniProtKB:Q86YM7	HOMER1
UniProtKB:Q9NSB8	HOMER2
UniProtKB:Q9NSC5	HOMER3
UniProtKB:Q86VS8	HOOK3
UniProtKB:O43364	HOXA2
UniProtKB:P14651	HOXB3
UniProtKB:Q9NYD6	HOXC10
UniProtKB:P31273	HOXC8
UniProtKB:Q9GZZ0	HOXD1
UniProtKB:P28358	HOXD10
UniProtKB:P31249	HOXD3
UniProtKB:P28356	HOXD9
UniProtKB:P84074	HPCA
UniProtKB:P05981	HPN
UniProtKB:P00492	HPRT1
UniProtKB:P01112	HRAS
UniProtKB:Q9Y5N1	HRH3
UniProtKB:O60243	HS6ST1
UniProtKB:Q00613	HSF1
UniProtKB:P07900	HSP90AA1
UniProtKB:P08238	HSP90AB1
UniProtKB:P54652	HSPA2
UniProtKB:P11021	HSPA5
UniProtKB:P11142	HSPA8
UniProtKB:P38646	HSPA9
UniProtKB:P04792	HSPB1
UniProtKB:P10809	HSPD1
UniProtKB:P08908	HTR1A
UniProtKB:P28222	HTR1B
UniProtKB:P28221	HTR1D
UniProtKB:P28566	HTR1E
UniProtKB:P30939	HTR1F
UniProtKB:P28223	HTR2A
UniProtKB:P41595	HTR2B
UniProtKB:P28335	HTR2C
UniProtKB:P46098	HTR3A
UniProtKB:P47898	HTR5A
UniProtKB:P50406	HTR6
UniProtKB:P34969	HTR7
UniProtKB:O43464	HTRA2
UniProtKB:P42858	HTT
UniProtKB:Q9Y4L1	HYOU1
UniProtKB:P10997	IAPP
UniProtKB:Q05084	ICA1
UniProtKB:P41134	ID1
UniProtKB:Q02363	ID2
UniProtKB:Q02535	ID3
UniProtKB:P47928	ID4
UniProtKB:P48735	IDH2
UniProtKB:P50213	IDH3A
UniProtKB:P14902	IDO1
UniProtKB:Q9BTL4	IER2
UniProtKB:P01579	IFNG
UniProtKB:P15260	IFNGR1
UniProtKB:O00458	IFRD1
UniProtKB:Q9HBG6	IFT122
UniProtKB:Q96RY7	IFT140
UniProtKB:Q9UG01	IFT172
UniProtKB:Q8IY31	IFT20
UniProtKB:Q9BW83	IFT27
UniProtKB:Q9Y366	IFT52
UniProtKB:Q9NWB7	IFT57
UniProtKB:Q9NZI8	IGF2BP1
UniProtKB:P38935	IGHMBP2
UniProtKB:Q9P2J2	IGSF9
UniProtKB:Q9UPX0	IGSF9B
UniProtKB:Q9Y6K9	IKBKG
UniProtKB:P35225	IL13
UniProtKB:Q9NPH3	IL1RAP
UniProtKB:Q9NZN1	IL1RAPL1
UniProtKB:P60568	IL2
UniProtKB:Q8NI17	IL31RA
UniProtKB:P05231	IL6
UniProtKB:P40189	IL6ST
UniProtKB:Q13418	ILK
UniProtKB:Q16891	IMMT
UniProtKB:Q9P2X3	IMPACT
UniProtKB:Q16352	INA
UniProtKB:P05111	INHA
UniProtKB:P08476	INHBA
UniProtKB:Q9Y2H2	INPP5F
UniProtKB:Q15735	INPP5J
UniProtKB:Q9BT40	INPP5K
UniProtKB:Q01101	INSM1
UniProtKB:Q15051	IQCB1
UniProtKB:P46940	IQGAP1
UniProtKB:Q9Y4H2	IRS2
UniProtKB:P78415	IRX3
UniProtKB:P78411	IRX5
UniProtKB:P61371	ISL1
UniProtKB:Q96A47	ISL2
UniProtKB:Q6UXK2	ISLR2
UniProtKB:A4D126	ISPD
UniProtKB:P53990	IST1
UniProtKB:P56199	ITGA1
UniProtKB:P17301	ITGA2
UniProtKB:P26006	ITGA3
UniProtKB:P53708	ITGA8
UniProtKB:P05556	ITGB1
UniProtKB:Q9NQX7	ITM2C
UniProtKB:P23677	ITPKA
UniProtKB:Q14643	ITPR1
UniProtKB:Q14573	ITPR3
UniProtKB:Q15811	ITSN1
UniProtKB:Q9NZM3	ITSN2
UniProtKB:P78504	JAG1
UniProtKB:Q9Y219	JAG2
UniProtKB:O60674	JAK2
UniProtKB:Q9BX67	JAM3
UniProtKB:Q8WXH2	JPH3
UniProtKB:Q96JJ6	JPH4
UniProtKB:P05412	JUN
UniProtKB:O60229	KALRN
UniProtKB:Q14678	KANK1
UniProtKB:Q9BVA0	KATNB1
UniProtKB:Q09470	KCNA1
UniProtKB:P16389	KCNA2
UniProtKB:P22001	KCNA3
UniProtKB:P22459	KCNA4
UniProtKB:P17658	KCNA6
UniProtKB:Q14722	KCNAB1
UniProtKB:Q13303	KCNAB2
UniProtKB:Q14721	KCNB1
UniProtKB:Q92953	KCNB2
UniProtKB:P48547	KCNC1
UniProtKB:Q96PR1	KCNC2
UniProtKB:Q14003	KCNC3
UniProtKB:Q03721	KCNC4
UniProtKB:Q9NSA2	KCND1
UniProtKB:Q9NZV8	KCND2
UniProtKB:Q9UK17	KCND3
UniProtKB:Q9Y6H6	KCNE3
UniProtKB:O95259	KCNH1
UniProtKB:Q9NZI2	KCNIP1
UniProtKB:Q9NS61	KCNIP2
UniProtKB:Q9Y2W7	KCNIP3
UniProtKB:P78508	KCNJ10
UniProtKB:Q14654	KCNJ11
UniProtKB:Q9UNX9	KCNJ14
UniProtKB:P63252	KCNJ2
UniProtKB:O00180	KCNK1
UniProtKB:O95069	KCNK2
UniProtKB:Q9NPC2	KCNK9
UniProtKB:Q9Y691	KCNMB2
UniProtKB:Q9NPA1	KCNMB3
UniProtKB:Q86W47	KCNMB4
UniProtKB:Q92952	KCNN1
UniProtKB:Q9H2S1	KCNN2
UniProtKB:Q9UGI6	KCNN3
UniProtKB:O43526	KCNQ2
UniProtKB:O43525	KCNQ3
UniProtKB:Q693B1	KCTD11
UniProtKB:Q96CX2	KCTD12
UniProtKB:Q68DU8	KCTD16
UniProtKB:Q6ZWB6	KCTD8
UniProtKB:O60341	KDM1A
UniProtKB:Q8NHM5	KDM2B
UniProtKB:O75164	KDM4A
UniProtKB:P23276	KEL
UniProtKB:Q5VV43	KIAA0319
UniProtKB:Q9BVV6	KIAA0586
UniProtKB:Q9ULH0	KIDINS220
UniProtKB:Q9NQT8	KIF13B
UniProtKB:Q15058	KIF14
UniProtKB:Q9P2E2	KIF17
UniProtKB:Q12756	KIF1A
UniProtKB:O60333	KIF1B
UniProtKB:Q96Q89	KIF20B
UniProtKB:O75037	KIF21B
UniProtKB:Q9ULI4	KIF26A
UniProtKB:Q2KJY2	KIF26B
UniProtKB:O15066	KIF3B
UniProtKB:O95239	KIF4A
UniProtKB:Q12840	KIF5A
UniProtKB:P33176	KIF5B
UniProtKB:O60282	KIF5C
UniProtKB:Q92845	KIFAP3
UniProtKB:Q96J84	KIRREL
UniProtKB:Q8IZU9	KIRREL3
UniProtKB:Q15726	KISS1
UniProtKB:P10721	KIT
UniProtKB:Q07866	KLC1
UniProtKB:Q6P597	KLC3
UniProtKB:O43474	KLF4
UniProtKB:O75840	KLF7
UniProtKB:Q9NR64	KLHL1
UniProtKB:Q9P2G3	KLHL14
UniProtKB:Q6TDP4	KLHL17
UniProtKB:Q9Y2M5	KLHL20
UniProtKB:Q6TFL4	KLHL24
UniProtKB:Q92876	KLK6
UniProtKB:O60259	KLK8
UniProtKB:Q03164	KMT2A
UniProtKB:A6PVL3	KNCN
UniProtKB:Q76NI1	KNDC1
UniProtKB:P52294	KPNA1
UniProtKB:Q9Y664	KPTN
UniProtKB:P01116	KRAS
UniProtKB:P32004	L1CAM
UniProtKB:P24043	LAMA2
UniProtKB:P07942	LAMB1
UniProtKB:P55268	LAMB2
UniProtKB:P11279	LAMP1
UniProtKB:Q9UJQ1	LAMP5
UniProtKB:P52954	LBX1
UniProtKB:Q86U70	LDB1
UniProtKB:P07195	LDHB
UniProtKB:Q5SW96	LDLRAP1
UniProtKB:Q9UJU2	LEF1
UniProtKB:P41159	LEP
UniProtKB:P09382	LGALS1
UniProtKB:O95970	LGI1
UniProtKB:Q8N145	LGI3
UniProtKB:Q8N135	LGI4
UniProtKB:Q99538	LGMN
UniProtKB:Q8TAF8	LHFPL5
UniProtKB:P48742	LHX1
UniProtKB:P50458	LHX2
UniProtKB:Q9UBR4	LHX3
UniProtKB:Q969G2	LHX4
UniProtKB:Q9H2C1	LHX5
UniProtKB:Q9UPM6	LHX6
UniProtKB:Q68G74	LHX8
UniProtKB:Q9NQ69	LHX9
UniProtKB:P15018	LIF
UniProtKB:P49917	LIG4
UniProtKB:P53667	LIMK1
UniProtKB:Q9H9Z2	LIN28A
UniProtKB:O14910	LIN7A
UniProtKB:Q9HAP6	LIN7B
UniProtKB:Q9NUP9	LIN7C
UniProtKB:Q96FE5	LINGO1
UniProtKB:Q15334	LLGL1
UniProtKB:Q9BRT6	LLPH
UniProtKB:P61968	LMO4
UniProtKB:Q96Q04	LMTK3
UniProtKB:Q8TE12	LMX1A
UniProtKB:O60663	LMX1B
UniProtKB:Q8IVV2	LOXHD1
UniProtKB:Q92633	LPAR1
UniProtKB:Q9UBY5	LPAR3
UniProtKB:Q9P244	LRFN1
UniProtKB:Q9ULH4	LRFN2
UniProtKB:Q9BTN0	LRFN3
UniProtKB:Q6PJG9	LRFN4
UniProtKB:O94898	LRIG2
UniProtKB:Q3SXY7	LRIT3
UniProtKB:Q07954	LRP1
UniProtKB:Q9Y561	LRP12
UniProtKB:O75096	LRP4
UniProtKB:O75581	LRP6
UniProtKB:Q14114	LRP8
UniProtKB:Q5VT99	LRRC38
UniProtKB:Q9HBW1	LRRC4
UniProtKB:Q9NT99	LRRC4B
UniProtKB:Q9HCJ2	LRRC4C
UniProtKB:Q6ZSA7	LRRC55
UniProtKB:Q96NW7	LRRC7
UniProtKB:Q7Z2Q7	LRRC70
UniProtKB:Q5S007	LRRK2
UniProtKB:Q6UXK5	LRRN1
UniProtKB:O75325	LRRN2
UniProtKB:Q9H3W5	LRRN3
UniProtKB:Q8WUT4	LRRN4
UniProtKB:Q86UE6	LRRTM1
UniProtKB:O43300	LRRTM2
UniProtKB:Q86VH5	LRRTM3
UniProtKB:Q86VH4	LRRTM4
UniProtKB:Q8N967	LRTM2
UniProtKB:Q8WZ04	LRTOMT
UniProtKB:O15116	LSM1
UniProtKB:Q9Y4Z0	LSM4
UniProtKB:O00453	LST1
UniProtKB:P01374	LTA
UniProtKB:P29376	LTK
UniProtKB:P07948	LYN
UniProtKB:Q9BZG9	LYNX1
UniProtKB:Q86Y78	LYPD6
UniProtKB:O95372	LYPLA2
UniProtKB:Q9Y250	LZTS1
UniProtKB:O60299	LZTS3
UniProtKB:Q9UPN3	MACF1
UniProtKB:Q9H063	MAF1
UniProtKB:P20916	MAG
UniProtKB:Q9HCI5	MAGEE1
UniProtKB:Q96QZ7	MAGI1
UniProtKB:Q86UL8	MAGI2
UniProtKB:Q96A72	MAGOHB
UniProtKB:P20794	MAK
UniProtKB:P21145	MAL
UniProtKB:Q969L2	MAL2
UniProtKB:Q13021	MALL
UniProtKB:Q16706	MAN2A1
UniProtKB:P55145	MANF
UniProtKB:P46821	MAP1B
UniProtKB:Q66K74	MAP1S
UniProtKB:P11137	MAP2
UniProtKB:Q02750	MAP2K1
UniProtKB:P45985	MAP2K4
UniProtKB:Q16584	MAP3K11
UniProtKB:Q12852	MAP3K12
UniProtKB:Q99683	MAP3K5
UniProtKB:P27816	MAP4
UniProtKB:Q96JE9	MAP6
UniProtKB:P28482	MAPK1
UniProtKB:P27361	MAPK3
UniProtKB:Q16659	MAPK6
UniProtKB:Q13164	MAPK7
UniProtKB:Q9UQF2	MAPK8IP1
UniProtKB:Q13387	MAPK8IP2
UniProtKB:Q9UPT6	MAPK8IP3
UniProtKB:P10636	MAPT
UniProtKB:Q9P0L2	MARK1
UniProtKB:Q7KZI7	MARK2
UniProtKB:Q96L34	MARK4
UniProtKB:Q9BSK0	MARVELD1
UniProtKB:Q8N4S9	MARVELD2
UniProtKB:O00339	MATN2
UniProtKB:P61244	MAX
UniProtKB:Q9UIS9	MBD1
UniProtKB:P02686	MBP
UniProtKB:P10911	MCF2
UniProtKB:Q8NI22	MCFD2
UniProtKB:Q07820	MCL1
UniProtKB:Q8TDD5	MCOLN3
UniProtKB:Q96EZ8	MCRS1
UniProtKB:Q8NFP4	MDGA1
UniProtKB:Q7Z553	MDGA2
UniProtKB:P40925	MDH1
UniProtKB:P40926	MDH2
UniProtKB:P21741	MDK
UniProtKB:Q00987	MDM2
UniProtKB:P51608	MECP2
UniProtKB:Q15648	MED1
UniProtKB:Q02078	MEF2A
UniProtKB:Q06413	MEF2C
UniProtKB:Q9UI56	MEG3
UniProtKB:Q7Z7M0	MEGF8
UniProtKB:O00470	MEIS1
UniProtKB:P50222	MEOX2
UniProtKB:Q12866	MERTK
UniProtKB:Q9UJH8	METRN
UniProtKB:Q9GZY8	MFF
UniProtKB:Q9BY79	MFRP
UniProtKB:Q8NHS3	MFSD8
UniProtKB:Q8TDB4	MGARP
UniProtKB:Q86YT6	MIB1
UniProtKB:Q8N3F8	MICALL1
UniProtKB:Q8IY33	MICALL2
UniProtKB:P14174	MIF
UniProtKB:Q8N4C8	MINK1
UniProtKB:Q9NPJ1	MKKS
UniProtKB:Q969V6	MKL1
UniProtKB:Q9NXB0	MKS1
UniProtKB:Q9BV36	MLPH
UniProtKB:Q15546	MMD
UniProtKB:Q8IY49	MMD2
UniProtKB:P08473	MME
UniProtKB:Q9Y5R2	MMP24
UniProtKB:P50219	MNX1
UniProtKB:Q70IA6	MOB2
UniProtKB:Q13875	MOBP
UniProtKB:O75970	MPDZ
UniProtKB:P40238	MPL
UniProtKB:Q00013	MPP1
UniProtKB:Q8N3R9	MPP5
UniProtKB:P25325	MPST
UniProtKB:P25189	MPZ
UniProtKB:P43246	MSH2
UniProtKB:P26038	MSN
UniProtKB:P25713	MT3
UniProtKB:Q9NZJ7	MTCH1
UniProtKB:Q13614	MTMR2
UniProtKB:P42345	MTOR
UniProtKB:P58546	MTPN
UniProtKB:Q99707	MTR
UniProtKB:Q969V5	MUL1
UniProtKB:P10242	MYB
UniProtKB:P10244	MYBL2
UniProtKB:P12524	MYCL
UniProtKB:P04198	MYCN
UniProtKB:Q9P2K5	MYEF2
UniProtKB:P35580	MYH10
UniProtKB:Q7Z406	MYH14
UniProtKB:Q01449	MYL7
UniProtKB:Q9HD67	MYO10
UniProtKB:Q9UKN7	MYO15A
UniProtKB:O00159	MYO1C
UniProtKB:O94832	MYO1D
UniProtKB:Q9Y4I1	MYO5A
UniProtKB:Q13402	MYO7A
UniProtKB:Q99972	MYOC
UniProtKB:Q9Y2G1	MYRF
UniProtKB:Q8NFW9	MYRIP
UniProtKB:Q02083	NAAA
UniProtKB:Q13506	NAB1
UniProtKB:Q15742	NAB2
UniProtKB:Q13564	NAE1
UniProtKB:P54802	NAGLU
UniProtKB:Q13075	NAIP
UniProtKB:Q7Z5D8	NANOGNB
UniProtKB:Q8WY41	NANOS1
UniProtKB:Q9ULW6	NAP1L2
UniProtKB:P54920	NAPA
UniProtKB:Q6IQ20	NAPEPLD
UniProtKB:Q99747	NAPG
UniProtKB:Q8NEY1	NAV1
UniProtKB:Q8IVL1	NAV2
UniProtKB:Q8IVL0	NAV3
UniProtKB:P41271	NBL1
UniProtKB:P13591	NCAM1
UniProtKB:O15394	NCAM2
UniProtKB:Q9UBB6	NCDN
UniProtKB:P14598	NCF1
UniProtKB:P16333	NCK1
UniProtKB:O43639	NCK2
UniProtKB:Q9NZQ3	NCKIPSD
UniProtKB:Q5T1S8	NCMAP
UniProtKB:Q15788	NCOA1
UniProtKB:P62166	NCS1
UniProtKB:Q9NXR1	NDE1
UniProtKB:Q9GZM8	NDEL1
UniProtKB:Q99608	NDN
UniProtKB:Q8TB73	NDNF
UniProtKB:Q92597	NDRG1
UniProtKB:Q9UN36	NDRG2
UniProtKB:Q9ULP0	NDRG4
UniProtKB:O95299	NDUFA10
UniProtKB:P28331	NDUFS1
UniProtKB:O75489	NDUFS3
UniProtKB:O75251	NDUFS7
UniProtKB:P19404	NDUFV2
UniProtKB:Q15223	NECTIN1
UniProtKB:P46934	NEDD4
UniProtKB:Q96PU5	NEDD4L
UniProtKB:P12036	NEFH
UniProtKB:P07196	NEFL
UniProtKB:P07197	NEFM
UniProtKB:Q7Z3B1	NEGR1
UniProtKB:P51956	NEK3
UniProtKB:Q99435	NELL2
UniProtKB:Q92859	NEO1
UniProtKB:Q6NW34	NEPRO
UniProtKB:P48681	NES
UniProtKB:Q8TDF5	NETO1
UniProtKB:Q8NC67	NETO2
UniProtKB:O76050	NEURL1
UniProtKB:Q13562	NEUROD1
UniProtKB:Q15784	NEUROD2
UniProtKB:Q9HD90	NEUROD4
UniProtKB:Q92886	NEUROG1
UniProtKB:Q9H2A3	NEUROG2
UniProtKB:Q9Y4Z2	NEUROG3
UniProtKB:P21359	NF1
UniProtKB:P35240	NF2
UniProtKB:O94856	NFASC
UniProtKB:Q14934	NFATC4
UniProtKB:Q16236	NFE2L2
UniProtKB:O00712	NFIB
UniProtKB:Q9NPG2	NGB
UniProtKB:Q8NEJ9	NGDN
UniProtKB:Q8N5V2	NGEF
UniProtKB:P01138	NGF
UniProtKB:P08138	NGFR
UniProtKB:Q9NPE2	NGRN
UniProtKB:Q9GZT8	NIF3L1
UniProtKB:Q9NZG7	NINJ2
UniProtKB:Q9Y2I1	NISCH
UniProtKB:Q969G9	NKD1
UniProtKB:P43699	NKX2-1
UniProtKB:O95096	NKX2-2
UniProtKB:P52952	NKX2-5
UniProtKB:O15522	NKX2-8
UniProtKB:P78426	NKX6-1
UniProtKB:Q9C056	NKX6-2
UniProtKB:Q8N2Q7	NLGN1
UniProtKB:Q8NFZ4	NLGN2
UniProtKB:Q9NZ94	NLGN3
UniProtKB:Q8N0W4	NLGN4X
UniProtKB:Q8NFZ3	NLGN4Y
UniProtKB:Q9C000	NLRP1
UniProtKB:P59047	NLRP5
UniProtKB:Q86W28	NLRP8
UniProtKB:P08949	NMB
UniProtKB:P15531	NME1
UniProtKB:P48645	NMU
UniProtKB:Q16517	NNAT
UniProtKB:Q13253	NOG
UniProtKB:Q15233	NONO
UniProtKB:P29475	NOS1
UniProtKB:O75052	NOS1AP
UniProtKB:P46531	NOTCH1
UniProtKB:Q9UM47	NOTCH3
UniProtKB:P48745	NOV
UniProtKB:Q99742	NPAS1
UniProtKB:Q99743	NPAS2
UniProtKB:Q8IXF0	NPAS3
UniProtKB:Q8IUM7	NPAS4
UniProtKB:P48145	NPBWR1
UniProtKB:P48146	NPBWR2
UniProtKB:O15130	NPFF
UniProtKB:O15259	NPHP1
UniProtKB:O75161	NPHP4
UniProtKB:P0C0P6	NPS
UniProtKB:Q9Y639	NPTN
UniProtKB:Q15818	NPTX1
UniProtKB:P47972	NPTX2
UniProtKB:O95502	NPTXR
UniProtKB:P01303	NPY
UniProtKB:P49146	NPY2R
UniProtKB:Q15761	NPY5R
UniProtKB:P15559	NQO1
UniProtKB:P16083	NQO2
UniProtKB:P20393	NR1D1
UniProtKB:Q9Y466	NR2E1
UniProtKB:Q9Y5X4	NR2E3
UniProtKB:P10589	NR2F1
UniProtKB:P24468	NR2F2
UniProtKB:P10588	NR2F6
UniProtKB:P43354	NR4A2
UniProtKB:Q92570	NR4A3
UniProtKB:P01111	NRAS
UniProtKB:Q9NSY0	NRBP2
UniProtKB:Q92823	NRCAM
UniProtKB:Q16612	NREP
UniProtKB:Q02297	NRG1
UniProtKB:P56975	NRG3
UniProtKB:Q92686	NRGN
UniProtKB:P54845	NRL
UniProtKB:Q496H8	NRN1L
UniProtKB:O14786	NRP1
UniProtKB:O60462	NRP2
UniProtKB:Q8IZ57	NRSN1
UniProtKB:Q9GZP1	NRSN2
UniProtKB:Q99748	NRTN
UniProtKB:Q9ULB1	NRXN1
UniProtKB:Q9P2S2	NRXN2
UniProtKB:Q9Y4C0	NRXN3
UniProtKB:P46459	NSF
UniProtKB:A0A0A6YYJ2	NSG1
UniProtKB:P42857	NSG1
UniProtKB:Q9Y328	NSG2
UniProtKB:Q6X4W1	NSMF
UniProtKB:P20783	NTF3
UniProtKB:P34130	NTF4
UniProtKB:Q9P121	NTM
UniProtKB:O95631	NTN1
UniProtKB:O00634	NTN3
UniProtKB:Q9HB63	NTN4
UniProtKB:Q9Y2I2	NTNG1
UniProtKB:Q96CW9	NTNG2
UniProtKB:P04629	NTRK1
UniProtKB:Q16620	NTRK2
UniProtKB:Q16288	NTRK3
UniProtKB:P30990	NTS
UniProtKB:P30989	NTSR1
UniProtKB:Q9UHK0	NUFIP1
UniProtKB:Q14980	NUMA1
UniProtKB:P49757	NUMB
UniProtKB:Q9Y6R0	NUMBL
UniProtKB:Q6ZVC0	NYAP1
UniProtKB:Q9P242	NYAP2
UniProtKB:O75147	OBSL1
UniProtKB:Q01968	OCRL
UniProtKB:Q02218	OGDH
UniProtKB:P20774	OGN
UniProtKB:Q99784	OLFM1
UniProtKB:Q96PB7	OLFM3
UniProtKB:Q8TAK6	OLIG1
UniProtKB:Q13516	OLIG2
UniProtKB:Q7RTU3	OLIG3
UniProtKB:P23515	OMG
UniProtKB:P47874	OMP
UniProtKB:O95948	ONECUT2
UniProtKB:O60313	OPA1
UniProtKB:Q14982	OPCML
UniProtKB:O60890	OPHN1
UniProtKB:P04000	OPN1LW
UniProtKB:P04001	OPN1MW
UniProtKB:P03999	OPN1SW
UniProtKB:Q6U736	OPN5
UniProtKB:P41143	OPRD1
UniProtKB:P41145	OPRK1
UniProtKB:P41146	OPRL1
UniProtKB:P35372	OPRM1
UniProtKB:Q9H209	OR10A4
UniProtKB:Q9Y4A9	OR10H1
UniProtKB:O60403	OR10H2
UniProtKB:O60404	OR10H3
UniProtKB:Q8NGA5	OR10H4
UniProtKB:Q8NGA6	OR10H5
UniProtKB:Q8NHC4	OR10J5
UniProtKB:Q8NGY7	OR10J6P
UniProtKB:Q8NGC9	OR11H4
UniProtKB:Q8NGC8	OR11H7
UniProtKB:Q8NGG2	OR5T2
UniProtKB:Q8NGG3	OR5T3
UniProtKB:Q8NGN1	OR6T1
UniProtKB:Q96SN7	ORAI2
UniProtKB:Q969R2	OSBP2
UniProtKB:P61366	OSTN
UniProtKB:Q9HC10	OTOF
UniProtKB:Q5XKR4	OTP
UniProtKB:P32243	OTX2
UniProtKB:Q8N573	OXR1
UniProtKB:P01178	OXT
UniProtKB:P30559	OXTR
UniProtKB:P51575	P2RX1
UniProtKB:P56373	P2RX3
UniProtKB:Q99571	P2RX4
UniProtKB:Q99572	P2RX7
UniProtKB:P47900	P2RY1
UniProtKB:Q96G91	P2RY11
UniProtKB:Q9H244	P2RY12
UniProtKB:Q96M98	PACRG
UniProtKB:Q9BY11	PACSIN1
UniProtKB:Q9UNF0	PACSIN2
UniProtKB:Q9UKS6	PACSIN3
UniProtKB:P43034	PAFAH1B1
UniProtKB:Q13153	PAK1
UniProtKB:Q13177	PAK2
UniProtKB:O75914	PAK3
UniProtKB:O96013	PAK4
UniProtKB:Q8WX93	PALLD
UniProtKB:O75781	PALM
UniProtKB:Q9NP74	PALMD
UniProtKB:P19021	PAM
UniProtKB:Q6PIY7	PAPD4
UniProtKB:Q6TCH7	PAQR3
UniProtKB:Q8TEW0	PARD3
UniProtKB:Q9BYG5	PARD6B
UniProtKB:O60260	PARK2
UniProtKB:Q99497	PARK7
UniProtKB:P09874	PARP1
UniProtKB:Q02962	PAX2
UniProtKB:P26367	PAX6
UniProtKB:P23759	PAX7
UniProtKB:P40424	PBX1
UniProtKB:P40426	PBX3
UniProtKB:Q9NPG4	PCDH12
UniProtKB:Q96QU1	PCDH15
UniProtKB:O95206	PCDH8
UniProtKB:Q9HC56	PCDH9
UniProtKB:Q9Y5E8	PCDHB15
UniProtKB:Q9Y5G3	PCDHGB1
UniProtKB:Q9Y6V0	PCLO
UniProtKB:Q15154	PCM1
UniProtKB:P16519	PCSK2
UniProtKB:Q8NBP7	PCSK9
UniProtKB:P20941	PDC
UniProtKB:Q8WUM4	PDCD6IP
UniProtKB:Q9Y233	PDE10A
UniProtKB:Q9HCR9	PDE11A
UniProtKB:P54750	PDE1A
UniProtKB:Q01064	PDE1B
UniProtKB:O00408	PDE2A
UniProtKB:Q07343	PDE4B
UniProtKB:P16499	PDE6A
UniProtKB:P35913	PDE6B
UniProtKB:P51160	PDE6C
UniProtKB:P18545	PDE6G
UniProtKB:O76083	PDE9A
UniProtKB:P08559	PDHA1
UniProtKB:P30101	PDIA3
UniProtKB:Q96HC4	PDLIM5
UniProtKB:Q9NR12	PDLIM7
UniProtKB:O15530	PDPK1
UniProtKB:P01213	PDYN
UniProtKB:Q5EBL8	PDZD11
UniProtKB:Q9H5P4	PDZD7
UniProtKB:P01210	PENK
UniProtKB:O15055	PER2
UniProtKB:Q92968	PEX13
UniProtKB:Q13608	PEX6
UniProtKB:O00628	PEX7
UniProtKB:P07737	PFN1
UniProtKB:P35080	PFN2
UniProtKB:P18669	PGAM1
UniProtKB:Q9H814	PHAX
UniProtKB:P35232	PHB
UniProtKB:Q9UPV7	PHF24
UniProtKB:O43175	PHGDH
UniProtKB:Q6ZVD8	PHLPP2
UniProtKB:O14813	PHOX2A
UniProtKB:Q99453	PHOX2B
UniProtKB:Q9BTU6	PI4K2A
UniProtKB:Q9Y6X2	PIAS3
UniProtKB:Q13492	PICALM
UniProtKB:Q9NRD5	PICK1
UniProtKB:Q969N2	PIGT
UniProtKB:P42336	PIK3CA
UniProtKB:P42338	PIK3CB
UniProtKB:O00329	PIK3CD
UniProtKB:P27986	PIK3R1
UniProtKB:Q9Y2I7	PIKFYVE
UniProtKB:Q13526	PIN1
UniProtKB:Q9BXM7	PINK1
UniProtKB:O60331	PIP5K1C
UniProtKB:Q00169	PITPNA
UniProtKB:Q99697	PITX2
UniProtKB:O75364	PITX3
UniProtKB:O43164	PJA2
UniProtKB:P14618	PKM
UniProtKB:Q99569	PKP4
UniProtKB:O15496	PLA2G10
UniProtKB:O60733	PLA2G6
UniProtKB:Q6DJT9	PLAG1
UniProtKB:Q9NQ66	PLCB1
UniProtKB:Q15147	PLCB4
UniProtKB:P19174	PLCG1
UniProtKB:Q15111	PLCL1
UniProtKB:Q9UPR0	PLCL2
UniProtKB:O14939	PLD2
UniProtKB:Q9NYY3	PLK2
UniProtKB:Q9H4B4	PLK3
UniProtKB:Q496M5	PLK5
UniProtKB:Q9Y342	PLLP
UniProtKB:P60201	PLP1
UniProtKB:Q7Z2D5	PLPPR4
UniProtKB:Q32ZL2	PLPPR5
UniProtKB:Q8IUK5	PLXDC1
UniProtKB:Q9UIW2	PLXNA1
UniProtKB:O75051	PLXNA2
UniProtKB:P51805	PLXNA3
UniProtKB:Q9HCM2	PLXNA4
UniProtKB:O43157	PLXNB1
UniProtKB:O15031	PLXNB2
UniProtKB:Q9ULL4	PLXNB3
UniProtKB:O60486	PLXNC1
UniProtKB:Q9Y4D7	PLXND1
UniProtKB:Q6GTS8	PM20D1
UniProtKB:Q92871	PMM1
UniProtKB:O15305	PMM2
UniProtKB:P02689	PMP2
UniProtKB:Q01453	PMP22
UniProtKB:Q8N490	PNKD
UniProtKB:Q13519	PNOC
UniProtKB:P06746	POLB
UniProtKB:P54098	POLG
UniProtKB:P0CAP2	POLR2M
UniProtKB:Q8NAT1	POMGNT2
UniProtKB:Q9H5K3	POMK
UniProtKB:Q15063	POSTN
UniProtKB:Q03052	POU3F1
UniProtKB:P20265	POU3F2
UniProtKB:P49335	POU3F4
UniProtKB:Q01851	POU4F1
UniProtKB:Q12837	POU4F2
UniProtKB:Q15319	POU4F3
UniProtKB:Q07869	PPARA
UniProtKB:Q03181	PPARD
UniProtKB:P37231	PPARG
UniProtKB:Q9UBK2	PPARGC1A
UniProtKB:O14830	PPEF2
UniProtKB:Q13136	PPFIA1
UniProtKB:O75334	PPFIA2
UniProtKB:O75145	PPFIA3
UniProtKB:O75335	PPFIA4
UniProtKB:P62136	PPP1CA
UniProtKB:P36873	PPP1CC
UniProtKB:Q96KQ4	PPP1R13B
UniProtKB:Q13522	PPP1R1A
UniProtKB:Q9UD71	PPP1R1B
UniProtKB:Q8WVI7	PPP1R1C
UniProtKB:Q9ULJ8	PPP1R9A
UniProtKB:Q96SB3	PPP1R9B
UniProtKB:Q15173	PPP2R5B
UniProtKB:Q08209	PPP3CA
UniProtKB:P16298	PPP3CB
UniProtKB:P63098	PPP3R1
UniProtKB:P53041	PPP5C
UniProtKB:P50897	PPT1
UniProtKB:O60828	PQBP1
UniProtKB:Q00LT1	PRCD
UniProtKB:O75626	PRDM1
UniProtKB:Q9H4Q4	PRDM12
UniProtKB:Q06830	PRDX1
UniProtKB:P30048	PRDX3
UniProtKB:Q8TCU6	PREX1
UniProtKB:Q70Z35	PREX2
UniProtKB:P22612	PRKACG
UniProtKB:P31323	PRKAR2B
UniProtKB:P17252	PRKCA
UniProtKB:Q02156	PRKCE
UniProtKB:P05129	PRKCG
UniProtKB:P24723	PRKCH
UniProtKB:P41743	PRKCI
UniProtKB:Q04759	PRKCQ
UniProtKB:Q05513	PRKCZ
UniProtKB:Q15139	PRKD1
UniProtKB:Q13976	PRKG1
UniProtKB:Q99873	PRMT1
UniProtKB:O14744	PRMT5
UniProtKB:O43490	PROM1
UniProtKB:Q92786	PROX1
UniProtKB:Q3B8N5	PROX2
UniProtKB:Q9UMS4	PRPF19
UniProtKB:P23942	PRPH2
UniProtKB:P54821	PRRX1
UniProtKB:P56730	PRSS12
UniProtKB:Q9BXM0	PRX
UniProtKB:Q9BQI7	PSD2
UniProtKB:Q9NYI0	PSD3
UniProtKB:P49768	PSEN1
UniProtKB:P49810	PSEN2
UniProtKB:P62191	PSMC1
UniProtKB:P78330	PSPH
UniProtKB:O60542	PSPN
UniProtKB:Q9UKA9	PTBP2
UniProtKB:Q13635	PTCH1
UniProtKB:P60484	PTEN
UniProtKB:Q7RTS3	PTF1A
UniProtKB:Q9Y5Y4	PTGDR2
UniProtKB:P23219	PTGS1
UniProtKB:P35354	PTGS2
UniProtKB:Q05397	PTK2
UniProtKB:Q14289	PTK2B
UniProtKB:Q13882	PTK6
UniProtKB:Q13308	PTK7
UniProtKB:P21246	PTN
UniProtKB:Q06124	PTPN11
UniProtKB:Q12923	PTPN13
UniProtKB:P18433	PTPRA
UniProtKB:P23468	PTPRD
UniProtKB:P10586	PTPRF
UniProtKB:P23470	PTPRG
UniProtKB:Q15262	PTPRK
UniProtKB:P28827	PTPRM
UniProtKB:Q16849	PTPRN
UniProtKB:Q92932	PTPRN2
UniProtKB:Q16827	PTPRO
UniProtKB:P23471	PTPRZ1
UniProtKB:Q00577	PURA
UniProtKB:P20472	PVALB
UniProtKB:P09417	QDPR
UniProtKB:Q96PU8	QKI
UniProtKB:P61026	RAB10
UniProtKB:P62491	RAB11A
UniProtKB:Q15907	RAB11B
UniProtKB:P51153	RAB13
UniProtKB:Q9H0T7	RAB17
UniProtKB:Q9UL25	RAB21
UniProtKB:P51159	RAB27A
UniProtKB:O14966	RAB29
UniProtKB:Q15286	RAB35
UniProtKB:Q96DA2	RAB39B
UniProtKB:P20336	RAB3A
UniProtKB:P20337	RAB3B
UniProtKB:Q96E17	RAB3C
UniProtKB:Q15042	RAB3GAP1
UniProtKB:P20339	RAB5A
UniProtKB:P51149	RAB7A
UniProtKB:P61006	RAB8A
UniProtKB:Q9UI14	RABAC1
UniProtKB:P63000	RAC1
UniProtKB:P60763	RAC3
UniProtKB:Q9H0H5	RACGAP1
UniProtKB:P63244	RACK1
UniProtKB:P11233	RALA
UniProtKB:Q96S59	RANBP9
UniProtKB:P46060	RANGAP1
UniProtKB:P62834	RAP1A
UniProtKB:P47736	RAP1GAP
UniProtKB:Q684P5	RAP1GAP2
UniProtKB:P10114	RAP2A
UniProtKB:Q13905	RAPGEF1
UniProtKB:Q9Y4G8	RAPGEF2
UniProtKB:Q70E73	RAPH1
UniProtKB:Q13702	RAPSN
UniProtKB:P10276	RARA
UniProtKB:P10826	RARB
UniProtKB:P13631	RARG
UniProtKB:P20936	RASA1
UniProtKB:O95294	RASAL1
UniProtKB:Q96D21	RASD2
UniProtKB:Q13972	RASGRF1
UniProtKB:Q7LDG7	RASGRP2
UniProtKB:P06400	RB1
UniProtKB:O43251	RBFOX2
UniProtKB:A6NFN3	RBFOX3
UniProtKB:P98179	RBM3
UniProtKB:Q9Y5S9	RBM8A
UniProtKB:Q06330	RBPJ
UniProtKB:P35243	RCVRN
UniProtKB:Q8TC12	RDH11
UniProtKB:Q96NR8	RDH12
UniProtKB:Q8NBN7	RDH13
UniProtKB:P35241	RDX
UniProtKB:Q96HR9	REEP6
UniProtKB:Q04864	REL
UniProtKB:Q04206	RELA
UniProtKB:P78509	RELN
UniProtKB:Q9P2R6	RERE
UniProtKB:Q13127	REST
UniProtKB:P07949	RET
UniProtKB:Q96B86	RGMA
UniProtKB:O43665	RGS10
UniProtKB:O14924	RGS12
UniProtKB:O43566	RGS14
UniProtKB:Q9UGC6	RGS17
UniProtKB:P49795	RGS19
UniProtKB:P41220	RGS2
UniProtKB:O76081	RGS20
UniProtKB:P57771	RGS8
UniProtKB:O75916	RGS9
UniProtKB:Q6ZS82	RGS9BP
UniProtKB:Q15382	RHEB
UniProtKB:P08100	RHO
UniProtKB:P61586	RHOA
UniProtKB:Q7Z5B4	RIC3
UniProtKB:Q5EBL4	RILPL1
UniProtKB:Q86UR5	RIMS1
UniProtKB:Q9UQ26	RIMS2
UniProtKB:Q9UJD0	RIMS3
UniProtKB:Q9H426	RIMS4
UniProtKB:Q13671	RIN1
UniProtKB:Q99578	RIT2
UniProtKB:Q92730	RND1
UniProtKB:P52198	RND2
UniProtKB:Q8N5U6	RNF10
UniProtKB:Q9ULX5	RNF112
UniProtKB:Q6ZSG1	RNF165
UniProtKB:O75150	RNF40
UniProtKB:Q9Y252	RNF6
UniProtKB:Q9Y6N7	ROBO1
UniProtKB:Q9HCK4	ROBO2
UniProtKB:Q96MS0	ROBO3
UniProtKB:Q13464	ROCK1
UniProtKB:Q03395	ROM1
UniProtKB:Q01974	ROR2
UniProtKB:P35398	RORA
UniProtKB:Q92753	RORB
UniProtKB:P56715	RP1
UniProtKB:Q8IWN7	RP1L1
UniProtKB:Q16518	RPE65
UniProtKB:Q92834	RPGR
UniProtKB:Q96KN7	RPGRIP1
UniProtKB:Q68CZ1	RPGRIP1L
UniProtKB:Q9Y2J0	RPH3A
UniProtKB:P83731	RPL24
UniProtKB:P46779	RPL28
UniProtKB:P05388	RPLP0
UniProtKB:P62979	RPS27A
UniProtKB:P62753	RPS6
UniProtKB:O75582	RPS6KA5
UniProtKB:P23443	RPS6KB1
UniProtKB:Q8N122	RPTOR
UniProtKB:P62070	RRAS2
UniProtKB:P23921	RRM1
UniProtKB:Q9NYV6	RRN3
UniProtKB:Q6UXX9	RSPO2
UniProtKB:Q9NQC3	RTN4
UniProtKB:Q8WWV3	RTN4IP1
UniProtKB:Q9BZR6	RTN4R
UniProtKB:Q86UN2	RTN4RL1
UniProtKB:Q86UN3	RTN4RL2
UniProtKB:Q7L099	RUFY3
UniProtKB:Q01196	RUNX1
UniProtKB:Q13950	RUNX2
UniProtKB:Q13761	RUNX3
UniProtKB:Q9BVN2	RUSC1
UniProtKB:P34925	RYK
UniProtKB:P23297	S100A1
UniProtKB:P26447	S100A4
UniProtKB:P33763	S100A5
UniProtKB:P06703	S100A6
UniProtKB:P04271	S100B
UniProtKB:P21453	S1PR1
UniProtKB:Q9H228	S1PR5
UniProtKB:Q9NZJ4	SACS
UniProtKB:P10523	SAG
UniProtKB:Q9NSC2	SALL1
UniProtKB:Q9BXA9	SALL3
UniProtKB:Q9UPU9	SAMD4A
UniProtKB:Q6SZW1	SARM1
UniProtKB:Q9UPW6	SATB2
UniProtKB:Q86WG5	SBF2
UniProtKB:O15126	SCAMP1
UniProtKB:Q8TAC9	SCAMP5
[truncated: 581 more rows]
