# Supplementary material for: Neural stemness contributes to cell tumorigenicity
Source: Cell Biosci. 2021 Jan 19;11:21. doi: 10.1186/s13578-021-00531-6 (PMC7814647; doi:10.1186/s13578-021-00531-6)
Supplement: Supplementary file 5 — Additional file 5: Table S7. Complete list of 9275 proteins in M. brevicollis, and homology of these proteins with mammalian proteins, and genes of homologous proteins with neural expression. [file 13578_2021_531_MOESM5_ESM.xlsx]

## Sheet: Sheet0
Entry	Entry name	Gene names	Length (aa)	Closest human homologous protein	Proteins whose genes are neural specifc or at least enriched in neural tissues during embryogenesis
A9V1N3	A9V1N3_MONBE	32780	1520
A9V3C0	KYNU_MONBE	kynu 26773	460	KYNU
A9VB27	FEN1_MONBE	FEN1 29430	368	FEN1	FEN1
A9UQF8	A9UQF8_MONBE	14123	310	RBKS
A9V3D6	A9V3D6_MONBE	33076	248	PEMT	PEMT
A9V2V7	A9V2V7_MONBE	26614	525
A9UTP3	PURA_MONBE	20027	431	ADSS
A9VE54	ITPA_MONBE	13033	199	ITPA
A9V790	LIS1_MONBE	35260	410	PAFAH1B1	PAFAH1B1
A9VB34	A9VB34_MONBE	38942	530	IMPDH1	IMPDH1
A9UVR8	A9UVR8_MONBE	21348	385	MOCS3	MOCS3
A9V2Y9	ENOPH_MONBE	26645	301	ENOPH1
A9V595	A9V595_MONBE	33413	312	SDHB	SDHB
A9VA79	A9VA79_MONBE	29132	201	CMPK1	CMPK1
A9UVV1	SIR4_MONBE	15984	308	SIRT4
A9URD2	A9URD2_MONBE	14194	1000	AARS	AARS
A9UXG6	RTCB_MONBE	24995	497	RTCB
A9V478	A9V478_MONBE	KMO 33218	438	KMO	KMO
A9UZ24	BCAT_MONBE	37018	390	BCAT1	BCAT1
A9UWE3	A9UWE3_MONBE	16151	354	GMPR2
A9V035	A9V035_MONBE	32524	971	NAT10	NAT10
A9UTU9	A9UTU9_MONBE	20070	455	SUCLA2
A9V666	A9V666_MONBE	38186	203	ELOVL2	ELOVL2
A9USG4	A9USG4_MONBE	17603	341	OSGEP
A9VCK1	A9VCK1_MONBE	34564	1676	TBCD
A9V2C1	NHAAB_MONBE	37534	496
A9UQ62	MTNA_MONBE	34861	361	MRI1
A9VCM7	MTND_MONBE	12562	176	ADI1	ADI1
A9VCQ2	MTNB_MONBE	29994	249	APIP
A9V7A1	NUBP2_MONBE	33756	284	NUBP2
A9V3P1	EIF3H_MONBE	9558	354	EIF3H	EIF3H
A9VCY6	EIF3L_MONBE	39212	512	EIF3L
A9US33	GHL3_MONBE	22789	1191
A9V767	DRE2_MONBE	33738	282	CIAPIN1	CIAPIN1
A9V549	EIF3A_MONBE	33388	1052	EIF3A	EIF3A
A9UQS1	EIF3E_MONBE	13685	485	EIF3E
A9UUB8	FUCT1_MONBE	slc35c1 fuct1 18313	333	SLC35C1
A9USH8	RS3A_MONBE	34920	259	RPS3A	RPS3A
A9UPA2	RSSA_MONBE	30792	278	RPSA	RPSA
A9URZ4	PESC_MONBE	19511	589	PES1	PES1
A9UY97	SERIC_MONBE	serinc 18904	483	SERINC3
A9UZS7	BOP1_MONBE	37129	799	BOP1	BOP1
A9UQN0	CCD42_MONBE	30998	283	CCDC42
A9UQM0	DDRGK_MONBE	22450	293	DDRGK1
A9VDW7	CIAO1_MONBE	30417	506	CIAO1
A9UNU6	BYST_MONBE	17006	414	BYSL	BYSL
A9UR29	UFC1_MONBE	21173	166	UFC1
A9V196	SLX1_MONBE	8836	420	SLX1B
A9UP22	WDR12_MONBE	30764	447	WDR12	WDR12
A9UYK7	U518_MONBE	36947	880	FAM160A1
A9UWF0	SURF1_MONBE	18583	261	SURF1
A9UW02	A9UW02_MONBE	1017	403	SESN2	SESN2
A9V446	A9V446_MONBE	33200	610	TBC1D23
A9V5L0	A9V5L0_MONBE	27545	442
A9VAG8	A9VAG8_MONBE	11850	277
A9VBS4	A9VBS4_MONBE	12280	1410
A9VE40	A9VE40_MONBE	13049	429
A9VBM0	A9VBM0_MONBE	34418	275	GTF2F2
A9UNJ4	A9UNJ4_MONBE	22612	291	DUS1L	DUS1L
A9USV6	A9USV6_MONBE	14672	432	RIOK1
A9V4E3	A9V4E3_MONBE	9843	307	ATP6V1C1	ATP6V1C1
A9UUI6	A9UUI6_MONBE	15612	477	GTPBP3
A9UWP0	A9UWP0_MONBE	82	1291	ABCC5	ABCC5
A9UU00	A9UU00_MONBE	20111	632	ACSS2	ACSS2
A9UNJ1	A9UNJ1_MONBE	19429	67	SEC61G
A9UTG0	A9UTG0_MONBE	6308	120
A9UU77	A9UU77_MONBE	18132	287	ECHS1	ECHS1
A9V3K2	A9V3K2_MONBE	9717	190
A9V8Z5	A9V8Z5_MONBE	28716	336
A9VC76	A9VC76_MONBE	29818	327
A9UNV4	A9UNV4_MONBE	35416	408
A9US21	A9US21_MONBE	17530	475	WDR46	WDR46
A9V3M8	A9V3M8_MONBE	26828	312	MVD
A9V8Q5	A9V8Q5_MONBE	38555	422	PTEN	PTEN
A9VAD6	A9VAD6_MONBE	29191	430	C5ORF22
A9UP45	A9UP45_MONBE	13917	339	ARSB	ARSB
A9UVJ0	A9UVJ0_MONBE	6978	243
A9V029	A9V029_MONBE	25671	263
A9V0M5	A9V0M5_MONBE	8635	449
A9VCM8	A9VCM8_MONBE	39170	486	CTNNBL1	CTNNBL1
A9V5Z5	A9V5Z5_MONBE	38152	250
A9VAR7	A9VAR7_MONBE	29319	212	TMED7	TMED7
A9VC34	A9VC34_MONBE	39082	587	IFT74	IFT74
A9USR1	A9USR1_MONBE	23009	416
A9UXB8	A9UXB8_MONBE	16305	469	CCDC65	CCDC65
A9V524	A9V524_MONBE	27360	249	MRPS11	MRPS11
A9VE61	A9VE61_MONBE	13057	314
A9V4V7	A9V4V7_MONBE	37962	929	PSMD2	PSMD2
A9V260	A9V260_MONBE	9127	375	ZCCHC17	ZCCHC17
A9V582	A9V582_MONBE	27419	340	FOXJ3	FOXJ3
A9USS7	A9USS7_MONBE	31270	767
F6MHT5	F6MHT5_MONBE		1490	SCN5A	SCN5A
A9V4U2	A9V4U2_MONBE	33341	926	NLRC3	NLRC3
A9VBI0	A9VBI0_MONBE	12194	276
A9UVD9	A9UVD9_MONBE	24100	133
A9UX15	A9UX15_MONBE	3127	146	TMEM64
A9V0N6	A9V0N6_MONBE	8636	416
A9V0V0	A9V0V0_MONBE	37297	303	RRP15
A9V4R5	A9V4R5_MONBE	33326	352	RAE1	RAE1
A9VC42	A9VC42_MONBE	34499	918	CPT2
A9UR80	A9UR80_MONBE	35994	374	ARPC1A	ARPC1A
A9V9A0	A9V9A0_MONBE	28861	379	SRFBP1	SRFBP1
A9UYM6	A9UYM6_MONBE	7969	332
A9V2X2	A9V2X2_MONBE	9363	302	ANKRD55	ANKRD55
A9V510	A9V510_MONBE	33367	558	PTPN11	PTPN11
A9V5Z8	A9V5Z8_MONBE	10360	258
A9V650	A9V650_MONBE	38179	497
A9V6D0	A9V6D0_MONBE	27802	381	PCGF3
A9V8Y7	A9V8Y7_MONBE	33989	543	DDX52
A9UTF9	A9UTF9_MONBE	6307	604
A9UX09	A9UX09_MONBE	24633	482	NLE1	NLE1
A9V1H0	A9V1H0_MONBE	26140	684	PTPRS	PTPRS
A9VAZ5	A9VAZ5_MONBE	29400	521	GALNT14	GALNT14
A9VD76	A9VD76_MONBE	30172	279	GSTA3
Q2N0X7	Q2N0X7_MONBE		166	ARPC2	ARPC2
A9UUY8	A9UUY8_MONBE	15611	180	VPS25
A9UZ60	A9UZ60_MONBE	32379	356
A9V0K3	A9V0K3_MONBE	32596	1188	SMARCC2	SMARCC2
A9V3V9	A9V3V9_MONBE	26905	281
A9VC43	A9VC43_MONBE	12387	1440
A9V326	A9V326_MONBE	9413	928	FBH1
A9V063	A9V063_MONBE	8484	380
A9V6Y9	A9V6Y9_MONBE	28018	894	GANAB	GANAB
A9VEP6	A9VEP6_MONBE	30688	186
A9UR64	A9UR64_MONBE	23096	543
A9UT82	A9UT82_MONBE	19935	826	SUMF1	SUMF1
A9V489	A9V489_MONBE	37852	375	ACTB	ACTB
A9V5J0	A9V5J0_MONBE	38077	694
A9VDK5	A9VDK5_MONBE	34722	659
A9VDK7	A9VDK7_MONBE	30318	822
A9URF3	A9URF3_MONBE	14340	175	IFT27
A9UXD3	A9UXD3_MONBE	7561	332	TACC3	TACC3
A9V8C9	A9V8C9_MONBE	11152	257	ARSB	ARSB
A9VBW8	A9VBW8_MONBE	29711	219
A9VE21	A9VE21_MONBE	30473	455	PHYKPL
A9V543	A9V543_MONBE	33385	1047	LETM1
A9UVC8	A9UVC8_MONBE	31725	175
A9V116	A9V116_MONBE	32671	631	NME9
A9VC64	A9VC64_MONBE	29806	233
A9UYN2	A9UYN2_MONBE	25184	567	SIGMAR1
A9VDY8	A9VDY8_MONBE	30442	884	MAP3K4	MAP3K4
A9UT78	A9UT78_MONBE	6228	1047
A9UY48	A9UY48_MONBE	24919	440
A9V3D7	A9V3D7_MONBE	26791	215
A9VB91	A9VB91_MONBE	29494	657	BPI
A9VDR7	A9VDR7_MONBE	30360	124
A9UV93	A9UV93_MONBE	6769	367	CTH	CTH
A9VCG5	A9VCG5_MONBE	29902	450
A9V7G4	A9V7G4_MONBE	10863	261
A9UQA9	A9UQA9_MONBE	5220	573
A9UT51	A9UT51_MONBE	6204	115
A9UUP6	A9UUP6_MONBE	23740	273
A9UXK0	A9UXK0_MONBE	25028	562
A9V0K1	A9V0K1_MONBE	8609	117
A9V274	A9V274_MONBE	32871	664	UTP6	UTP6
A9V3P0	A9V3P0_MONBE	9557	130	COX5A
A9V729	A9V729_MONBE	33719	442
A9VEM9	A9VEM9_MONBE	13231	441
B6C8D1	B6C8D1_MONBE	pol	254
A9USG0	A9USG0_MONBE	22914	165
A9UTV1	A9UTV1_MONBE	23579	864
A9UWX2	A9UWX2_MONBE	24596	798
A9V124	A9V124_MONBE	32676	422
A9V6C8	A9V6C8_MONBE	10491	466
A9V929	A9V929_MONBE	28749	402
A9VC10	A9VC10_MONBE	29753	784	XRCC5	XRCC5
A9USR3	A9USR3_MONBE	23011	600	LARGE2	LARGE2
A9V0P8	A9V0P8_MONBE	25864	192	NAGK	NAGK
A9V5I2	A9V5I2_MONBE	38072	450
A9VBF8	A9VBF8_MONBE	34399	469	MOK
A9VCJ5	A9VCJ5_MONBE	29934	419
A9VE70	A9VE70_MONBE	30521	422	ITFG1	ITFG1
A9V7W8	A9V7W8_MONBE	33848	795
A9UP65	A9UP65_MONBE	4868	211
A9UQB5	A9UQB5_MONBE	22349	174
A9UVG0	A9UVG0_MONBE	36477	869
A9UYI2	A9UYI2_MONBE	25133	1103	CHAF1A	CHAF1A
A9UZZ9	A9UZZ9_MONBE	8419	308
A9V0E7	A9V0E7_MONBE	25781	542
A9V165	A9V165_MONBE	8805	221	NGLY1
A9UZI0	A9UZI0_MONBE	25467	1128	RBM28	RBM28
A9VCI6	A9VCI6_MONBE	29925	115
A9V5K4	A9V5K4_MONBE	33474	405	HIBADH	HIBADH
A9VD45	A9VD45_MONBE	12720	324
A9V1W2	A9V1W2_MONBE	32818	383	METAP1D
A9UXG4	A9UXG4_MONBE	24993	465
A9UZE6	A9UZE6_MONBE	8220	136
A9UZG8	A9UZG8_MONBE	32429	96	LSM2
A9V5X1	A9V5X1_MONBE	10332	663
A9VAY8	A9VAY8_MONBE	34325	629	PNPT1	PNPT1
A9VDU3	A9VDU3_MONBE	12950	799	INPP5F	INPP5F
A9UVF6	A9UVF6_MONBE	3296	130	CUTC
A9V237	A9V237_MONBE	37498	300
A9UQ72	A9UQ72_MONBE	22311	166
A9UR98	A9UR98_MONBE	36003	847	BICDL1	BICDL1
A9UU15	A9UU15_MONBE	23639	563
A9UVT7	A9UVT7_MONBE	16146	637	AFG3L2	AFG3L2
A9V1P1	A9V1P1_MONBE	37428	520
A9V533	A9V533_MONBE	33379	1345	KIAA1324L	KIAA1324L
A9V871	A9V871_MONBE	33890	856	MGLL	MGLL
A9VB26	A9VB26_MONBE	12050	270
A9VDE0	A9VDE0_MONBE	30238	3721	PRKDC
A9USU6	A9USU6_MONBE	5911	349
A9UZT0	A9UZT0_MONBE	37132	274
A9V8S1	A9V8S1_MONBE	38563	342	CNN1
A9V8U8	A9V8U8_MONBE	33973	1167	POLR3H
A9UXC1	A9UXC1_MONBE	2744	50
A9VA43	A9VA43_MONBE	29098	185
A9V6T0	A9V6T0_MONBE	33648	228	PSMC3IP
A9VAV2	A9VAV2_MONBE	38899	459
A9UQ47	A9UQ47_MONBE	3605	64
A9USH5	A9USH5_MONBE	22929	369	SMAP2	SMAP2
A9USQ6	A9USQ6_MONBE	Cdc2 MONBRDRAFT_17670	290	CDK1
A9URS2	A9URS2_MONBE	14587	140	EAPP
A9UTS9	A9UTS9_MONBE	23559	392	TRMT6
A9UWM6	A9UWM6_MONBE	7329	189
A9V1M7	A9V1M7_MONBE	37422	281	LCAT
A9V6Z1	A9V6Z1_MONBE	28020	1072	SMC5
A9UYW4	A9UYW4_MONBE	25264	1210
A9V8I6	A9V8I6_MONBE	38530	630
A9URX4	A9URX4_MONBE	31127	358	RSPH3B	RSPH3B
A9UU60	A9UU60_MONBE	31583	1707	TAF1	TAF1
A9US35	A9US35_MONBE	22791	359
A9UU26	A9UU26_MONBE	6501	343
A9V1Q3	A9V1Q3_MONBE	37433	711
A9VAV8	A9VAV8_MONBE	29363	284
A9VAM0	A9VAM0_MONBE	29274	381
A9V4J1	A9V4J1_MONBE	9889	246
A9UNP3	A9UNP3_MONBE	4706	365
A9UTS0	A9UTS0_MONBE	15021	1007	FUK
A9UW83	A9UW83_MONBE	31914	252	ANKRD54
A9UZR9	A9UZR9_MONBE	37127	221
A9V6E1	A9V6E1_MONBE	10500	378	KLHL4	KLHL4
A9V8G1	A9V8G1_MONBE	33917	2877
A9VAL2	A9VAL2_MONBE	34268	478	SH3YL1
A9VEJ6	A9VEJ6_MONBE	30645	438
A9UT79	A9UT79_MONBE	340	442	AFG3L2	AFG3L2
A9VE28	A9VE28_MONBE	13036	136	MSRA
A9UPQ1	A9UPQ1_MONBE	22150	1201	ANAPC1
A9UQ44	A9UQ44_MONBE	2266	192	MAP3K20	MAP3K20
A9UQW4	A9UQW4_MONBE	3721	63	CREBBP
A9UTW9	A9UTW9_MONBE	23596	206	ISOC1	ISOC1
A9UXD5	A9UXD5_MONBE	32092	2346	GAS2L3	GAS2L3
A9V721	A9V721_MONBE	28052	471
A9V8L8	A9V8L8_MONBE	33939	722	SRP54	SRP54
A9UNS7	A9UNS7_MONBE	21847	593	WSCD1
A9UU51	A9UU51_MONBE	36259	1240	ASAP3
A9UZL1	A9UZL1_MONBE	25498	363
A9UZV5	A9UZV5_MONBE	8368	1872	SMC3	SMC3
A9V9T7	A9V9T7_MONBE	29001	1126
A9VDZ9	A9VDZ9_MONBE	30450	593	CHAF1B	CHAF1B
A9UWD5	A9UWD5_MONBE	36606	1065
A9UX97	A9UX97_MONBE	32078	2289
A9V3X7	A9V3X7_MONBE	26923	749	TUBGCP4	TUBGCP4
A9UPR7	A9UPR7_MONBE	17135	307	SDCBP	SDCBP
A9UUC9	A9UUC9_MONBE	35038	951	DIS3
A9UZ84	A9UZ84_MONBE	25375	1879
A9V128	A9V128_MONBE	32679	876	DCTN4	DCTN4
A9V7T4	A9V7T4_MONBE	33829	379	DHDDS
A9VC72	A9VC72_MONBE	29814	125
A9VDX8	A9VDX8_MONBE	30429	1075
A9UPE9	A9UPE9_MONBE	35489	545
A9UZF8	A9UZF8_MONBE	37074	574	PPP2R5C	PPP2R5C
A9USC1	A9USC1_MONBE	3397	77	NIFK	NIFK
A9UWS2	A9UWS2_MONBE	31999	973	FMNL2	FMNL2
A9V125	A9V125_MONBE	32677	428
A9V186	A9V186_MONBE	37362	875	NFXL1	NFXL1
A9V365	A9V365_MONBE	37669	259	PGAM2
A9V8S3	A9V8S3_MONBE	28647	659	NEIL3	NEIL3
A9VBE3	A9VBE3_MONBE	12160	948
A9UP83	A9UP83_MONBE	14119	216	METTL5	METTL5
A9V959	A9V959_MONBE	28777	140
A9V9W8	A9V9W8_MONBE	29030	323
A9VEJ1	A9VEJ1_MONBE	39395	893
A9UVN2	A9UVN2_MONBE	24185	294
A9V1K9	A9V1K9_MONBE	32763	1053	SCAP	SCAP
A9V315	A9V315_MONBE	26671	340	ABHD18	ABHD18
A9UWU4	A9UWU4_MONBE	24569	397
A9UVH5	A9UVH5_MONBE	6966	296
A9V0B8	A9V0B8_MONBE	32559	157
A9V1Y1	A9V1Y1_MONBE	26291	734
A9V375	A9V375_MONBE	26732	270	COPS7A	COPS7A
A9V5P5	A9V5P5_MONBE	33494	395	PARL	PARL
A9V7H8	A9V7H8_MONBE	28202	147	SUMO2	SUMO2
A9V8Q8	A9V8Q8_MONBE	33953	225
A9UWD4	A9UWD4_MONBE	24421	681
A9UZE7	A9UZE7_MONBE	37069	439	STRIP1
A9VE09	A9VE09_MONBE	39353	414	MAPK14	MAPK14
A9UPB3	A9UPB3_MONBE	22022	672	MYB	MYB
A9V279	A9V279_MONBE	26386	1126
A9V2V4	A9V2V4_MONBE	9348	289
A9V5E4	A9V5E4_MONBE	33437	417	UGCG	UGCG
A9UPY9	A9UPY9_MONBE	2692	192	NTRK2	NTRK2
A9UXT5	A9UXT5_MONBE	16805	256	STK11	STK11
A9V8S7	A9V8S7_MONBE	33963	323
A9VB83	A9VB83_MONBE	38966	201	PPP5C	PPP5C
A9UQ42	A9UQ42_MONBE	19216	426	FLOT1	FLOT1
A9UU23	A9UU23_MONBE	36252	663	NPHP3	NPHP3
A9UWM5	A9UWM5_MONBE	24507	1082
A9V2M5	A9V2M5_MONBE	26529	538
A9V5X2	A9V5X2_MONBE	33530	1314
Q8HIU3	Q8HIU3_MONBE	rps12	131	MRPS12
A9USW8	A9USW8_MONBE	31391	485
A9URA8	A9URA8_MONBE	MBCDH1 MONBRDRAFT_6005	1786	PCDHGC5	PCDHGC5
A9UWJ2	A9UWJ2_MONBE	18615	286	TBC1D22B
A9UX25	A9UX25_MONBE	32048	586
A9V2M9	A9V2M9_MONBE	26533	150
A9VEH3	A9VEH3_MONBE	13169	134
A9UV48	A9UV48_MONBE	31676	534	GPT2	GPT2
A9US14	A9US14_MONBE	22771	314	DLST	DLST
A9UW12	A9UW12_MONBE	18498	310	RPLP0	RPLP0
A9V0X2	A9V0X2_MONBE	Mb_HLH_2 MONBRDRAFT_8717	313
A9V129	A9V129_MONBE	8767	2854	PARP4
A9V560	A9V560_MONBE	27397	658	GALNT13	GALNT13
A9V967	A9V967_MONBE	28785	468
A9UWW7	A9UWW7_MONBE	7414	558
A9V569	A9V569_MONBE	33399	453	GPR89
A9UPK9	A9UPK9_MONBE	14000	182	REXO4
A9UYH5	A9UYH5_MONBE	25126	448
A9V816	A9V816_MONBE	38473	589
A9V907	A9V907_MONBE	38598	527	CCT4	CCT4
A9VD72	A9VD72_MONBE	30168	270	SGF29
A9VDL0	A9VDL0_MONBE	39299	536	CLIP3	CLIP3
A9UWL2	A9UWL2_MONBE	36649	178	HTD2
A9V915	A9V915_MONBE	38602	440	OAT
A9UPH4	A9UPH4_MONBE	17102	353	RRAGC
A9UW89	A9UW89_MONBE	24381	520
A9UZJ1	A9UZJ1_MONBE	37093	185
A9V2M4	A9V2M4_MONBE	9277	104	AGBL4	AGBL4
A9V512	A9V512_MONBE	27349	113
A9VCJ3	A9VCJ3_MONBE	34559	526	EXOC7	EXOC7
A9VAE8	A9VAE8_MONBE	29201	907	HASPIN
A9UY77	A9UY77_MONBE	3592	63
A9V815	A9V815_MONBE	11040	456
A9UP74	A9UP74_MONBE	4877	371
A9UQI0	A9UQI0_MONBE	34870	202	TMED2	TMED2
A9UU36	A9UU36_MONBE	36255	717
A9UW09	A9UW09_MONBE	24306	447	MGLL	MGLL
A9V1V0	A9V1V0_MONBE	26264	116
A9V2R0	A9V2R0_MONBE	37601	582	ZDHHC17	ZDHHC17
A9VCY2	A9VCY2_MONBE	12661	133
A9VAM1	A9VAM1_MONBE	11901	624
A9UQA4	A9UQA4_MONBE	17242	172	OSBP1	OSBP1
A9URG2	A9URG2_MONBE	23192	297
A9V297	A9V297_MONBE	9158	194	QPCT	QPCT
A9VCD6	A9VCD6_MONBE	12475	274
A9UNT8	A9UNT8_MONBE	4746	1057	ELOVL6	ELOVL6
A9UWS3	A9UWS3_MONBE	1938	205	CHEK1	CHEK1
A9V882	A9V882_MONBE	11105	487	C1GALT1	C1GALT1
A9VA94	A9VA94_MONBE	11778	407	GDPGP1
A9VB64	A9VB64_MONBE	12086	774
A9UUE6	A9UUE6_MONBE	24000	315
A9UWQ1	A9UWQ1_MONBE	7353	258	ZIC2	ZIC2
A9V0F8	A9V0F8_MONBE	25791	1153
A9V2E4	A9V2E4_MONBE	32901	122	TXNRD3	TXNRD3
A9V6M2	A9V6M2_MONBE	33623	429
A9V9R4	A9V9R4_MONBE	38725	637	WDR43	WDR43
A9V4A7	A9V4A7_MONBE	33235	225	DUSP26	DUSP26
A9V5U2	A9V5U2_MONBE	33516	711	CDC14A	CDC14A
A9UVB9	A9UVB9_MONBE	15576	135	COX11
A9US89	A9US89_MONBE	31188	273	CCDC97
A9UY43	A9UY43_MONBE	7723	720	TTBK1	TTBK1
A9V097	A9V097_MONBE	25733	619	POMGNT1	POMGNT1
A9V4N6	A9V4N6_MONBE	33313	363	SHC1
A9V8I4	A9V8I4_MONBE	28554	389
A9V922	A9V922_MONBE	38605	515	TBL1XR1	TBL1XR1
A9VCW7	A9VCW7_MONBE	39206	547	LARP7	LARP7
A9VEG7	A9VEG7_MONBE	13162	199
A9UWK0	A9UWK0_MONBE	24487	1203	FBXO42	FBXO42
A9V723	A9V723_MONBE	28054	256	MTFP1
A9USE2	A9USE2_MONBE	22898	642	BIRC6
A9UYF8	A9UYF8_MONBE	25110	407	PRKCB	PRKCB
A9V9M2	A9V9M2_MONBE	34104	1059	SLC30A10	SLC30A10
A9UTF0	A9UTF0_MONBE	23444	323
A9UV92	A9UV92_MONBE	6768	481	CTH	CTH
A9VC89	A9VC89_MONBE	34517	788	EPS15
A9UNR2	A9UNR2_MONBE	21832	612	RETSAT
A9UPS4	A9UPS4_MONBE	13418	204	PNPO
A9URK1	A9URK1_MONBE	23231	2041	FANCL	FANCL
A9UX50	A9UX50_MONBE	7496	253
A9VAE3	A9VAE3_MONBE	38831	352
A9VCN9	A9VCN9_MONBE	39173	241	TRNT1	TRNT1
A9UP91	A9UP91_MONBE	22003	526	KLHDC3	KLHDC3
A9US46	A9US46_MONBE	MBCDH14 MONBRDRAFT_44221	1989
A9UX26	A9UX26_MONBE	24651	408	RGN	RGN
A9V0Q1	A9V0Q1_MONBE	32614	681
A9V2N8	A9V2N8_MONBE	37592	1081
A9V7Q5	A9V7Q5_MONBE	10944	293
A9V9R5	A9V9R5_MONBE	38726	466
A9VAR0	A9VAR0_MONBE	34288	311
A9VDC6	A9VDC6_MONBE	34686	423
A9VB04	A9VB04_MONBE	38924	203	NME5	NME5
A9US49	A9US49_MONBE	34908	296	PDXK	PDXK
A9URD5	A9URD5_MONBE	23165	341
A9UU33	A9UU33_MONBE	14946	356	NPHP3	NPHP3
A9UVH8	A9UVH8_MONBE	6969	460	PRUNE1	PRUNE1
A9V615	A9V615_MONBE	10377	935	ABCC5	ABCC5
A9V774	A9V774_MONBE	38356	613
A9V1H4	A9V1H4_MONBE	26144	530
A9UUH6	A9UUH6_MONBE	24028	370
A9UUI5	A9UUI5_MONBE	18360	472	PLRG1	PLRG1
A9V6M0	A9V6M0_MONBE	10525	832
A9V933	A9V933_MONBE	11382	505
A9VBG7	A9VBG7_MONBE	38994	689	SEL1L	SEL1L
A9VDF7	A9VDF7_MONBE	34701	666
A9UXK3	A9UXK3_MONBE	16905	369	KIF6	KIF6
A9VA52	A9VA52_MONBE	38787	360	CCDC130
A9VDU6	A9VDU6_MONBE	12954	1468
A9UUV4	A9UUV4_MONBE	15775	74
A9UYT7	A9UYT7_MONBE	25237	690
A9UZJ5	A9UZJ5_MONBE	32445	288	KCNJ9
A9VBG5	A9VBG5_MONBE	12181	179
A9VDN9	A9VDN9_MONBE	39312	634
A9VEQ1	A9VEQ1_MONBE	13250	202
B6C8C6	B6C8C6_MONBE	pol	264
A9UQH7	A9UQH7_MONBE	3345	113	UBE2L3	UBE2L3
A9V2R8	A9V2R8_MONBE	32961	554	EIF2S3	EIF2S3
A9VCB5	A9VCB5_MONBE	12453	344	SPRTN
A9UNP5	A9UNP5_MONBE	3219	118
A9URP0	A9URP0_MONBE	22661	1070
A9UVI5	A9UVI5_MONBE	6975	116
A9UW41	A9UW41_MONBE	16167	86
A9V1W9	A9V1W9_MONBE	9041	372
A9V4C9	A9V4C9_MONBE	9831	285	ASPG
A9UQH1	A9UQH1_MONBE	1579	327	ACOT7	ACOT7
A9UW71	A9UW71_MONBE	24363	243	MUL1
A9V065	A9V065_MONBE	8486	592
A9V846	A9V846_MONBE	28421	65	RPS28
A9V9H3	A9V9H3_MONBE	28804	359
A9VB88	A9VB88_MONBE	29491	846	GANAB	GANAB
A9URK2	A9URK2_MONBE	31373	667
A9UV10	A9UV10_MONBE	23852	1147
A9UVH7	A9UVH7_MONBE	6968	316	MAFG	MAFG
A9V0I4	A9V0I4_MONBE	25815	508
A9VA28	A9VA28_MONBE	29084	855	MIOS
A9UXB3	A9UXB3_MONBE	21434	393	FKBP4	FKBP4
A9V4C4	A9V4C4_MONBE	33244	612	ALDH1A3	ALDH1A3
A9V5A4	A9V5A4_MONBE	33418	183	MRPL24
A9VAW2	A9VAW2_MONBE	11989	169
A9V7T2	A9V7T2_MONBE	28311	869	SH3PXD2A	SH3PXD2A
A9VBJ8	A9VBJ8_MONBE	12212	120	TARSL2	TARSL2
A9UR06	A9UR06_MONBE	13438	772	FASN
A9UWQ7	A9UWQ7_MONBE	31992	387	CDC25B	CDC25B
A9V074	A9V074_MONBE	25712	437
A9V4R9	A9V4R9_MONBE	27254	968
A9VDK2	A9VDK2_MONBE	30300	363	KLHL31
A9UW15	A9UW15_MONBE	7135	159
A9UWQ8	A9UWQ8_MONBE	7361	277
A9UXM0	A9UXM0_MONBE	18975	295	COPE
A9VBB5	A9VBB5_MONBE	29518	164	FKBP2	FKBP2
A9VED4	A9VED4_MONBE	30587	499	RECQL	RECQL
A9UZ33	A9UZ33_MONBE	8114	954	MASTL
A9V4S8	A9V4S8_MONBE	33334	2207
A9V6B3	A9V6B3_MONBE	27787	501
A9V6V3	A9V6V3_MONBE	38299	515	SHQ1	SHQ1
A9VBL1	A9VBL1_MONBE	29607	654
A9UR12	A9UR12_MONBE	22586	791	ITSN2	ITSN2
A9UXV8	A9UXV8_MONBE	2176	224	HAGH	HAGH
A9V3J5	A9V3J5_MONBE	9712	889	MATN1
A9V9J5	A9V9J5_MONBE	11449	595
A9UYX1	A9UYX1_MONBE	8054	167
A9UZC6	A9UZC6_MONBE	32409	1557	EFL1
A9V077	A9V077_MONBE	8497	149
A9V1C6	A9V1C6_MONBE	32729	566	CAP1	CAP1
A9VA73	A9VA73_MONBE	29126	1226	CEP120	CEP120
A9VCZ9	A9VCZ9_MONBE	12678	354	SVEP1	SVEP1
A9VE14	A9VE14_MONBE	39355	264	EMC3	EMC3
A9UU11	A9UU11_MONBE	6487	705
A9UV02	A9UV02_MONBE	31662	803
A9UVG8	A9UVG8_MONBE	16047	1512	ABCA3	ABCA3
A9UY73	A9UY73_MONBE	24942	2395	USP37
A9V797	A9V797_MONBE	10797	306	OTUD3	OTUD3
A9VAD5	A9VAD5_MONBE	29190	349
A9UYI5	A9UYI5_MONBE	7930	338
A9UP34	A9UP34_MONBE	13505	82	ABRACL
A9USF8	A9USF8_MONBE	31217	817	COG5
A9UVE5	A9UVE5_MONBE	31794	877
A9V538	A9V538_MONBE	37998	657	SLU7	SLU7
A9V681	A9V681_MONBE	38193	243	YWHAZ	YWHAZ
A9UQD3	A9UQD3_MONBE	22366	995	COG8
A9UQW9	A9UQW9_MONBE	13866	287	CDK12	CDK12
A9V6M7	A9V6M7_MONBE	27847	1229	PARP2	PARP2
A9UYG9	A9UYG9_MONBE	32273	205
A9V927	A9V927_MONBE	34009	1955	NUP205
A9USZ1	A9USZ1_MONBE	6149	157
A9UYC8	A9UYC8_MONBE	32249	1614
A9V242	A9V242_MONBE	32857	411	LRRC58
A9V555	A9V555_MONBE	10077	338
A9V5S9	A9V5S9_MONBE	33510	389	AADAT	AADAT
A9VAY0	A9VAY0_MONBE	34322	437
A9VBJ0	A9VBJ0_MONBE	34408	219	SOD2	SOD2
A9UQR1	A9UQR1_MONBE	MBCDH9 MONBRDRAFT_31013	3395	CDH23	CDH23
A9VEF4	A9VEF4_MONBE	13149	531
A9UP15	A9UP15_MONBE	35438	312
A9UPC0	A9UPC0_MONBE	14140	93	MRPL27
A9USD2	A9USD2_MONBE	22888	1309	DHX36	DHX36
A9UUY9	A9UUY9_MONBE	36329	1735	TEP1	TEP1
A9UYZ4	A9UYZ4_MONBE	25293	815	NPHP3	NPHP3
A9V4B5	A9V4B5_MONBE	37864	440
A9V6Z6	A9V6Z6_MONBE	10701	559
A9VCA8	A9VCA8_MONBE	29849	162
A9USW6	A9USW6_MONBE	36068	180	RAB22A
A9UVN5	A9UVN5_MONBE	31833	146	MGST3	MGST3
A9UZR1	A9UZR1_MONBE	8326	330
A9V859	A9V859_MONBE	33883	498
A9VB01	A9VB01_MONBE	38922	238
A9UQ37	A9UQ37_MONBE	5161	632	POLN
A9UV56	A9UV56_MONBE	31681	131	TMA16
A9UNL6	A9UNL6_MONBE	22637	595
A9USU7	A9USU7_MONBE	23044	425
A9UTL2	A9UTL2_MONBE	6354	243
A9UV70	A9UV70_MONBE	31688	195	CIB1	CIB1
A9UVU4	A9UVU4_MONBE	24245	923	PTPRR	PTPRR
A9V090	A9V090_MONBE	32549	329	SLC25A14	SLC25A14
A9V751	A9V751_MONBE	10753	180
A9VBG1	A9VBG1_MONBE	29561	747
A9VDY3	A9VDY3_MONBE	34771	654
A9US03	A9US03_MONBE	19517	281	NEK8	NEK8
A9UZR2	A9UZR2_MONBE	8327	224
A9V6M3	A9V6M3_MONBE	33624	498
A9V3X2	A9V3X2_MONBE	33137	331	CCNL2
A9VD91	A9VD91_MONBE	34670	531	TROVE2
A9UVI7	A9UVI7_MONBE	24148	378
A9UQB7	A9UQB7_MONBE	30944	185
A9V1I1	A9V1I1_MONBE	8914	1035
A9V8E9	A9V8E9_MONBE	11173	903
A9VBZ2	A9VBZ2_MONBE	39060	650
A9VDN3	A9VDN3_MONBE	30330	779	HGSNAT	HGSNAT
A9UZV6	A9UZV6_MONBE	25591	785
A9UUW1	A9UUW1_MONBE	15743	154
A9UYY3	A9UYY3_MONBE	25282	581	SENP1	SENP1
A9VCA7	A9VCA7_MONBE	12446	368
A9VCA4	A9VCA4_MONBE	34527	1968	DOCK3	DOCK3
A9UNV7	A9UNV7_MONBE	35417	154
A9UQK8	A9UQK8_MONBE	22439	700
A9V572	A9V572_MONBE	27408	886	CECR2	CECR2
A9V5I5	A9V5I5_MONBE	10203	171
A9V898	A9V898_MONBE	28472	4050	WDFY3	WDFY3
A9V9U5	A9V9U5_MONBE	38740	1058	SDAD1	SDAD1
A9UR22	A9UR22_MONBE	35733	339	PDE10A	PDE10A
A9UQN2	A9UQN2_MONBE	22463	314	TADA2B	TADA2B
A9UZ44	A9UZ44_MONBE	37026	272	HPRT1	HPRT1
A9V0J2	A9V0J2_MONBE	8601	270
A9V869	A9V869_MONBE	33889	451	TMEM184C	TMEM184C
A9V442	A9V442_MONBE	9748	352
A9UST4	A9UST4_MONBE	14411	160	MOCS2	MOCS2
A9VA27	A9VA27_MONBE	38779	215
A9UUM1	A9UUM1_MONBE	24073	1028
A9UVQ7	A9UVQ7_MONBE	24208	287
A9V376	A9V376_MONBE	26733	153
A9V3E6	A9V3E6_MONBE	33080	806
A9V5B1	A9V5B1_MONBE	27450	370	SLC7A7	SLC7A7
A9VB36	A9VB36_MONBE	29438	550	SMPD3
A9UVV4	A9UVV4_MONBE	24255	1704
A9UXH9	A9UXH9_MONBE	25007	209	CLPP
A9V1M2	A9V1M2_MONBE	8954	468
A9V701	A9V701_MONBE	33707	369	PTPA
A9VCD7	A9VCD7_MONBE	29948	497
A9VEI6	A9VEI6_MONBE	30633	700
A9V6Q7	A9V6Q7_MONBE	33636	274	CAPZB	CAPZB
B6C8E0	B6C8E0_MONBE	pol	259
A9UXQ5	A9UXQ5_MONBE	16599	389	CELF4	CELF4
A9UR23	A9UR23_MONBE	31285	228
A9V0S1	A9V0S1_MONBE	32623	1281
A9V417	A9V417_MONBE	33164	304
A9V4A6	A9V4A6_MONBE	9808	346
A9V8F7	A9V8F7_MONBE	38519	4932	RNF213	RNF213
A9VAZ6	A9VAZ6_MONBE	29401	692
A9V0V9	A9V0V9_MONBE	25928	543
A9V4V4	A9V4V4_MONBE	33343	412	SUMF1	SUMF1
A9V7A2	A9V7A2_MONBE	10803	706	SETD1A	SETD1A
A9V895	A9V895_MONBE	28470	698	GLA	GLA
A9VBL6	A9VBL6_MONBE	34417	3158
A9V802	A9V802_MONBE	11026	1405
A9UU56	A9UU56_MONBE	2175	212
A9UYX8	A9UYX8_MONBE	32345	822	ERN1	ERN1
A9V4F4	A9V4F4_MONBE	37889	368	PHGDH	PHGDH
A9V1E1	A9V1E1_MONBE	8878	105	NDUFA7	NDUFA7
A9UP66	A9UP66_MONBE	21978	998	LIG4
A9USB7	A9USB7_MONBE	22874	183
A9UV57	A9UV57_MONBE	15675	128	CISD2	CISD2
A9UX65	A9UX65_MONBE	32066	289	PTGES3	PTGES3
A9UXE0	A9UXE0_MONBE	24758	888	PTK2	PTK2
A9V6Q1	A9V6Q1_MONBE	27868	176	PSMD9	PSMD9
A9V7E2	A9V7E2_MONBE	10840	421
A9VE45	A9VE45_MONBE	30480	329	ANO6	ANO6
A9USM2	A9USM2_MONBE	14583	1086	IQGAP1	IQGAP1
A9UW92	A9UW92_MONBE	31915	653
A9UX02	A9UX02_MONBE	16552	285	CSNK1A1	CSNK1A1
A9V192	A9V192_MONBE	26061	430
A9VEM6	A9VEM6_MONBE	30670	220
A9V5I8	A9V5I8_MONBE	33464	338	NDUFAF6
A9V7F5	A9V7F5_MONBE	33778	477	IDH3A	IDH3A
A9UQD2	A9UQD2_MONBE	30952	297
A9UW58	A9UW58_MONBE	20505	431	PRPF3	PRPF3
A9UZK5	A9UZK5_MONBE	32450	398
A9V6N5	A9V6N5_MONBE	38241	404	ACAA2
A9VCG8	A9VCG8_MONBE	29905	895	MSH3	MSH3
A9UWY5	A9UWY5_MONBE	20669	212	KDELR2
A9VEE9	A9VEE9_MONBE	13144	245
A9UX04	A9UX04_MONBE	24628	921
A9V0U8	A9V0U8_MONBE	25917	268	TMBIM4
A9V6H4	A9V6H4_MONBE	27945	829
A9V7T6	A9V7T6_MONBE	10970	319
A9VDF0	A9VDF0_MONBE	39273	232	STX8
A9UWH5	A9UWH5_MONBE	36631	2728
A9V2U1	A9V2U1_MONBE	32976	3902	VPS13C
A9USL3	A9USL3_MONBE	2085	234	PTPRR	PTPRR
A9V4S2	A9V4S2_MONBE	33329	567
A9V6Y7	A9V6Y7_MONBE	38315	149
A9V823	A9V823_MONBE	38478	504	NOP56	NOP56
A9VA06	A9VA06_MONBE	34174	281	SKA1	SKA1
A9VB25	A9VB25_MONBE	29429	1003	CNGA1	CNGA1
A9VCF1	A9VCF1_MONBE	29886	314
A9UPH8	A9UPH8_MONBE	22078	691	OCRL	OCRL
A9V863	A9V863_MONBE	28440	548
A9VAE4	A9VAE4_MONBE	29197	919	KCNK3
A9VC01	A9VC01_MONBE	12348	369
A9UZX5	A9UZX5_MONBE	8394	542	GPD1L	GPD1L
A9V6K4	A9V6K4_MONBE	33613	1048
A9V7J8	A9V7J8_MONBE	38404	545
A9V999	A9V999_MONBE	38660	391	COPS4	COPS4
A9UZF0	A9UZF0_MONBE	32420	1495	MON2
A9V991	A9V991_MONBE	34061	107
A9V4L0	A9V4L0_MONBE	33293	663	CFAP99
A9V6G9	A9V6G9_MONBE	33670	303	PQLC2
A9UT24	A9UT24_MONBE	6179	187
A9UUZ7	A9UUZ7_MONBE	20211	4276	DNAH2	DNAH2
A9UY65	A9UY65_MONBE	16766	432	GNL1
A9UY69	A9UY69_MONBE	32184	647
B6C8E3	B6C8E3_MONBE	pol	260
A9UW62	A9UW62_MONBE	36576	564
A9V0U6	A9V0U6_MONBE	25915	217
A9V6F6	A9V6F6_MONBE	33664	656	EDEM2
A9UQJ2	A9UQJ2_MONBE	14085	131	GOLT1B	GOLT1B
A9UUL2	A9UUL2_MONBE	24065	657
A9UZ93	A9UZ93_MONBE	25384	126	ING3	ING3
A9V1I5	A9V1I5_MONBE	8918	629	KCNA3
A9VDE6	A9VDE6_MONBE	12814	187
A9UUV2	A9UUV2_MONBE	15816	537	TPCN1	TPCN1
A9VB99	A9VB99_MONBE	12118	488
A9UR79	A9UR79_MONBE	2100	308	EIF2AK4	EIF2AK4
A9USI2	A9USI2_MONBE	1658	330
A9UUD3	A9UUD3_MONBE	15677	1252	OPLAH
A9UUE0	A9UUE0_MONBE	31742	481	EDEM1	EDEM1
A9USD1	A9USD1_MONBE	3301	156	KIF16B	KIF16B
A9V413	A9V413_MONBE	33161	487	DUS2	DUS2
A9VAZ8	A9VAZ8_MONBE	12021	134
A9VE84	A9VE84_MONBE	30534	199
A9UV90	A9UV90_MONBE	18259	361	CTU1	CTU1
A9UZL6	A9UZL6_MONBE	32456	894	ATP2C1
A9VBY2	A9VBY2_MONBE	34467	285
A9UQ96	A9UQ96_MONBE	13966	294	ABL1	ABL1
A9UPP7	A9UPP7_MONBE	30847	310
A9UQJ1	A9UQJ1_MONBE	17284	1485	CAD	CAD
A9V4B4	A9V4B4_MONBE	27106	762
A9V5B8	A9V5B8_MONBE	27457	135	ISCA1
A9V9V5	A9V9V5_MONBE	29018	615
A9UNX7	A9UNX7_MONBE	21894	229
A9UP89	A9UP89_MONBE	35464	356	MCAT
A9UTX7	A9UTX7_MONBE	36233	457
A9V5U1	A9V5U1_MONBE	38123	277
A9VAD0	A9VAD0_MONBE	38823	152
A9VAS1	A9VAS1_MONBE	Wee1 MONBRDRAFT_29323	625	WEE1
A9VCU9	A9VCU9_MONBE	30040	1308	FGFR1	FGFR1
A9UZT7	A9UZT7_MONBE	32486	221	ARSI
A9V8J6	A9V8J6_MONBE	28565	427	CPOX	CPOX
A9UNY6	A9UNY6_MONBE	21903	781	ASCC2
A9UR36	A9UR36_MONBE	14321	265	POLI
A9URU4	A9URU4_MONBE	22706	386	CTSO	CTSO
A9UYH7	A9UYH7_MONBE	25128	1762
A9V067	A9V067_MONBE	8488	418	GMDS	GMDS
A9V215	A9V215_MONBE	9083	689
A9V3K3	A9V3K3_MONBE	9718	192
A9V8J5	A9V8J5_MONBE	28564	516	NEK3
A9VCL0	A9VCL0_MONBE	12543	989	MOV10	MOV10
A9VC31	A9VC31_MONBE	34495	452
A9UQL7	A9UQL7_MONBE	5318	125
A9UR07	A9UR07_MONBE	35725	755
A9V9Y0	A9V9Y0_MONBE	38756	364
A9VAQ8	A9VAQ8_MONBE	29311	603
A9UVA3	A9UVA3_MONBE	6779	786
A9UWW6	A9UWW6_MONBE	24590	100
A9UZZ2	A9UZZ2_MONBE	32506	343	IMPA1	IMPA1
A9V6A2	A9V6A2_MONBE	27776	456	SMYD3	SMYD3
A9VAP7	A9VAP7_MONBE	34283	325
A9VE15	A9VE15_MONBE	39356	2836
A9URZ3	A9URZ3_MONBE	31140	1241	RECQL4
A9VD62	A9VD62_MONBE	30157	674
A9URB8	A9URB8_MONBE	17767	891
A9UUA0	A9UUA0_MONBE	23729	884
A9V0M1	A9V0M1_MONBE	25848	685	LBP
A9V6C0	A9V6C0_MONBE	33599	872	SLC37A4
A9V8V8	A9V8V8_MONBE	11317	928	VPS35L
Q8HIU5	Q8HIU5_MONBE		99
A9UQZ8	A9UQZ8_MONBE	5440	558
A9V653	A9V653_MONBE	27730	209
A9V7L4	A9V7L4_MONBE	10910	1657
A9V8T6	A9V8T6_MONBE	28659	565	ACP7	ACP7
A9VAB2	A9VAB2_MONBE	34223	733	CNNM2	CNNM2
A9URT8	A9URT8_MONBE	3574	112	ACP7	ACP7
A9UWA5	A9UWA5_MONBE	18535	244	RCHY1
A9UY52	A9UY52_MONBE	32179	677
A9V0U2	A9V0U2_MONBE	25911	1071
A9V2B6	A9V2B6_MONBE	9177	761	TOPBP1	TOPBP1
A9VB46	A9VB46_MONBE	34354	289	PHB2	PHB2
A9VBT4	A9VBT4_MONBE	34443	498	PRPF19	PRPF19
A9UX21	A9UX21_MONBE	7470	183
A9V1I9	A9V1I9_MONBE	32756	250	SNRPA1
A9V3K7	A9V3K7_MONBE	33187	444	TUBD1
A9V6R3	A9V6R3_MONBE	33641	1154	MOV10	MOV10
A9VBG6	A9VBG6_MONBE	29565	131
A9V467	A9V467_MONBE	27059	204	CREG2	CREG2
A9UQ58	A9UQ58_MONBE	44322	635	ABL1	ABL1
A9UUY3	A9UUY3_MONBE	15575	415	PIGM	PIGM
A9VAM2	A9VAM2_MONBE	11902	340
A9V857	A9V857_MONBE	28433	690	ARSB	ARSB
A9UQK4	A9UQK4_MONBE	22436	237
A9UTC6	A9UTC6_MONBE	23420	527
A9UX90	A9UX90_MONBE	24712	109
A9UZF2	A9UZF2_MONBE	25436	442	GNPTG
A9V0D4	A9V0D4_MONBE	32568	1688
A9V3T0	A9V3T0_MONBE	33116	577	CDK19	CDK19
A9V4U5	A9V4U5_MONBE	9985	951
A9V7Z9	A9V7Z9_MONBE	33863	362	DNAJB11	DNAJB11
A9VEL6	A9VEL6_MONBE	13217	300
A9UQL8	A9UQL8_MONBE	5319	179	PRPF38A
A9UUE5	A9UUE5_MONBE	6840	1107
A9UW05	A9UW05_MONBE	15930	369	SVEP1	SVEP1
A9V0F2	A9V0F2_MONBE	25786	506
A9V4E7	A9V4E7_MONBE	9846	238
A9V5G7	A9V5G7_MONBE	27505	1137
A9VB43	A9VB43_MONBE	29444	501
B6C8D0	B6C8D0_MONBE	pol	261
A9UTY6	A9UTY6_MONBE	14967	74	TMEM167B
A9V2A6	A9V2A6_MONBE	26412	810	GRAMD1B	GRAMD1B
A9UW66	A9UW66_MONBE	31909	651
A9UYP1	A9UYP1_MONBE	25194	236	BABAM1
A9V583	A9V583_MONBE	38019	346
A9VD94	A9VD94_MONBE	34672	440
A9VDN4	A9VDN4_MONBE	30331	886
A9VDU8	A9VDU8_MONBE	30397	347
A9UWR9	A9UWR9_MONBE	7372	266
A9VCZ7	A9VCZ7_MONBE	12676	666	ZNF384
A9URR9	A9URR9_MONBE	5542	150
A9UUA8	A9UUA8_MONBE	14902	263	FGFR1	FGFR1
A9UYN7	A9UYN7_MONBE	25189	408	PPM1A	PPM1A
A9V3Q5	A9V3Q5_MONBE	9571	878
A9V5A0	A9V5A0_MONBE	33416	852	XPO4	XPO4
A9VA33	A9VA33_MONBE	29089	1690
A9URX5	A9URX5_MONBE	17480	567	EZR	EZR
A9V4T9	A9V4T9_MONBE	27274	1017	FRK	FRK
A9UTM7	A9UTM7_MONBE	34989	578	AOAH
A9UVS4	A9UVS4_MONBE	36522	294	MRPL47
A9V6I3	A9V6I3_MONBE	27955	1207
A9V9X5	A9V9X5_MONBE	11663	646
A9VBR3	A9VBR3_MONBE	29656	281	SLC41A1	SLC41A1
A9UV33	A9UV33_MONBE	36345	548	RPAP3	RPAP3
A9V1Z9	A9V1Z9_MONBE	26306	169
A9V5G8	A9V5G8_MONBE	33450	544
A9V5Y7	A9V5Y7_MONBE	MbRTK2 MONBRDRAFT_38147	1859
A9VDG5	A9VDG5_MONBE	30262	1585
Q95UT8	Q95UT8_MONBE		841	EEF2	EEF2
A9UXR7	A9UXR7_MONBE	16910	525	CRY2	CRY2
A9US81	A9US81_MONBE	5710	219
A9UTE0	A9UTE0_MONBE	23434	1127
A9UVM1	A9UVM1_MONBE	24176	730	HADHA	HADHA
A9UVV7	A9UVV7_MONBE	3764	87	H2AFX	H2AFX
A9V2W6	A9V2W6_MONBE	37624	411	MEF2D
A9V9W1	A9V9W1_MONBE	38746	989	SLC9A2	SLC9A2
A9UQN4	A9UQN4_MONBE	22465	314
A9UR89	A9UR89_MONBE	17747	443	GDI1	GDI1
A9UTD5	A9UTD5_MONBE	23429	252
A9UUG6	A9UUG6_MONBE	6860	394	MBTPS2
A9UYH8	A9UYH8_MONBE	Mb_HLH_1 MONBRDRAFT_25129	567
A9V0S9	A9V0S9_MONBE	25897	110	RPL31
A9VAB8	A9VAB8_MONBE	34224	483	ZDHHC17	ZDHHC17
A9UT57	A9UT57_MONBE	6208	856
A9UPV3	A9UPV3_MONBE	22201	315
A9UYF9	A9UYF9_MONBE	36929	832
A9V123	A9V123_MONBE	8761	521
A9V4K7	A9V4K7_MONBE	27193	1412	REV1
A9V7B7	A9V7B7_MONBE	38377	476
A9UQI2	A9UQI2_MONBE	21077	228	NTMT1
A9UQH0	A9UQH0_MONBE	17272	288	SH3PXD2A	SH3PXD2A
A9V4Z6	A9V4Z6_MONBE	10030	415	GCAT
A9UNJ2	A9UNJ2_MONBE	13888	434	MAN1B1
A9UQR7	A9UQR7_MONBE	22495	1190
A9URU8	A9URU8_MONBE	31118	934	TPTE
A9UXE6	A9UXE6_MONBE	24763	767
A9V121	A9V121_MONBE	32674	534	ACAT1
A9VDU4	A9VDU4_MONBE	12951	529
A9V5P0	A9V5P0_MONBE	38101	1435
A9UUK1	A9UUK1_MONBE	6895	121
A9V5W1	A9V5W1_MONBE	10322	664
A9VDM7	A9VDM7_MONBE	39307	341	CTSB
A9UWT2	A9UWT2_MONBE	24558	160
A9V0V6	A9V0V6_MONBE	32643	657	GIT2
A9V6W5	A9V6W5_MONBE	33692	839	BECN1	BECN1
A9VBW5	A9VBW5_MONBE	29708	166
A9VD59	A9VD59_MONBE	30152	128
A9UUQ2	A9UUQ2_MONBE	31612	613
A9UQQ1	A9UQQ1_MONBE	22480	104
A9UU45	A9UU45_MONBE	23670	1044
A9V1J4	A9V1J4_MONBE	8926	185
A9V5U9	A9V5U9_MONBE	27630	753
A9V9W0	A9V9W0_MONBE	11647	135	HTRA3
A9VAX5	A9VAX5_MONBE	29381	335
A9VD73	A9VD73_MONBE	30169	967	LRRC74B
A9USX5	A9USX5_MONBE	23276	110
A9V1V5	A9V1V5_MONBE	32815	438	RDX	RDX
A9UX36	A9UX36_MONBE	36727	327	ACAA1
A9V038	A9V038_MONBE	8460	154	FAM72A
A9URL5	A9URL5_MONBE	23245	1106	ATP8B2
A9UVL4	A9UVL4_MONBE	6999	168
A9VC14	A9VC14_MONBE	34485	597
A9UQ31	A9UQ31_MONBE	5155	397
A9V3X5	A9V3X5_MONBE	9637	109
A9UQM7	A9UQM7_MONBE	30996	932	NPLOC4
A9V1P0	A9V1P0_MONBE	26210	241
A9US99	A9US99_MONBE	22856	239
A9UTZ2	A9UTZ2_MONBE	6470	285
A9UZL8	A9UZL8_MONBE	25507	496
A9V104	A9V104_MONBE	25972	596	RNASEH2A
A9V1Z0	A9V1Z0_MONBE	37474	377	ANKRD16
A9UZ08	A9UZ08_MONBE	8089	647
A9V220	A9V220_MONBE	32845	253
A9V369	A9V369_MONBE	9449	434	GRAMD4	GRAMD4
A9V824	A9V824_MONBE	33873	340	CTSV	CTSV
A9V2X1	A9V2X1_MONBE	26627	465
Q8HIS5	Q8HIS5_MONBE	nad3	118	MT-ND3
A9UX56	A9UX56_MONBE	16322	866	AASS	AASS
A9UP50	A9UP50_MONBE	13974	340
A9UUY7	A9UUY7_MONBE	23830	444	TAT
A9UY83	A9UY83_MONBE	36857	230
A9V8W9	A9V8W9_MONBE	11327	432
A9URS3	A9URS3_MONBE	17453	308	SLC25A35
A9UT66	A9UT66_MONBE	6217	364
A9V4D2	A9V4D2_MONBE	37875	1072
A9VB40	A9VB40_MONBE	12062	570	NET1	NET1
A9UVV9	A9UVV9_MONBE	31863	407	HS3ST6
A9VD63	A9VD63_MONBE	12738	236
A9V4B8	A9V4B8_MONBE	27110	586
A9UPU2	A9UPU2_MONBE	22190	528	SAC3D1
A9UQJ6	A9UQJ6_MONBE	22428	1248
A9UVR4	A9UVR4_MONBE	24215	222
A9V3Q8	A9V3Q8_MONBE	37734	775	ACO2
A9V455	A9V455_MONBE	27045	388	GPATCH2
A9VDB3	A9VDB3_MONBE	39264	418
A9UXK8	A9UXK8_MONBE	16686	280	UCP2	UCP2
A9UNM7	A9UNM7_MONBE	30698	2547
A9UNQ5	A9UNQ5_MONBE	30711	598	UBE3A	UBE3A
A9UT88	A9UT88_MONBE	6241	362
A9V0Z1	A9V0Z1_MONBE	25960	981
A9V2U0	A9V2U0_MONBE	9336	594
A9VAV5	A9VAV5_MONBE	29356	445
A9UPZ5	A9UPZ5_MONBE	21048	433	VARS	VARS
A9V3U3	A9V3U3_MONBE	33123	410	FOXRED1	FOXRED1
A9V462	A9V462_MONBE	9767	588	CLP1	CLP1
A9UP93	A9UP93_MONBE	30788	778
A9UQI9	A9UQI9_MONBE	22421	551
A9UWI0	A9UWI0_MONBE	3000	116	OMA1
A9V7T7	A9V7T7_MONBE	33830	396	PPP1R3C	PPP1R3C
A9V9Q9	A9V9Q9_MONBE	34126	864	ALDH9A1
A9V4G6	A9V4G6_MONBE	37896	376
A9V860	A9V860_MONBE	33884	394	FNTB	FNTB
A9VBW6	A9VBW6_MONBE	34462	550	IWS1	IWS1
Q2N0X3	Q2N0X3_MONBE		193	FARSA	FARSA
A9UTL0	A9UTL0_MONBE	31502	340	MTSS1L	MTSS1L
A9V1M4	A9V1M4_MONBE	32775	456
A9VB51	A9VB51_MONBE	38951	408
A9UXQ3	A9UXQ3_MONBE	32107	260	METTL18
A9V142	A9V142_MONBE	26012	443	SLC52A3
A9V368	A9V368_MONBE	26725	346
A9V5U5	A9V5U5_MONBE	38126	185	RAP1A
A9UQ36	A9UQ36_MONBE	30908	1991
A9V498	A9V498_MONBE	27089	883	RHBDF1	RHBDF1
A9VEK6	A9VEK6_MONBE	13205	607
A9UPV2	A9UPV2_MONBE	35549	960	INCENP	INCENP
A9UYW6	A9UYW6_MONBE	25266	142
A9V852	A9V852_MONBE	28428	430	OGG1	OGG1
A9VDU7	A9VDU7_MONBE	30396	144	ANK2	ANK2
A9UP85	A9UP85_MONBE	1697	231	CNOT7
A9UUD1	A9UUD1_MONBE	31737	425
A9UWA8	A9UWA8_MONBE	31923	214
A9UWI2	A9UWI2_MONBE	24471	446	TBL2
A9VAS4	A9VAS4_MONBE	38881	485	SRRT	SRRT
Q2N0Y7	Q2N0Y7_MONBE		140	RPL10	RPL10
A9V6H0	A9V6H0_MONBE	27941	199
A9VBQ1	A9VBQ1_MONBE	34427	1336	PDE4D	PDE4D
A9VD16	A9VD16_MONBE	39230	425	AP1M1	AP1M1
A9V568	A9V568_MONBE	27404	191	NECAP2
A9VDL5	A9VDL5_MONBE	34727	1041	DDX24
A9UXM9	A9UXM9_MONBE	32239	2228	PDS5B	PDS5B
A9UYK8	A9UYK8_MONBE	25160	1900	RBPJ	RBPJ
A9UZY6	A9UZY6_MONBE	25628	342	FMO4
A9V3F5	A9V3F5_MONBE	37712	938
A9UQT3	A9UQT3_MONBE	5377	219	RAD17	RAD17
A9V0C1	A9V0C1_MONBE	32562	2159
A9URC0	A9URC0_MONBE	6017	100
A9UU83	A9UU83_MONBE	20146	405	DNAJA2	DNAJA2
A9UX38	A9UX38_MONBE	20699	276	TSNAX
A9UYX5	A9UYX5_MONBE	32342	499
A9V4D3	A9V4D3_MONBE	33251	310	CTTN	CTTN
A9V5W8	A9V5W8_MONBE	10329	414
A9V7D1	A9V7D1_MONBE	33770	1786	ARFGEF1	ARFGEF1
A9VAP9	A9VAP9_MONBE	29302	562
A9VC75	A9VC75_MONBE	39102	672	DMAP1
B6C8D7	B6C8D7_MONBE	pol	268
B6C8E9	B6C8E9_MONBE	pol	268
A9V1D0	A9V1D0_MONBE	26102	417
A9UNX9	A9UNX9_MONBE	169	846	PI4KA	PI4KA
A9UX79	A9UX79_MONBE	24701	236	CXORF56
A9UXM1	A9UXM1_MONBE	25048	225
A9UPE1	A9UPE1_MONBE	4934	181
A9URU0	A9URU0_MONBE	5564	138
A9UZ35	A9UZ35_MONBE	8117	1131	ABCD3
A9V157	A9V157_MONBE	8798	208
A9V5T6	A9V5T6_MONBE	33513	229
A9V728	A9V728_MONBE	28059	121
A9VCX5	A9VCX5_MONBE	12656	961
B6C8E5	B6C8E5_MONBE	pol	268
A9V704	A9V704_MONBE	10709	488
A9UQV3	A9UQV3_MONBE	22533	759	GLB1L
A9V3B2	A9V3B2_MONBE	26766	740	MSH5
A9V522	A9V522_MONBE	33374	765
A9V6Z2	A9V6Z2_MONBE	28021	601
A9V7X7	A9V7X7_MONBE	11007	889	CLPB	CLPB
A9VAU4	A9VAU4_MONBE	34306	2817
A9VBC4	A9VBC4_MONBE	12141	183
A9V4Y1	A9V4Y1_MONBE	10014	742
A9V232	A9V232_MONBE	37494	155	COX5B
A9UXQ1	A9UXQ1_MONBE	7587	882	MTHFD1	MTHFD1
A9V4M4	A9V4M4_MONBE	37922	440
A9VBK2	A9VBK2_MONBE	34413	499
A9UP99	A9UP99_MONBE	13840	927	CFAP57	CFAP57
A9USH1	A9USH1_MONBE	14831	369	DAW1	DAW1
A9UU95	A9UU95_MONBE	913	473	FMO5	FMO5
A9V2G6	A9V2G6_MONBE	37551	419	CLK2	CLK2
A9UY94	A9UY94_MONBE	16697	438	HELQ
A9UTW6	A9UTW6_MONBE	23593	113
A9UWH1	A9UWH1_MONBE	36628	262	ASMTL
A9V0S3	A9V0S3_MONBE	32626	1102	IPO5	IPO5
A9USV0	A9USV0_MONBE	23047	408
A9UTC9	A9UTC9_MONBE	23423	359	PDCD2	PDCD2
A9V1U0	A9V1U0_MONBE	32804	684	AK7
A9V9G5	A9V9G5_MONBE	34029	313	MLST8	MLST8
A9V997	A9V997_MONBE	38658	225
A9VDP4	A9VDP4_MONBE	30338	263
A9UXS9	A9UXS9_MONBE	24808	473
A9V2A3	A9V2A3_MONBE	9164	705
A9V6G1	A9V6G1_MONBE	27932	1007
A9UTE6	A9UTE6_MONBE	6293	1145	FNDC3A
A9UX17	A9UX17_MONBE	24641	130
A9URH1	A9URH1_MONBE	36036	424
A9UXF5	A9UXF5_MONBE	7794	414
A9UPT5	A9UPT5_MONBE	5067	334
A9UUV1	A9UUV1_MONBE	23795	722	RIN2
A9UUD0	A9UUD0_MONBE	31736	1307
A9UWM9	A9UWM9_MONBE	7332	4000
A9V080	A9V080_MONBE	25716	520
A9V0C4	A9V0C4_MONBE	8545	306
A9V2F9	A9V2F9_MONBE	26465	530	DHCR7	DHCR7
A9VB52	A9VB52_MONBE	29452	386	DERL2
A9VCB4	A9VCB4_MONBE	12452	308
A9US86	A9US86_MONBE	17562	1218	COPA
A9UWM1	A9UWM1_MONBE	7324	330
A9V5R4	A9V5R4_MONBE	27595	677
A9V918	A9V918_MONBE	28738	445	NEU1	NEU1
A9V048	A9V048_MONBE	25688	635	ELAVL3	ELAVL3
A9V3S6	A9V3S6_MONBE	33113	354
A9V693	A9V693_MONBE	38201	622
A9V6F4	A9V6F4_MONBE	33663	369	DPH5
A9VBA1	A9VBA1_MONBE	29504	604
A9USH4	A9USH4_MONBE	35902	850
A9V8D6	A9V8D6_MONBE	11159	403
A9UVH2	A9UVH2_MONBE	24134	435
A9UVU9	A9UVU9_MONBE	24250	570
A9UXY5	A9UXY5_MONBE	36815	363
A9UZ01	A9UZ01_MONBE	32353	1245	CYFIP2	CYFIP2
A9UZK0	A9UZK0_MONBE	25487	670
A9V092	A9V092_MONBE	32550	1639	PIKFYVE	PIKFYVE
A9V7E8	A9V7E8_MONBE	10846	355
A9UQX1	A9UQX1_MONBE	22551	565
A9UTW5	A9UTW5_MONBE	36230	441
A9UX98	A9UX98_MONBE	24720	1047
A9V4B6	A9V4B6_MONBE	27108	486	CRY2	CRY2
A9VDM2	A9VDM2_MONBE	30316	260
A9VB68	A9VB68_MONBE	34366	2261	NPR2	NPR2
A9UNQ7	A9UNQ7_MONBE	21828	150
A9UP39	A9UP39_MONBE	2754	170
A9V914	A9V914_MONBE	28735	480
A9VEB6	A9VEB6_MONBE	30568	685
A9UPI5	A9UPI5_MONBE	19129	459	SPATA5L1
A9UTB3	A9UTB3_MONBE	23409	321
A9UYZ2	A9UYZ2_MONBE	25291	320	ERI1
A9V2F3	A9V2F3_MONBE	32905	413
A9V5C0	A9V5C0_MONBE	27459	1565	KCNT2	KCNT2
A9VCH1	A9VCH1_MONBE	29908	447
A9VE73	A9VE73_MONBE	13072	550
A9UQC2	A9UQC2_MONBE	5230	174
A9UY09	A9UY09_MONBE	7689	180
A9UQZ7	A9UQZ7_MONBE	5439	194
A9V1X4	A9V1X4_MONBE	9045	936
A9UQJ7	A9UQJ7_MONBE	13344	716	LARGE2	LARGE2
A9UX22	A9UX22_MONBE	32046	336
A9V2F7	A9V2F7_MONBE	32907	480
A9V3E7	A9V3E7_MONBE	33081	772
A9V458	A9V458_MONBE	33207	347	INPP5A
A9V881	A9V881_MONBE	28456	381
A9VCY8	A9VCY8_MONBE	39214	253	GID8
A9UNN0	A9UNN0_MONBE	30699	264
A9V7F7	A9V7F7_MONBE	28183	527	ZNHIT2
A9UNZ9	A9UNZ9_MONBE	21916	1149
A9UU31	A9UU31_MONBE	23655	387
A9UXR6	A9UXR6_MONBE	36787	264
A9UXB0	A9UXB0_MONBE	24731	609	ENO4	ENO4
A9V6C2	A9V6C2_MONBE	10487	799	FAM135B	FAM135B
A9VAH8	A9VAH8_MONBE	34253	650
A9UQZ0	A9UQZ0_MONBE	35719	269
A9V5P6	A9V5P6_MONBE	38103	549	EHD1	EHD1
A9UQF7	A9UQF7_MONBE	5264	653
A9UQT9	A9UQT9_MONBE	17362	2247	DNAJC13
A9UV38	A9UV38_MONBE	15514	258	CACNA1C	CACNA1C
A9V126	A9V126_MONBE	8764	587
A9V6J4	A9V6J4_MONBE	10649	396
A9UQF2	A9UQF2_MONBE	5259	127
A9UWD8	A9UWD8_MONBE	24425	112
A9UZR5	A9UZR5_MONBE	25550	529
A9URA1	A9URA1_MONBE	1970	236	DENND6A
A9UY63	A9UY63_MONBE	16819	428	DPH1
A9V0T4	A9V0T4_MONBE	8683	711
A9V909	A9V909_MONBE	33999	321	PPP1CB	PPP1CB
A9VBT5	A9VBT5_MONBE	12288	380
A9VCC9	A9VCC9_MONBE	29867	363	CNOT9
A9V9V8	A9V9V8_MONBE	34150	393	SNRPC
A9UX31	A9UX31_MONBE	32052	707	LENG8	LENG8
A9V212	A9V212_MONBE	26319	565	PCYOX1	PCYOX1
A9UWZ3	A9UWZ3_MONBE	24618	611	SUPT16H	SUPT16H
A9UPL3	A9UPL3_MONBE	35515	452	BLMH	BLMH
A9V0L8	A9V0L8_MONBE	32605	492	NSFL1C	NSFL1C
A9V626	A9V626_MONBE	27706	148
A9UW76	A9UW76_MONBE	24369	181
A9UZL4	A9UZL4_MONBE	8287	845
A9V2J9	A9V2J9_MONBE	9251	512
A9UR83	A9UR83_MONBE	2255	224	ISPD	ISPD
A9UZ37	A9UZ37_MONBE	32367	409	GOT2	GOT2
A9V2D5	A9V2D5_MONBE	9195	549
A9V660	A9V660_MONBE	27738	330	CACNB2	CACNB2
A9VD49	A9VD49_MONBE	12726	270
A9UPR2	A9UPR2_MONBE	22161	436	FUZ	FUZ
A9UW00	A9UW00_MONBE	31879	538	TLK2
A9UZJ9	A9UZJ9_MONBE	25486	1081	PIP5K1C	PIP5K1C
A9VAK6	A9VAK6_MONBE	29259	529	PCF11
A9V5G3	A9V5G3_MONBE	33447	261
A9UVG2	A9UVG2_MONBE	31799	913	PLEKHM3	PLEKHM3
A9UZB9	A9UZB9_MONBE	32405	188
A9V0W4	A9V0W4_MONBE	32647	227	LYSMD1	LYSMD1
A9V576	A9V576_MONBE	27413	625
A9V7X5	A9V7X5_MONBE	33853	1213	ATPAF1	ATPAF1
A9UQM2	A9UQM2_MONBE	35664	310	TFDP2	TFDP2
A9V2T8	A9V2T8_MONBE	26595	103
A9V8Z0	A9V8Z0_MONBE	28710	627	CLPTM1
A9VBB3	A9VBB3_MONBE	12131	321
A9UVX5	A9UVX5_MONBE	7101	266
A9V727	A9V727_MONBE	28058	437
A9V7S8	A9V7S8_MONBE	38433	519	CYP51A1
A9VE03	A9VE03_MONBE	13001	502	NPEPL1
Q8HIS6	Q8HIS6_MONBE	orf243	243
A9UTE5	A9UTE5_MONBE	2797	119	NHLRC3
A9UTU1	A9UTU1_MONBE	23568	279
A9V8H9	A9V8H9_MONBE	33923	904
A9V9T4	A9V9T4_MONBE	11618	294	SLC25A20	SLC25A20
A9VA89	A9VA89_MONBE	34211	376
A9UNQ6	A9UNQ6_MONBE	4720	163
A9USV5	A9USV5_MONBE	23052	1677	STRADA
A9UV11	A9UV11_MONBE	6697	486
A9V542	A9V542_MONBE	27379	187	ARL3	ARL3
A9V6N8	A9V6N8_MONBE	10541	224	ALKBH6
B6C8C2	B6C8C2_MONBE	pol	270
A9UR78	A9UR78_MONBE	31318	408
A9UYD4	A9UYD4_MONBE	36917	396	PGLS
A9V3X4	A9V3X4_MONBE	33139	615
A9V7W2	A9V7W2_MONBE	28340	377	VTA1	VTA1
A9VE31	A9VE31_MONBE	30495	694
A9UNP6	A9UNP6_MONBE	13263	643	ACSS1	ACSS1
A9UUW0	A9UUW0_MONBE	23804	332
A9V323	A9V323_MONBE	9410	361
A9V4Z9	A9V4Z9_MONBE	37977	3507
A9V899	A9V899_MONBE	38502	643
A9V2N6	A9V2N6_MONBE	32945	158	TXNDC9
A9V8B3	A9V8B3_MONBE	11138	1014
A9UTJ5	A9UTJ5_MONBE	23482	223
A9UV75	A9UV75_MONBE	1395	367	TTLL9
A9V4B9	A9V4B9_MONBE	37866	522	GALNT13	GALNT13
A9V4L8	A9V4L8_MONBE	33298	877
A9V7Y0	A9V7Y0_MONBE	11010	831
A9UX49	A9UX49_MONBE	16267	144	NUDT15
A9VA32	A9VA32_MONBE	38782	253	HCCS	HCCS
A9URD1	A9URD1_MONBE	3671	96	FOXL1	FOXL1
A9V199	A9V199_MONBE	32719	683
A9V3P5	A9V3P5_MONBE	26845	347	MAP2K4	MAP2K4
A9V6U6	A9V6U6_MONBE	27973	378	ACP5	ACP5
A9V8P8	A9V8P8_MONBE	33951	133	RPL32	RPL32
A9UZ59	A9UZ59_MONBE	25354	989
A9V6E0	A9V6E0_MONBE	10499	480
A9VCN0	A9VCN0_MONBE	29974	214
A9USA9	A9USA9_MONBE	22866	186
A9UUH5	A9UUH5_MONBE	24027	142	ANKMY2	ANKMY2
A9UNK7	A9UNK7_MONBE	14080	184	CIB1	CIB1
A9UQK6	A9UQK6_MONBE	13937	202	CAPSL
A9UU22	A9UU22_MONBE	6496	593
A9V1N9	A9V1N9_MONBE	26209	133
A9V7B8	A9V7B8_MONBE	10818	592	DDX41
A9VEG8	A9VEG8_MONBE	30621	762
A9UZS8	A9UZS8_MONBE	32482	563	PAK1IP1
A9VDJ3	A9VDJ3_MONBE	30290	327	CBS	CBS
A9V3U7	A9V3U7_MONBE	26894	443
A9VDN2	A9VDN2_MONBE	30329	286	RBM38	RBM38
A9UTF4	A9UTF4_MONBE	23448	268	PSTPIP1
A9UZE5	A9UZE5_MONBE	8219	962	TTLL7	TTLL7
A9V1Y0	A9V1Y0_MONBE	32826	1016	STRN	STRN
A9V5P9	A9V5P9_MONBE	27581	436
A9UT72	A9UT72_MONBE	6223	553
A9UZR4	A9UZR4_MONBE	8329	616	MAP3K7
A9VE88	A9VE88_MONBE	30537	484
A9UPD2	A9UPD2_MONBE	30803	432
A9V3I4	A9V3I4_MONBE	26985	161
A9V4I0	A9V4I0_MONBE	37902	646	ACTG1	ACTG1
A9V5G1	A9V5G1_MONBE	27498	2127	CEP290	CEP290
A9VAK0	A9VAK0_MONBE	29252	326
A9VEE5	A9VEE5_MONBE	30600	178
A9V5Y2	A9V5Y2_MONBE	27658	102
A9V1F8	A9V1F8_MONBE	32745	1317	PASK	PASK
A9VEG0	A9VEG0_MONBE	30615	307
A9UX87	A9UX87_MONBE	24707	493
A9USZ7	A9USZ7_MONBE	14886	472	CBS	CBS
A9UP59	A9UP59_MONBE	30775	480	ADRM1	ADRM1
A9UVJ9	A9UVJ9_MONBE	6985	326
B6C8D2	B6C8D2_MONBE	pol	269
A9V8N8	A9V8N8_MONBE	28611	578
A9UQ90	A9UQ90_MONBE	22326	862
A9UVU6	A9UVU6_MONBE	7076	478
A9V201	A9V201_MONBE	32836	439
A9VEG5	A9VEG5_MONBE	39389	186
A9UYA2	A9UYA2_MONBE	36864	166	PPIA	PPIA
A9V7T0	A9V7T0_MONBE	10965	1016	LCMT2
A9US85	A9US85_MONBE	17559	126	ZNF593
A9UZT5	A9UZT5_MONBE	32485	724	DNAIC1
A9V992	A9V992_MONBE	34062	638
A9VDR3	A9VDR3_MONBE	30356	514
A9USY9	A9USY9_MONBE	23290	480
B6C8E2	B6C8E2_MONBE	pol	269
A9UYJ8	A9UYJ8_MONBE	36941	661
A9V8Y5	A9V8Y5_MONBE	33988	361	PEX5L
A9UTL8	A9UTL8_MONBE	1476	287	SPPL3	SPPL3
A9UXB4	A9UXB4_MONBE	7546	304
A9UZ11	A9UZ11_MONBE	32357	185	ARHGDIA	ARHGDIA
A9VAA7	A9VAA7_MONBE	11791	229
A9UPU5	A9UPU5_MONBE	30870	694
A9URR7	A9URR7_MONBE	14600	162	DUSP7	DUSP7
A9V7F4	A9V7F4_MONBE	10853	488	EIF2B4	EIF2B4
A9VDE8	A9VDE8_MONBE	12816	1133
A9UX68	A9UX68_MONBE	24692	263
A9V0K5	A9V0K5_MONBE	32598	419	TDH	TDH
A9V6W1	A9V6W1_MONBE	27988	1600	KIF21A	KIF21A
A9UWC8	A9UWC8_MONBE	7234	493
A9UX52	A9UX52_MONBE	16456	227	PSPH
A9UXX7	A9UXX7_MONBE	32144	874
A9V4Q0	A9V4Q0_MONBE	37942	284
A9V7L1	A9V7L1_MONBE	10907	175
A9UR32	A9UR32_MONBE	31292	951	CMTR2
A9UWM8	A9UWM8_MONBE	24510	404	FOXJ3	FOXJ3
A9UZG3	A9UZG3_MONBE	32426	3352
A9VAP3	A9VAP3_MONBE	29296	245
A9UQE7	A9UQE7_MONBE	35635	272
A9USB8	A9USB8_MONBE	35873	828
A9UT08	A9UT08_MONBE	23312	549
A9UVY3	A9UVY3_MONBE	15918	215
A9UZX2	A9UZX2_MONBE	37152	301	WDR61	WDR61
A9V0P3	A9V0P3_MONBE	32608	754	TUBGCP2	TUBGCP2
A9VB60	A9VB60_MONBE	12082	1776
A9VEN1	A9VEN1_MONBE	39400	195	PRDX5	PRDX5
A9UYL1	A9UYL1_MONBE	25163	596
A9UZP9	A9UZP9_MONBE	25536	1610
A9V858	A9V858_MONBE	11083	219
A9VCI3	A9VCI3_MONBE	34556	739
A9USC8	A9USC8_MONBE	2477	183	IQGAP1	IQGAP1
A9UUT4	A9UUT4_MONBE	23778	135
A9UV68	A9UV68_MONBE	3212	110	IMMP1L
A9UXL4	A9UXL4_MONBE	32233	366
A9V469	A9V469_MONBE	33213	306	ELOVL1	ELOVL1
A9URS0	A9URS0_MONBE	5543	288
A9UUV9	A9UUV9_MONBE	23803	824
A9VDI7	A9VDI7_MONBE	12854	1813	CFAP65	CFAP65
A9UP87	A9UP87_MONBE	30786	1068	STAMBPL1
A9UQ85	A9UQ85_MONBE	13501	71	ZFYVE28
A9UTH7	A9UTH7_MONBE	6320	173
A9UZD0	A9UZD0_MONBE	32412	625	CDC16	CDC16
A9V0H9	A9V0H9_MONBE	25810	918	CHCHD4	CHCHD4
A9VCP8	A9VCP8_MONBE	12578	116
A9UZW2	A9UZW2_MONBE	8374	100
A9V0Y5	A9V0Y5_MONBE	25954	117
A9UVB5	A9UVB5_MONBE	1393	304	SUPV3L1
A9V0Z6	A9V0Z6_MONBE	25965	132
A9V2D6	A9V2D6_MONBE	37540	1380
A9V643	A9V643_MONBE	10405	549
A9V296	A9V296_MONBE	26403	289	GLT8D2
A9UT48	A9UT48_MONBE	23350	235
A9UVU8	A9UVU8_MONBE	31857	785
A9UWY0	A9UWY0_MONBE	36696	414	FLNC	FLNC
A9UZ34	A9UZ34_MONBE	32366	292	PKMYT1
A9V7T3	A9V7T3_MONBE	33828	930
A9V3Y2	A9V3Y2_MONBE	26928	634
A9V4S9	A9V4S9_MONBE	MBCDH8 MONBRDRAFT_27264	8735
A9UP25	A9UP25_MONBE	1029	313
A9UZB7	A9UZB7_MONBE	8192	330
A9UPY7	A9UPY7_MONBE	5112	476
A9UX89	A9UX89_MONBE	24711	325	BUB3	BUB3
A9USS5	A9USS5_MONBE	5888	965
A9UU30	A9UU30_MONBE	23654	191
A9UW48	A9UW48_MONBE	24343	1409	FAM184A	FAM184A
A9UWB5	A9UWB5_MONBE	24402	329
A9UXZ1	A9UXZ1_MONBE	36818	681	CCDC186	CCDC186
A9UZ39	A9UZ39_MONBE	32369	1619
A9V9I6	A9V9I6_MONBE	34041	559
A9VB12	A9VB12_MONBE	12036	422
A9VE04	A9VE04_MONBE	13006	743	RHPN1
A9UP04	A9UP04_MONBE	4811	115	LSM4	LSM4
A9UXP6	A9UXP6_MONBE	18781	146	RPS19	RPS19
A9V7K1	A9V7K1_MONBE	38407	303	PPP6C	PPP6C
A9VCK0	A9VCK0_MONBE	34563	271	PHB	PHB
A9UPP9	A9UPP9_MONBE	5031	104
A9UPW0	A9UPW0_MONBE	13627	185	MCTS1	MCTS1
A9UQP5	A9UQP5_MONBE	13989	721	WDFY3	WDFY3
A9UTC7	A9UTC7_MONBE	6277	346	RPRD1A	RPRD1A
A9UW26	A9UW26_MONBE	PI3K-CA_gamma MONBRDRAFT_7146	242	PIK3CG
A9VA55	A9VA55_MONBE	34194	462	ANGEL2
A9VBE0	A9VBE0_MONBE	34393	2364	HEATR5B
A9VCU2	A9VCU2_MONBE	30035	552
A9V9P9	A9V9P9_MONBE	38717	396
A9UVY4	A9UVY4_MONBE	18473	4710
A9VBI4	A9VBI4_MONBE	29581	579
A9VD89	A9VD89_MONBE	39252	604
B6C8C9	B6C8C9_MONBE	pol	262
A9UNY4	A9UNY4_MONBE	17015	556	CCDC114	CCDC114
A9UVY7	A9UVY7_MONBE	18478	136	ZNF511
A9V1D7	A9V1D7_MONBE	37386	835
A9V2H1	A9V2H1_MONBE	26476	245
A9V3M3	A9V3M3_MONBE	9540	822
A9VCN7	A9VCN7_MONBE	12569	162	ZNHIT3
A9VB81	A9VB81_MONBE	29483	425	UBXN7
A9URT9	A9URT9_MONBE	5563	144
A9USG3	A9USG3_MONBE	2558	239
A9UU39	A9UU39_MONBE	23664	271
A9UU63	A9UU63_MONBE	15312	280	STX16
A9UW99	A9UW99_MONBE	24391	159
A9V008	A9V008_MONBE	25649	224
A9V638	A9V638_MONBE	27718	449
A9V7I6	A9V7I6_MONBE	33789	677
A9V970	A9V970_MONBE	11415	358
A9VE87	A9VE87_MONBE	13084	164
A9VEI8	A9VEI8_MONBE	30635	139
A9VCW3	A9VCW3_MONBE	30055	1076
A9V839	A9V839_MONBE	33875	604
A9VCW9	A9VCW9_MONBE	34619	294	ATP6V1F	ATP6V1F
A9UZM6	A9UZM6_MONBE	25514	182
A9V2G7	A9V2G7_MONBE	32910	860	CLCN5
A9V5W4	A9V5W4_MONBE	38134	483	RHAG
A9UTT1	A9UTT1_MONBE	6414	396	GPANK1	GPANK1
A9V2Z0	A9V2Z0_MONBE	37633	452	AGBL1	AGBL1
A9V6R1	A9V6R1_MONBE	38251	531	WAS
A9V072	A9V072_MONBE	25710	135
A9VAX1	A9VAX1_MONBE	29377	834
A9V8P2	A9V8P2_MONBE	33948	636
A9VD61	A9VD61_MONBE	30156	890
A9UNZ5	A9UNZ5_MONBE	30751	598
A9URM2	A9URM2_MONBE	23252	501	CCDC61
A9UU78	A9UU78_MONBE	35008	108	RPL34	RPL34
A9UUT3	A9UUT3_MONBE	31632	2070
A9UV60	A9UV60_MONBE	36356	313	DOHH	DOHH
A9V2R7	A9V2R7_MONBE	32960	119	POLR2J
A9V6G3	A9V6G3_MONBE	38279	406	SF3B4	SF3B4
A9V7Q7	A9V7Q7_MONBE	28286	701
A9VD77	A9VD77_MONBE	34662	486
A9UUS4	A9UUS4_MONBE	15581	259
A9UU29	A9UU29_MONBE	23653	611
A9URN0	A9URN0_MONBE	31085	645	HSPA8	HSPA8
A9V3J7	A9V3J7_MONBE	26998	464	PLAA	PLAA
A9V9K7	A9V9K7_MONBE	28920	405	CLK2	CLK2
A9V040	A9V040_MONBE	25678	964
A9V0Y4	A9V0Y4_MONBE	25953	895	ACO2	ACO2
A9V591	A9V591_MONBE	21619	593	VARS	VARS
A9VDC0	A9VDC0_MONBE	30217	168
A9UT80	A9UT80_MONBE	17929	211	CHMP1A	CHMP1A
A9UXX1	A9UXX1_MONBE	20807	352	PDIA6	PDIA6
A9V956	A9V956_MONBE	11402	350
A9V9I0	A9V9I0_MONBE	28812	297
A9UQ08	A9UQ08_MONBE	35572	384	RRP36	RRP36
A9UTT4	A9UTT4_MONBE	TUB_2 MONBRDRAFT_44314	444	TUBB4B	TUBB4B
A9UYY6	A9UYY6_MONBE	8069	401
A9V0I2	A9V0I2_MONBE	25813	849
A9V4M2	A9V4M2_MONBE	9913	255	RLBP1	RLBP1
A9V611	A9V611_MONBE	33551	1010
A9VB48	A9VB48_MONBE	34356	439	VMP1	VMP1
A9URC2	A9URC2_MONBE	23153	546
A9UT33	A9UT33_MONBE	14947	602	NDOR1
A9V9U2	A9V9U2_MONBE	11626	127
A9VEH9	A9VEH9_MONBE	39392	1232
A9UQY0	A9UQY0_MONBE	22561	198
A9UR82	A9UR82_MONBE	17740	336	DCAF7	DCAF7
A9UU82	A9UU82_MONBE	15148	151	RMND1	RMND1
A9UYB5	A9UYB5_MONBE	1775	253	PTPRS	PTPRS
A9V173	A9V173_MONBE	26042	475	MATK
A9V3E9	A9V3E9_MONBE	9521	330
A9V429	A9V429_MONBE	27022	340
A9V447	A9V447_MONBE	33201	1701	MAN2B1
A9V6Y0	A9V6Y0_MONBE	10687	147	AP4S1	AP4S1
A9V9W2	A9V9W2_MONBE	29025	503	TNNI3K	TNNI3K
A9VDX4	A9VDX4_MONBE	30425	476	SH2D4A	SH2D4A
A9UXC6	A9UXC6_MONBE	32088	691	ALDH4A1
A9URZ8	A9URZ8_MONBE	31143	484
A9UVX8	A9UVX8_MONBE	16016	131
A9UZ53	A9UZ53_MONBE	MBCDH23 MONBRDRAFT_25346	4117
A9V5F9	A9V5F9_MONBE	10178	887
A9V8Q0	A9V8Q0_MONBE	28622	1180
A9V014	A9V014_MONBE	44237	575	ABL1	ABL1
A9V789	A9V789_MONBE	28118	229
A9V8A6	A9V8A6_MONBE	11131	1364
A9VE30	A9VE30_MONBE	30492	415
A9UZG5	A9UZG5_MONBE	37080	185	RAP1B	RAP1B
A9V4H2	A9V4H2_MONBE	9871	382	SORD
A9V7N5	A9V7N5_MONBE	28265	494
A9VAM8	A9VAM8_MONBE	11908	1235
A9VCX8	A9VCX8_MONBE	12658	417
A9UR25	A9UR25_MONBE	3203	128	TPPP3	TPPP3
A9V270	A9V270_MONBE	26377	475
A9UQ70	A9UQ70_MONBE	30920	555
A9UTK1	A9UTK1_MONBE	1048	472
A9UV27	A9UV27_MONBE	31668	3700	RUBCN	RUBCN
A9UVQ4	A9UVQ4_MONBE	16245	359	RXYLT1
A9UTG6	A9UTG6_MONBE	31482	819	COG3
A9VB18	A9VB18_MONBE	38932	812
A9V3R3	A9V3R3_MONBE	33107	566
A9UPM7	A9UPM7_MONBE	30843	443	MGAT4C
A9URP9	A9URP9_MONBE	5524	230
A9USM7	A9USM7_MONBE	5844	264	DNAJB9
A9UUR2	A9UUR2_MONBE	3462	89	RSPH1	RSPH1
A9VAB5	A9VAB5_MONBE	11800	329
A9UNN6	A9UNN6_MONBE	Mbre_AMMECR1 MONBRDRAFT_30703	196	AMMECR1	AMMECR1
A9UW88	A9UW88_MONBE	24380	505
A9UYQ2	A9UYQ2_MONBE	32308	355
A9VBE9	A9VBE9_MONBE	29549	358	SAE1	SAE1
A9USN9	A9USN9_MONBE	31254	413
A9UTN6	A9UTN6_MONBE	18013	353	MOCS1
A9UUP9	A9UUP9_MONBE	15561	282	KLC1	KLC1
A9V0W8	A9V0W8_MONBE	32648	517	PRMT3	PRMT3
A9V4J9	A9V4J9_MONBE	27185	598
A9V7C6	A9V7C6_MONBE	28151	406
A9VBF6	A9VBF6_MONBE	29555	1546
A9UNQ8	A9UNQ8_MONBE	21829	225
A9UQD9	A9UQD9_MONBE	13528	416	SHMT2
A9UUW5	A9UUW5_MONBE	6651	169
A9UVX9	A9UVX9_MONBE	1925	174
A9V0C9	A9V0C9_MONBE	8549	227
A9V0G5	A9V0G5_MONBE	25796	464
A9V2Y7	A9V2Y7_MONBE	33000	909	DNAAF5	DNAAF5
A9V5N4	A9V5N4_MONBE	38097	515	RSPH10B
A9V9H1	A9V9H1_MONBE	11428	149
A9UNM2	A9UNM2_MONBE	3317	95	GABPB1	GABPB1
A9UPD7	A9UPD7_MONBE	650	856	UPF1	UPF1
A9UQX0	A9UQX0_MONBE	5412	431
A9UX18	A9UX18_MONBE	7465	416
A9UXS7	A9UXS7_MONBE	24806	709
A9V5C7	A9V5C7_MONBE	33432	1229
A9V9Y6	A9V9Y6_MONBE	11674	1038
A9VAM6	A9VAM6_MONBE	34275	173	ZFAND6	ZFAND6
A9VD39	A9VD39_MONBE	30127	470
A9UPB7	A9UPB7_MONBE	22026	807
A9V5V7	A9V5V7_MONBE	33523	613	NOX1	NOX1
A9VBX0	A9VBX0_MONBE	29713	201	VBP1	VBP1
A9VDP5	A9VDP5_MONBE	30339	2437
A9UQ89	A9UQ89_MONBE	22325	353	KLHL4	KLHL4
A9UX73	A9UX73_MONBE	18734	585	NOP2	NOP2
A9V1K1	A9V1K1_MONBE	8932	602
A9V3L4	A9V3L4_MONBE	26814	1334
A9V7D9	A9V7D9_MONBE	28165	365
A9UUH7	A9UUH7_MONBE	24029	300	GLT1D1
A9UXB5	A9UXB5_MONBE	2433	207	PTPRB
A9UZY2	A9UZY2_MONBE	25625	743	TMEM209	TMEM209
A9V2S5	A9V2S5_MONBE	26581	545	DDX5	DDX5
A9VAU6	A9VAU6_MONBE	29349	411
A9VCK5	A9VCK5_MONBE	29945	221
A9V5M0	A9V5M0_MONBE	33482	369	POLB	POLB
A9V8E8	A9V8E8_MONBE	11172	2159
A9UP84	A9UP84_MONBE	4886	365
A9UPS5	A9UPS5_MONBE	30860	3017
A9V2N4	A9V2N4_MONBE	32943	299
A9V8L9	A9V8L9_MONBE	11237	332
A9UUH0	A9UUH0_MONBE	15669	274	DDAH1	DDAH1
A9UZ66	A9UZ66_MONBE	37035	752
A9V0D2	A9V0D2_MONBE	37222	444	DLAT
A9V5I1	A9V5I1_MONBE	33460	1251
A9V8T8	A9V8T8_MONBE	28661	485
A9VB94	A9VB94_MONBE	29497	722
A9V3J8	A9V3J8_MONBE	33182	231
A9V7P9	A9V7P9_MONBE	28279	664	HTRA1	HTRA1
A9UTP2	A9UTP2_MONBE	2660	215	FES	FES
A9UZD6	A9UZD6_MONBE	37063	574
A9V1T5	A9V1T5_MONBE	26247	469
A9V550	A9V550_MONBE	33389	142
A9V662	A9V662_MONBE	38183	333	SLC35B1
A9VAV3	A9VAV3_MONBE	11978	332
A9VDZ5	A9VDZ5_MONBE	13003	593
A9UTN3	A9UTN3_MONBE	31509	1199	XPO5
A9UTT7	A9UTT7_MONBE	23564	261
A9VBK6	A9VBK6_MONBE	29603	510	NEDD4	NEDD4
A9V310	A9V310_MONBE	33014	1570	RASGEF1B	RASGEF1B
A9V5B7	A9V5B7_MONBE	33426	153	RPL24	RPL24
A9VCR7	A9VCR7_MONBE	39187	1454
A9V3X6	A9V3X6_MONBE	26922	338	DPH7
A9V5W5	A9V5W5_MONBE	27644	2196
A9V3H9	A9V3H9_MONBE	33174	709	BBS9	BBS9
A9UR48	A9UR48_MONBE	23079	484
A9US80	A9US80_MONBE	31183	482
A9UXH4	A9UXH4_MONBE	7812	132
A9V229	A9V229_MONBE	37492	255
A9V541	A9V541_MONBE	27378	182	ARL3	ARL3
A9VAX0	A9VAX0_MONBE	29376	365	GRWD1	GRWD1
A9VD86	A9VD86_MONBE	34665	528
A9UTQ6	A9UTQ6_MONBE	23538	354	FAM45A
A9UZH2	A9UZH2_MONBE	25456	512
A9V8P4	A9V8P4_MONBE	38553	513
A9V159	A9V159_MONBE	32697	214	EIF4E2
A9UP23	A9UP23_MONBE	30765	343	ACP5	ACP5
A9UZ65	A9UZ65_MONBE	8148	291
A9V3F0	A9V3F0_MONBE	9522	437
A9V4U1	A9V4U1_MONBE	33340	359
A9VDB7	A9VDB7_MONBE	12798	332
A9UX71	A9UX71_MONBE	24695	187
A9V5L6	A9V5L6_MONBE	27550	339	MAPK1	MAPK1
A9URJ8	A9URJ8_MONBE	31372	330	THG1L
A9VD01	A9VD01_MONBE	39221	1573
A9US41	A9US41_MONBE	35836	710	IPO4	IPO4
A9V1I3	A9V1I3_MONBE	26151	486
A9UPR1	A9UPR1_MONBE	35527	357
A9UNZ3	A9UNZ3_MONBE	21910	226	UBE2J2
A9VD37	A9VD37_MONBE	12712	481
A9UUI4	A9UUI4_MONBE	31764	485	SNX18	SNX18
A9V9Q7	A9V9Q7_MONBE	11596	123
A9UQQ4	A9UQQ4_MONBE	21090	303	ETFA	ETFA
A9UU92	A9UU92_MONBE	23722	484	ENTPD7	ENTPD7
A9V6L0	A9V6L0_MONBE	10516	624
A9VCY3	A9VCY3_MONBE	39210	540	CCT5	CCT5
A9UP00	A9UP00_MONBE	2386	224	NTHL1	NTHL1
A9UPL1	A9UPL1_MONBE	22109	5347
A9UW24	A9UW24_MONBE	16156	237	FAHD1
A9V010	A9V010_MONBE	21527	323	RFC4	RFC4
A9V494	A9V494_MONBE	27085	483	ALG11
A9UNS8	A9UNS8_MONBE	3192	147	ZFAND2B
A9UV64	A9UV64_MONBE	15548	721
A9UYH6	A9UYH6_MONBE	25127	178	TMEM97	TMEM97
A9V710	A9V710_MONBE	28039	646
A9V834	A9V834_MONBE	28409	1033
A9VBZ0	A9VBZ0_MONBE	29733	1094	WDR48
A9VEJ9	A9VEJ9_MONBE	13199	811
A9UPY4	A9UPY4_MONBE	5109	143
A9UTL9	A9UTL9_MONBE	6361	546	CCDC113	CCDC113
A9VD43	A9VD43_MONBE	30131	619	GAB2	GAB2
A9UQ22	A9UQ22_MONBE	5147	823	GARNL3	GARNL3
A9V5A5	A9V5A5_MONBE	10125	482
A9VAG9	A9VAG9_MONBE	34246	419	SEPT9
A9UPK8	A9UPK8_MONBE	22106	262	LCMT1	LCMT1
A9UYQ1	A9UYQ1_MONBE	7991	247
A9V1R5	A9V1R5_MONBE	8990	472
A9V6F7	A9V6F7_MONBE	27928	448
A9V9L6	A9V9L6_MONBE	28930	3261
A9VA86	A9VA86_MONBE	29139	234
A9VBR5	A9VBR5_MONBE	12272	192
A9VCY1	A9VCY1_MONBE	12660	395	DDX18	DDX18
A9VAP8	A9VAP8_MONBE	11927	2394
A9URY7	A9URY7_MONBE	22748	940	LRRCC1
A9V526	A9V526_MONBE	33376	463
A9VCK6	A9VCK6_MONBE	39155	416
A9V769	A9V769_MONBE	38353	59
A9V9A2	A9V9A2_MONBE	34066	1509
A9VDQ9	A9VDQ9_MONBE	39319	497
A9V0D6	A9V0D6_MONBE	32569	1103
A9UTX9	A9UTX9_MONBE	36235	378
A9UXE8	A9UXE8_MONBE	24765	109
A9UYU7	A9UYU7_MONBE	25248	567	IDS	IDS
A9V028	A9V028_MONBE	25670	585
A9VB89	A9VB89_MONBE	29492	312
A9VEA0	A9VEA0_MONBE	30547	573
A9UYP8	A9UYP8_MONBE	7988	242
Q2N0Y8	Q2N0Y8_MONBE		109	SDHB	SDHB
A9UPQ3	A9UPQ3_MONBE	14006	449	L2HGDH	L2HGDH
A9UR31	A9UR31_MONBE	5930	191
A9URC3	A9URC3_MONBE	23154	353	ZDHHC3	ZDHHC3
A9V8K9	A9V8K9_MONBE	33933	433	PRCP	PRCP
A9VCC5	A9VCC5_MONBE	12463	342	ABCB8	ABCB8
A9V245	A9V245_MONBE	9113	170
A9V3Z8	A9V3Z8_MONBE	26942	1764
A9V831	A9V831_MONBE	28406	1951
A9VBS2	A9VBS2_MONBE	29664	523
A9UYN5	A9UYN5_MONBE	25187	122
A9V890	A9V890_MONBE	28465	929
A9VAJ9	A9VAJ9_MONBE	29251	211
A9VD56	A9VD56_MONBE	30147	2135
B6C8D5	B6C8D5_MONBE	pol	269
A9UU74	A9UU74_MONBE	20131	257	PMM2	PMM2
A9VA49	A9VA49_MONBE	29104	829
A9VDR4	A9VDR4_MONBE	30357	583
A9VE58	A9VE58_MONBE	30506	719
A9UP86	A9UP86_MONBE	21998	331	EI24
A9UTJ7	A9UTJ7_MONBE	6338	112
A9UU42	A9UU42_MONBE	31576	1419
A9UVD6	A9UVD6_MONBE	31789	1376	ADGB	ADGB
A9UWX5	A9UWX5_MONBE	16584	235	XRN2	XRN2
A9V2U6	A9V2U6_MONBE	32979	656
A9V6L8	A9V6L8_MONBE	10523	114
A9V8X2	A9V8X2_MONBE	33982	252	RMDN1
A9VBB2	A9VBB2_MONBE	29515	249
A9UY07	A9UY07_MONBE	18846	235	UFD1
Q8HIT6	Q8HIT6_MONBE	rps13	166
A9US02	A9US02_MONBE	5630	197
A9USQ0	A9USQ0_MONBE	34929	556	TTC26	TTC26
A9UTH9	A9UTH9_MONBE	23467	238	CWC27	CWC27
A9UZJ8	A9UZJ8_MONBE	37095	249	DERL1
A9V2D3	A9V2D3_MONBE	26438	870
A9V4D6	A9V4D6_MONBE	27127	171
A9V4I6	A9V4I6_MONBE	33280	1835
A9V5X0	A9V5X0_MONBE	10331	4201
A9V5Y3	A9V5Y3_MONBE	33536	2181
A9VAQ9	A9VAQ9_MONBE	34287	290	ELOVL4	ELOVL4
A9UTN4	A9UTN4_MONBE	6373	311
A9VAJ2	A9VAJ2_MONBE	34259	1275
A9VEM0	A9VEM0_MONBE	34823	147
A9URS1	A9URS1_MONBE	22684	776	LMBRD1
A9V6L6	A9V6L6_MONBE	27837	228	RAB28	RAB28
A9VBP6	A9VBP6_MONBE	29638	422
A9URH7	A9URH7_MONBE	23209	257
A9USJ9	A9USJ9_MONBE	22950	167	MRPL18
A9V1K5	A9V1K5_MONBE	8937	184	ARL2
A9VBS0	A9VBS0_MONBE	12277	169
B6C8D8	B6C8D8_MONBE	pol	268
A9VA85	A9VA85_MONBE	29138	301
A9VCG0	A9VCG0_MONBE	34543	1895
A9UP77	A9UP77_MONBE	30783	408
A9UTZ8	A9UTZ8_MONBE	2665	212	HGS	HGS
A9UTV0	A9UTV0_MONBE	15239	139	SLC39A10
A9VE35	A9VE35_MONBE	30499	322
A9UQP8	A9UQP8_MONBE	17321	397	GATB	GATB
A9US88	A9US88_MONBE	19578	1143	ABCB1	ABCB1
A9V421	A9V421_MONBE	9730	217
A9V443	A9V443_MONBE	27033	534	ZDHHC14
A9V1R3	A9V1R3_MONBE	37439	406	SPAST
A9V2H2	A9V2H2_MONBE	26477	1123	ATP11B
A9V3Y3	A9V3Y3_MONBE	37775	504	ARMC4	ARMC4
A9UX69	A9UX69_MONBE	24693	609	SACM1L
A9UYP4	A9UYP4_MONBE	36961	530	ARCN1
A9USB9	A9USB9_MONBE	5745	374
A9UTF3	A9UTF3_MONBE	36156	248	PTPN4	PTPN4
A9UW31	A9UW31_MONBE	31892	890
A9UWA9	A9UWA9_MONBE	18540	190	PPIG
A9UYM8	A9UYM8_MONBE	25180	716	AFG1L	AFG1L
A9V3H6	A9V3H6_MONBE	26979	596
A9V407	A9V407_MONBE	26951	1448
A9UR14	A9UR14_MONBE	13819	147	FRA10AC1
A9UT77	A9UT77_MONBE	15132	158	UBE2I	UBE2I
A9UY21	A9UY21_MONBE	36833	343	SH3GL1	SH3GL1
A9VEN0	A9VEN0_MONBE	13232	102
A9UNJ6	A9UNJ6_MONBE	13619	123	SMAP1	SMAP1
A9UPA8	A9UPA8_MONBE	22018	1055	SMC6	SMC6
A9V5K7	A9V5K7_MONBE	33477	420
A9V8C1	A9V8C1_MONBE	38510	411	ACADM	ACADM
A9VD68	A9VD68_MONBE	34659	157
A9VBX6	A9VBX6_MONBE	29719	1318
A9UPI9	A9UPI9_MONBE	4979	868
A9UQ56	A9UQ56_MONBE	19218	559	CCT7	CCT7
A9UV16	A9UV16_MONBE	31665	800
A9V147	A9V147_MONBE	32689	1069
A9V580	A9V580_MONBE	27417	285
A9V2H7	A9V2H7_MONBE	9232	3249
A9UTD2	A9UTD2_MONBE	23426	636
A9VBU1	A9VBU1_MONBE	12294	201	PRDX4	PRDX4
A9URR5	A9URR5_MONBE	5538	539
A9UXF3	A9UXF3_MONBE	7792	395	SERGEF	SERGEF
A9V0W7	A9V0W7_MONBE	25935	391	POFUT1	POFUT1
A9V5F5	A9V5F5_MONBE	27493	587
A9VAW4	A9VAW4_MONBE	11992	471
A9UZ50	A9UZ50_MONBE	37029	520	ALDH6A1	ALDH6A1
A9UY29	A9UY29_MONBE	32168	956	ECT2	ECT2
A9UPI0	A9UPI0_MONBE	35502	777
A9UY61	A9UY61_MONBE	7742	180
A9V6B9	A9V6B9_MONBE	27791	501
A9V4Q3	A9V4Q3_MONBE	33323	556
A9UPH0	A9UPH0_MONBE	35497	308	PPP4C	PPP4C
A9UVY6	A9UVY6_MONBE	16206	607	PNPLA6
A9UUP4	A9UUP4_MONBE	23738	1085
A9V5K5	A9V5K5_MONBE	33475	642
A9VE64	A9VE64_MONBE	30511	437
A9V5Q1	A9V5Q1_MONBE	38106	416	EEF1G	EEF1G
A9UTR4	A9UTR4_MONBE	23545	704	WDR70
A9V1L5	A9V1L5_MONBE	32767	910	DRC7	DRC7
A9V694	A9V694_MONBE	27769	648
A9V341	A9V341_MONBE	33031	198	PIN1	PIN1
A9V6C4	A9V6C4_MONBE	27796	860
A9V7D7	A9V7D7_MONBE	28163	162
A9V7J5	A9V7J5_MONBE	33794	342	YOD1
A9VBQ4	A9VBQ4_MONBE	29646	366
A9UXA8	A9UXA8_MONBE	16309	285	FIGNL1	FIGNL1
A9VE76	A9VE76_MONBE	13076	280
A9UNZ1	A9UNZ1_MONBE	21009	196	RPL11	RPL11
A9URL2	A9URL2_MONBE	17829	491	EARS2	EARS2
A9UVH0	A9UVH0_MONBE	6960	341
A9UYX6	A9UYX6_MONBE	36998	150
A9UU90	A9UU90_MONBE	23720	609
A9V233	A9V233_MONBE	26342	320
A9UQG2	A9UQG2_MONBE	30968	390
A9USQ4	A9USQ4_MONBE	5868	627
A9UXY3	A9UXY3_MONBE	7664	538
A9V1P6	A9V1P6_MONBE	8973	530
A9V7K8	A9V7K8_MONBE	38412	177
A9V944	A9V944_MONBE	38613	386
A9URX9	A9URX9_MONBE	31131	312	PRKAG3	PRKAG3
A9V474	A9V474_MONBE	37843	470
A9V753	A9V753_MONBE	33734	3064
A9UXK4	A9UXK4_MONBE	32228	341
A9UY14	A9UY14_MONBE	16657	189	UBE3A	UBE3A
A9V1N8	A9V1N8_MONBE	32782	214	RSPH1	RSPH1
A9UP80	A9UP80_MONBE	13638	880	ERCC4	ERCC4
A9V7P5	A9V7P5_MONBE	28275	449	SEC14L2	SEC14L2
A9VA40	A9VA40_MONBE	11727	137
A9VBI8	A9VBI8_MONBE	12202	879	AP1B1	AP1B1
A9V8U3	A9V8U3_MONBE	11304	710	ABL2	ABL2
A9V5J7	A9V5J7_MONBE	27531	1193
A9VBK7	A9VBK7_MONBE	29604	257	NEDD4L	NEDD4L
A9USR0	A9USR0_MONBE	14254	178	MYL9	MYL9
A9UZY7	A9UZY7_MONBE	25629	764	TMEM63B	TMEM63B
A9V4F5	A9V4F5_MONBE	9854	121
A9V9I8	A9V9I8_MONBE	28820	820
A9UWV0	A9UWV0_MONBE	32011	543
A9UY56	A9UY56_MONBE	16773	282	SLC25A27	SLC25A27
A9VE34	A9VE34_MONBE	13045	477	NDST2	NDST2
A9V336	A9V336_MONBE	33028	1244
A9UXT1	A9UXT1_MONBE	32123	373
A9V448	A9V448_MONBE	27038	395	JMJD6	JMJD6
A9URC6	A9URC6_MONBE	23157	669
A9UU06	A9UU06_MONBE	6482	341
A9UZ12	A9UZ12_MONBE	8093	427
A9V4I7	A9V4I7_MONBE	27170	1235
A9V843	A9V843_MONBE	28418	461
A9VCE0	A9VCE0_MONBE	29876	163
A9UQW3	A9UQW3_MONBE	5406	850
A9UXP9	A9UXP9_MONBE	24779	474
A9UUF7	A9UUF7_MONBE	36422	3440	DNAH6	DNAH6
A9UZ96	A9UZ96_MONBE	8176	622
A9V1M5	A9V1M5_MONBE	37421	352
A9VCI8	A9VCI8_MONBE	29927	411	SNX29
A9UQA6	A9UQA6_MONBE	30938	508	NOP53
A9UW04	A9UW04_MONBE	15893	320	EPHB1	EPHB1
A9UZW0	A9UZW0_MONBE	25595	752
Q2N0Y3	Q2N0Y3_MONBE		134	RPL8	RPL8
A9UVT8	A9UVT8_MONBE	7068	1612	ARHGEF26	ARHGEF26
A9VBX1	A9VBX1_MONBE	29714	384	ACADM	ACADM
A9UUR0	A9UUR0_MONBE	891	328	ARSB	ARSB
A9V0L5	A9V0L5_MONBE	32603	840	NOTCH1	NOTCH1
A9VCK7	A9VCK7_MONBE	12537	315
A9V1H7	A9V1H7_MONBE	26147	727	RSPRY1
A9URI2	A9URI2_MONBE	14768	374	PPP2R5C	PPP2R5C
A9UTZ1	A9UTZ1_MONBE	23614	466
A9V0J5	A9V0J5_MONBE	25825	682	BARD1
A9V575	A9V575_MONBE	38017	396
A9V8N0	A9V8N0_MONBE	11246	246
A9VAT8	A9VAT8_MONBE	29340	285	DCUN1D4	DCUN1D4
A9USR4	A9USR4_MONBE	23012	279	SLC25A29	SLC25A29
A9UV94	A9UV94_MONBE	35032	340	SLC25A3	SLC25A3
A9UZ42	A9UZ42_MONBE	8125	298
A9V4J6	A9V4J6_MONBE	9894	1425
A9V6S7	A9V6S7_MONBE	38257	290
A9V9G1	A9V9G1_MONBE	34026	311	PTAR1
A9UVU0	A9UVU0_MONBE	31854	378	IDO1
A9VCL3	A9VCL3_MONBE	34569	670	EXOC8	EXOC8
A9UPD9	A9UPD9_MONBE	30807	112	MYCBP
A9USA3	A9USA3_MONBE	14416	267	GLOD4
A9UTB4	A9UTB4_MONBE	23410	982	EXOC4	EXOC4
A9UVF7	A9UVF7_MONBE	36474	645
A9UWZ2	A9UWZ2_MONBE	24617	345	SUPT16H	SUPT16H
A9V6M5	A9V6M5_MONBE	33626	412	POLR3F
A9V8N7	A9V8N7_MONBE	11255	418
A9VBZ1	A9VBZ1_MONBE	29734	587	GALNT13	GALNT13
A9V671	A9V671_MONBE	27747	460
A9USE7	A9USE7_MONBE	22903	1117	RBM19	RBM19
A9V256	A9V256_MONBE	37507	321	P4HA2	P4HA2
A9V506	A9V506_MONBE	27344	468
A9V645	A9V645_MONBE	38177	122	FAM136A
A9VB56	A9VB56_MONBE	29456	767
A9V0D1	A9V0D1_MONBE	8551	368
A9V3Z4	A9V3Z4_MONBE	33149	1132
A9V6D5	A9V6D5_MONBE	27807	1565	CFAP43	CFAP43
A9V0A1	A9V0A1_MONBE	25737	297
A9VBH4	A9VBH4_MONBE	12189	1279
A9UNS6	A9UNS6_MONBE	21846	356
A9UYF6	A9UYF6_MONBE	25108	368	ELAC1
A9V236	A9V236_MONBE	37497	305
A9UW61	A9UW61_MONBE	7176	209
A9V023	A9V023_MONBE	25664	719
A9VA83	A9VA83_MONBE	29135	159
A9UTG5	A9UTG5_MONBE	17976	304	STX1B	STX1B
A9V976	A9V976_MONBE	28839	1148
A9VBJ1	A9VBJ1_MONBE	12205	220
A9UY03	A9UY03_MONBE	32157	726
A9UPN4	A9UPN4_MONBE	5019	443
A9V3R2	A9V3R2_MONBE	33106	581	PGM3
A9VBE2	A9VBE2_MONBE	12159	381
A9UYQ4	A9UYQ4_MONBE	32310	257	ISY1	ISY1
A9UZP7	A9UZP7_MONBE	25534	135
A9V393	A9V393_MONBE	26748	370
A9V6N1	A9V6N1_MONBE	38239	621
A9VAN1	A9VAN1_MONBE	21722	241
A9UVH3	A9UVH3_MONBE	1778	234	LARP1B	LARP1B
A9UYS2	A9UYS2_MONBE	32320	218	RBM42	RBM42
A9UZI2	A9UZI2_MONBE	32439	2042
A9VA39	A9VA39_MONBE	29095	398	MMAA
A9VCJ7	A9VCJ7_MONBE	12528	128
Q8HIU8	Q8HIU8_MONBE	rps14	116	MRPS14
A9V5Q6	A9V5Q6_MONBE	10270	606
A9V619	A9V619_MONBE	33556	391
A9UWP4	A9UWP4_MONBE	20622	293	AKR1C2
A9V829	A9V829_MONBE	28404	455
A9VBG3	A9VBG3_MONBE	38992	503	DLD	DLD
A9USD0	A9USD0_MONBE	22886	350
A9V225	A9V225_MONBE	26334	630
A9V7T1	A9V7T1_MONBE	28310	568
A9V9C9	A9V9C9_MONBE	28890	1934
A9UVB1	A9UVB1_MONBE	31716	528
A9V2I0	A9V2I0_MONBE	32915	544	NXF1	NXF1
A9V5Y8	A9V5Y8_MONBE	10348	450
A9VAJ6	A9VAJ6_MONBE	29248	1131	MSH6	MSH6
A9UUS7	A9UUS7_MONBE	6613	353
A9VCT6	A9VCT6_MONBE	30030	279
A9V6W9	A9V6W9_MONBE	38306	789	NSUN2	NSUN2
A9VBT3	A9VBT3_MONBE	34442	164
A9VEC7	A9VEC7_MONBE	30580	158
A9UQ07	A9UQ07_MONBE	13826	419	TBC1D13
A9VAC9	A9VAC9_MONBE	34230	519	SKP2	SKP2
A9USG8	A9USG8_MONBE	35898	356
A9UQY7	A9UQY7_MONBE	5429	475
A9UXN0	A9UXN0_MONBE	32240	158
A9UZW3	A9UZW3_MONBE	8375	2363
A9VD30	A9VD30_MONBE	39237	276
A9V5I0	A9V5I0_MONBE	33459	530	SVOP	SVOP
A9UWK1	A9UWK1_MONBE	1858	137
A9V936	A9V936_MONBE	11385	510
A9UQW2	A9UQW2_MONBE	35713	536
A9UQW6	A9UQW6_MONBE	13496	291	KIF23	KIF23
A9UYM3	A9UYM3_MONBE	25175	1210	PREPL	PREPL
A9V4R6	A9V4R6_MONBE	37948	402
A9V8F1	A9V8F1_MONBE	11175	430
A9V9K2	A9V9K2_MONBE	28834	532
A9VAW8	A9VAW8_MONBE	38905	179	COMMD1	COMMD1
A9US92	A9US92_MONBE	22849	219
A9UVI4	A9UVI4_MONBE	20393	129	RPS15A
A9UPB1	A9UPB1_MONBE	30797	1437
A9USI7	A9USI7_MONBE	5807	558
A9UTV7	A9UTV7_MONBE	36228	1154
A9UWX6	A9UWX6_MONBE	16448	570	PARP3	PARP3
A9V7I0	A9V7I0_MONBE	10877	387	ASAH1	ASAH1
A9VA14	A9VA14_MONBE	34177	488	MINDY2
A9VEG4	A9VEG4_MONBE	13160	463
A9UZR6	A9UZR6_MONBE	32477	513	CNOT6
A9UU65	A9UU65_MONBE	6536	591
A9UZY3	A9UZY3_MONBE	8402	553
A9UNK8	A9UNK8_MONBE	31079	530
A9UQ50	A9UQ50_MONBE	22289	548
A9UUT1	A9UUT1_MONBE	23774	528	EPB41L4A
A9UZY0	A9UZY0_MONBE	21521	306	LARGE1	LARGE1
A9V371	A9V371_MONBE	33044	206	UNC119B	UNC119B
A9UZF9	A9UZF9_MONBE	32424	174	EIPR1	EIPR1
A9USG6	A9USG6_MONBE	35896	251
A9UTH8	A9UTH8_MONBE	15013	303	NEK8	NEK8
A9UW80	A9UW80_MONBE	2855	167	CTDSPL2
A9URX6	A9URX6_MONBE	14740	589	CTPS1	CTPS1
A9V7Y5	A9V7Y5_MONBE	28362	1719
A9VAK3	A9VAK3_MONBE	29256	588	ABCB6	ABCB6
A9VCT0	A9VCT0_MONBE	30024	303	HS2ST1	HS2ST1
A9V3V5	A9V3V5_MONBE	37759	388	LCLAT1
A9UTZ0	A9UTZ0_MONBE	3524	92	MKI67	MKI67
A9UZA2	A9UZA2_MONBE	25392	686
A9V707	A9V707_MONBE	28036	508
A9V7Z1	A9V7Z1_MONBE	28368	305
A9VDQ1	A9VDQ1_MONBE	30345	345
A9V9U6	A9V9U6_MONBE	29011	189
A9UW33	A9UW33_MONBE	24328	1409	FANCD2	FANCD2
A9V1D4	A9V1D4_MONBE	32734	477	METAP1	METAP1
A9V9D8	A9V9D8_MONBE	38683	415
A9VBV0	A9VBV0_MONBE	34452	759
A9VBP7	A9VBP7_MONBE	12256	528
A9USW2	A9USW2_MONBE	31387	300
A9V3A3	A9V3A3_MONBE	33060	310	PARL	PARL
A9V6R9	A9V6R9_MONBE	10567	1100
A9USS1	A9USS1_MONBE	21166	428	PLCB4	PLCB4
A9V1Q8	A9V1Q8_MONBE	37436	500	RSPH4A	RSPH4A
A9V410	A9V410_MONBE	33160	1060	DHX36	DHX36
A9VCI1	A9VCI1_MONBE	29920	202
A9V9Q6	A9V9Q6_MONBE	34125	377
A9UV40	A9UV40_MONBE	23877	370	METTL17	METTL17
A9V713	A9V713_MONBE	10719	1293
A9V7L2	A9V7L2_MONBE	35370	220	SRI	SRI
A9USC5	A9USC5_MONBE	31201	1227	DEPDC5
A9V3W1	A9V3W1_MONBE	26907	808	ACTR5
A9V6P4	A9V6P4_MONBE	10547	427
A9VA35	A9VA35_MONBE	11723	1017
A9V0K6	A9V0K6_MONBE	8614	103
A9V120	A9V120_MONBE	32673	433	KLC4	KLC4
A9V5G4	A9V5G4_MONBE	27501	394
A9UPS8	A9UPS8_MONBE	35537	267	ARMC1	ARMC1
A9UQR2	A9UQR2_MONBE	14043	99	ERCC5	ERCC5
A9UTP1	A9UTP1_MONBE	6380	327
A9UVC9	A9UVC9_MONBE	23965	261	TMEM136
A9V213	A9V213_MONBE	37484	180	SPCS3
A9V9D9	A9V9D9_MONBE	28899	443	CDT1	CDT1
A9UUF0	A9UUF0_MONBE	6845	1013
B6C8D9	B6C8D9_MONBE	pol	260
A9UP05	A9UP05_MONBE	4812	384
A9UZW7	A9UZW7_MONBE	32500	313	AIDA	AIDA
A9V7G7	A9V7G7_MONBE	28191	958
A9V3A7	A9V3A7_MONBE	33062	451
A9VEM3	A9VEM3_MONBE	30668	417
A9UWJ5	A9UWJ5_MONBE	16317	120	ACOT13
A9UY04	A9UY04_MONBE	24875	372
A9UYK9	A9UYK9_MONBE	25161	779
A9V0E6	A9V0E6_MONBE	25780	1028
A9V2H6	A9V2H6_MONBE	37555	225	ATP6V1E1
A9V993	A9V993_MONBE	34063	436
A9VD87	A9VD87_MONBE	34666	314
A9VDV8	A9VDV8_MONBE	30407	874	ZER1	ZER1
A9UYS3	A9UYS3_MONBE	25224	240	CFAP410
A9V6R2	A9V6R2_MONBE	38252	448
A9UUQ3	A9UUQ3_MONBE	15658	113	YPEL3	YPEL3
A9V0R1	A9V0R1_MONBE	32617	417	IVD	IVD
A9VD12	A9VD12_MONBE	34641	102	TXN	TXN
A9V1P4	A9V1P4_MONBE	32787	365
A9UNJ3	A9UNJ3_MONBE	35741	319	NOVA1	NOVA1
A9URF1	A9URF1_MONBE	6049	1042
A9V1Z7	A9V1Z7_MONBE	32834	515	PRIM2
A9V8E6	A9V8E6_MONBE	33913	322	ABHD6
A9UP97	A9UP97_MONBE	13374	209
A9UQW7	A9UQW7_MONBE	22547	522	LYSC
A9V8Y4	A9V8Y4_MONBE	MBCDH12 MONBRDRAFT_11339	1794
A9UQH9	A9UQH9_MONBE	22411	3929	PKHD1L1
A9UTS5	A9UTS5_MONBE	15064	111	PIN1	PIN1
A9UYT0	A9UYT0_MONBE	Cdk2 MONBRDRAFT_32324	407	CDK16
A9VAA6	A9VAA6_MONBE	29161	395	LBR	LBR
A9V2T3	A9V2T3_MONBE	37610	511	IGF2BP2	IGF2BP2
A9UUC5	A9UUC5_MONBE	23982	387	WDR20
A9UXV7	A9UXV7_MONBE	24831	361
A9V0J8	A9V0J8_MONBE	25828	590	PXK	PXK
A9V5S5	A9V5S5_MONBE	27607	657
A9VCD9	A9VCD9_MONBE	29950	383
A9UTJ3	A9UTJ3_MONBE	2156	265
A9URN8	A9URN8_MONBE	14706	233	MTAP	MTAP
A9VEN2	A9VEN2_MONBE	39401	181
A9URI7	A9URI7_MONBE	14689	149	PTRHD1
A9V5Q2	A9V5Q2_MONBE	27584	201
A9VCZ5	A9VCZ5_MONBE	12674	144
A9UPI6	A9UPI6_MONBE	14147	477	CCDC151
A9V9U1	A9V9U1_MONBE	29006	874
A9UU69	A9UU69_MONBE	36266	138	CALM2	CALM2
A9UWB8	A9UWB8_MONBE	24405	291
A9URQ5	A9URQ5_MONBE	35767	238
A9V9S1	A9V9S1_MONBE	28987	142
A9UQC1	A9UQC1_MONBE	13400	557	MANBA	MANBA
A9UTE9	A9UTE9_MONBE	23443	526
A9UWZ9	A9UWZ9_MONBE	7450	218
A9V4U9	A9V4U9_MONBE	27284	246
A9VED2	A9VED2_MONBE	13127	118
A9UWA2	A9UWA2_MONBE	24394	305	NSUN6	NSUN6
A9VCR5	A9VCR5_MONBE	39185	278	VDAC2
A9URZ6	A9URZ6_MONBE	22755	516
A9UUG9	A9UUG9_MONBE	6863	343	PNKP	PNKP
A9V5I3	A9V5I3_MONBE	10201	273	METTL2
A9UTV3	A9UTV3_MONBE	1453	382	MFSD3
A9V7K5	A9V7K5_MONBE	38410	512
A9URE4	A9URE4_MONBE	23174	225
A9UUA7	A9UUA7_MONBE	23736	670
A9V1V3	A9V1V3_MONBE	26267	394	TANGO2	TANGO2
A9V6T4	A9V6T4_MONBE	33651	2443
A9VBD4	A9VBD4_MONBE	38981	218	NDUFS7
A9VBF9	A9VBF9_MONBE	34400	162	TRAPPC3	TRAPPC3
A9VCT7	A9VCT7_MONBE	39191	748
A9V1N2	A9V1N2_MONBE	32779	431
A9US93	A9US93_MONBE	14362	120	RPS12	RPS12
A9V1T2	A9V1T2_MONBE	9006	227
A9V6G6	A9V6G6_MONBE	27937	323
A9VE71	A9VE71_MONBE	13070	128	ANKRD12	ANKRD12
A9VEM2	A9VEM2_MONBE	13225	295
A9USQ7	A9USQ7_MONBE	35937	158
A9V4Z4	A9V4Z4_MONBE	33360	854	CHSY3
A9V7B1	A9V7B1_MONBE	10811	1078
A9VCY5	A9VCY5_MONBE	34624	149	RPS10
A9UPZ9	A9UPZ9_MONBE	17180	310	PPP4C	PPP4C
A9UWL4	A9UWL4_MONBE	24496	386
A9V219	A9V219_MONBE	9087	541	ASCC3	ASCC3
A9V4X1	A9V4X1_MONBE	10005	432
A9UNJ0	A9UNJ0_MONBE	31066	931	VAV2	VAV2
A9V155	A9V155_MONBE	37348	1507
A9VAD8	A9VAD8_MONBE	29193	365	GGH	GGH
A9VDD6	A9VDD6_MONBE	12806	595
A9V2E1	A9V2E1_MONBE	26447	1122
A9V8M8	A9V8M8_MONBE	38546	239	RPF1
A9VE95	A9VE95_MONBE	39378	1278
A9UYF2	A9UYF2_MONBE	7903	340
A9UWS5	A9UWS5_MONBE	2068	206	CDK9	CDK9
A9UYW7	A9UYW7_MONBE	25267	315	CSNK1G2	CSNK1G2
A9V3S8	A9V3S8_MONBE	37745	1045
A9V8T2	A9V8T2_MONBE	44244	510	DTX3	DTX3
A9VB21	A9VB21_MONBE	38935	1463
Q8HIU1	Q8HIU1_MONBE	nad5	688	MT-ND5
A9UPA5	A9UPA5_MONBE	Mb_HLH_9 MONBRDRAFT_30793	462	MYCN	MYCN
A9UR08	A9UR08_MONBE	31054	1037	VAV2	VAV2
A9VE59	A9VE59_MONBE	30507	215
A9UQ34	A9UQ34_MONBE	22273	465	ACP7	ACP7
A9UUD8	A9UUD8_MONBE	23994	332	B3GNTL1
A9UZJ0	A9UZJ0_MONBE	32443	247
A9V060	A9V060_MONBE	32535	825	TM9SF3
A9V1C5	A9V1C5_MONBE	26096	1504	EPHA3	EPHA3
A9V5L8	A9V5L8_MONBE	27552	1356	FGFR3	FGFR3
A9UX14	A9UX14_MONBE	32042	865
A9UTJ9	A9UTJ9_MONBE	2753	242	TENM2	TENM2
A9UW53	A9UW53_MONBE	15891	285	PLK4	PLK4
A9UXU2	A9UXU2_MONBE	7625	468
A9UYV7	A9UYV7_MONBE	36991	325	ILKAP	ILKAP
A9V5S8	A9V5S8_MONBE	38117	2556	USP9X	USP9X
A9VAB1	A9VAB1_MONBE	38815	542	RIOK2	RIOK2
A9VBP2	A9VBP2_MONBE	29634	330	ABHD4	ABHD4
A9VCS5	A9VCS5_MONBE	39188	1123
A9UWN8	A9UWN8_MONBE	24520	581
A9V7E9	A9V7E9_MONBE	10847	252
A9VDG1	A9VDG1_MONBE	30258	923
A9URG7	A9URG7_MONBE	21200	416	ORC4
A9VCN4	A9VCN4_MONBE	12567	611	GCKR	GCKR
A9V4C5	A9V4C5_MONBE	33245	1527
A9UPX4	A9UPX4_MONBE	22221	762
A9UW69	A9UW69_MONBE	31910	243
A9V0C0	A9V0C0_MONBE	32561	1357
A9URF8	A9URF8_MONBE	Mb_HLH_5 MONBRDRAFT_6056	309
A9UV73	A9UV73_MONBE	15452	344	HEXB	HEXB
A9V0P9	A9V0P9_MONBE	32612	553	MICU1
A9V1V1	A9V1V1_MONBE	32812	795
A9V6S8	A9V6S8_MONBE	33646	1552
A9V913	A9V913_MONBE	34000	270	ACBD6	ACBD6
A9V295	A9V295_MONBE	9157	877
A9V9E9	A9V9E9_MONBE	38688	1227	INPP5E
A9URY3	A9URY3_MONBE	22745	242	GINS4	GINS4
A9V4T8	A9V4T8_MONBE	33338	807	KAT7	KAT7
A9VE19	A9VE19_MONBE	34782	699
A9URP5	A9URP5_MONBE	35764	1027	TUFM	TUFM
A9V1X7	A9V1X7_MONBE	37466	630	ACADSB
A9UVS5	A9UVS5_MONBE	24226	447	EIF2AK2
A9V1A9	A9V1A9_MONBE	37373	499	CTSA	CTSA
A9V646	A9V646_MONBE	33569	1389
A9UWM7	A9UWM7_MONBE	35094	216	PSMB6
A9UUU3	A9UUU3_MONBE	223	667	CARS	CARS
A9V486	A9V486_MONBE	33222	427	PSMC4
A9VC36	A9VC36_MONBE	34498	1075	FMNL2	FMNL2
A9URG1	A9URG1_MONBE	23191	744
A9UVA4	A9UVA4_MONBE	20273	126	LSM1	LSM1
A9UXJ5	A9UXJ5_MONBE	25023	1012	PITRM1	PITRM1
A9V195	A9V195_MONBE	26063	388
A9V1C7	A9V1C7_MONBE	37379	1122	RIC1
A9V528	A9V528_MONBE	37993	403
A9V9Z3	A9V9Z3_MONBE	29053	353	PLK2	PLK2
A9V3F6	A9V3F6_MONBE	37713	383
A9V952	A9V952_MONBE	11398	269
A9V9E5	A9V9E5_MONBE	28906	970	CBS	CBS
A9UUZ4	A9UUZ4_MONBE	31658	984
A9V1V8	A9V1V8_MONBE	37460	1062	PPIP5K1
A9VBX3	A9VBX3_MONBE	39053	279	DERA
A9UW18	A9UW18_MONBE	7138	701
A9VA68	A9VA68_MONBE	29122	553
A9UYW5	A9UYW5_MONBE	25265	747	ARHGAP39	ARHGAP39
A9V0D3	A9V0D3_MONBE	32567	573	STAM	STAM
A9V2T2	A9V2T2_MONBE	26588	613	FOXJ3	FOXJ3
A9V6Q4	A9V6Q4_MONBE	38246	1568	PTPN1	PTPN1
A9VCX7	A9VCX7_MONBE	30069	131
A9VDC1	A9VDC1_MONBE	34684	1450	VPS8	VPS8
A9URF6	A9URF6_MONBE	2432	263	IGF1R	IGF1R
A9UVE7	A9UVE7_MONBE	36472	211	RHEB	RHEB
A9UYG0	A9UYG0_MONBE	7910	408	STS	STS
A9V473	A9V473_MONBE	MBCDH4 MONBRDRAFT_27065	1411
A9UTP9	A9UTP9_MONBE	1359	292	CWF19L2
A9UNN3	A9UNN3_MONBE	13368	206	NDUFS3
A9UYG6	A9UYG6_MONBE	32271	385	HPD
A9V628	A9V628_MONBE	27708	145
A9V963	A9V963_MONBE	28782	142
A9VC27	A9VC27_MONBE	39079	413	DDX1	DDX1
A9V4A0	A9V4A0_MONBE	37858	1116	DUS1L	DUS1L
[truncated: 7,276 more rows]
