# Supplementary material for: Neural stemness contributes to cell tumorigenicity
Source: Cell Biosci. 2021 Jan 19;11:21. doi: 10.1186/s13578-021-00531-6 (PMC7814647; doi:10.1186/s13578-021-00531-6)
Supplement: Supplementary file 6 — Additional file 6: Table S8. 7238 genes that are not expressed in neural tissues or for which the expression patterns are unknown. [file 13578_2021_531_MOESM6_ESM.xlsx]

## Sheet: 7238 non-neural genes
List of 7238 genes that are not expressed in neural tissues or for which the expression patterns are unknown.
Human gene	Evidence of non-neural expression or at least not neurally enriched expression during embryogenesis of mouse (M), Xenopus (X) or zebrafish (Z)
A1BG	Unknown
A2M	X
A2ML1	X
A3GALT2	Unknown
A4GALT	M
A4GNT	Unknown
AAAS	Unknown
AADAC	M
AADACL2	Unknown
AADACL3	Unknown
AADACL4	Unknown
AAR2	M
AARD	M
AARS2	M
AARSD1	Z
AASDH	Unknown
AASDHPPT	M
AASS	M
AATF	Unknown
ABCA10	Unknown
ABCA12	M, Z
ABCA13	M
ABCA3	M
ABCA6	M
ABCA7	M
ABCB10	M
ABCB11	M
ABCB4	M, Z
ABCB5	Z
ABCC10	M
ABCC11	Unknown
ABCC12	M
ABCC2	M
ABCC6	M, Z
ABCC9	X
ABCF1	M
ABCF3	M
ABCG4	M
ABCG8	M
ABHD10	Unknown
ABHD12B	Unknown
ABHD13	M
ABHD14B	M
ABHD15	Unknown
ABHD16A	Unknown
ABHD16B	Unknown
ABHD17A	Z
ABHD17C	Z
ABHD2	M
ABHD6	Unknown
ABHD8	M
ABI3	M
ABI3BP	M
ABITRAM	Unknown
ABLIM1	M
ABLIM2	M
ABO	M
ABRA	M, Z
ABRAXAS1	Z
ABRAXAS2	Unknown
ACACA	M
ACACB	M
ACADL	M
ACADSB	M
ACADVL	M
ACAN	M
ACAP1	M
ACAP2	M
ACAT1	M
ACBD3	M
ACBD4	M, Z
ACCS	Unknown
ACCSL	Unknown
ACD	M
ACE	M, Z
ACE2	M, X
ACER2	M, Z
ACER3	M
ACMSD	Unknown
ACO1	Z
ACOD1	X, Z
ACOT1	M
ACOT12	M
ACOT13	M
ACOT2	M
ACOT4	M
ACOT6	M
ACOT8	M
ACOX3	Z
ACOXL	Unknown
ACP4	Unknown
ACP5	M, Z
ACP6	M
ACP7	Unknown
ACPP	M
ACR	M
ACRBP	M
ACRV1	M
ACSF3	Unknown
ACSL3	M
ACSL5	M, Z
ACSM1	M
ACSM2A	M
ACSM3	M
ACSM5	M
ACTA1	X
ACTA2	X
ACTBL2	Unknown
ACTC1	Z
ACTG2	M
ACTL10	Unknown
ACTL7A	Unknown
ACTL7B	Unknown
ACTL9	Unknown
ACTR3	M
ACTR5	Unknown
ACTR6	M
ACTR8	Unknown
ACTRT1	Unknown
ACTRT2	M
ACTRT3	Unknown
ACY3	M, Z
ACYP1	M
ACYP2	M
ADAM15	Unknown
ADAM18	Unknown
ADAM2	M
ADAM20	Unknown
ADAM28	X
ADAM29	Unknown
ADAM30	Unknown
ADAM32	M
ADAM7	Unknown
ADAMDEC1	M
ADAMTS1	M
ADAMTS10	M
ADAMTS12	M
ADAMTS13	Unknown
ADAMTS14	M
ADAMTS15	M
ADAMTS19	M
ADAMTS4	M
ADAMTS6	Unknown
ADAMTS7	M
ADAMTS8	M
ADAMTSL1	Unknown
ADAMTSL2	M
ADAMTSL3	Unknown
ADAMTSL4	M
ADAMTSL5	M
ADAT1	M
ADAT2	Unknown
ADAT3	Unknown
ADCK1	X
ADCK2	Unknown
ADCK5	M
ADCY7	M
ADGRD1	M
ADGRE1	M
ADGRE5	M
ADGRF1	M
ADGRF2	M
ADGRF3	M
ADGRF4	M
ADGRF5	M
ADGRG3	Unknown
ADGRG4	Unknown
ADGRG5	Unknown
ADGRG7	Unknown
ADGRL4	M
ADH1A	M
ADH1B	X
ADH1C	Unknown
ADHFE1	X
ADIG	M
ADO	M
ADORA3	M
ADPGK	M
ADPRH	X
ADPRHL1	X
ADPRHL2	Z
ADPRM	Z
ADSS	X
ADSSL1	X
ADTRP	Unknown
AEBP1	M
AEN	Unknown
AFAP1L2	M
AFF1	M
AFF2	Z
AFF3	Z
AFF4	M
AFG1L	M
AFM	M
AFP	M
AGMAT	M
AGMO	Unknown
AGPAT1	M
AGPAT2	M
AGPAT4	M
AGPAT5	M
AGR2	M
AGR3	X
AGTRAP	Z
AGXT	M
AGXT2	Z
AHRR	M
AHSG	M
AHSP	M
AICDA	M
AIG1	Unknown
AIM2	Unknown
AIRE	M
AJM1	Unknown
AK1	X
AK6	X
AK9	M
AKAIN1	Unknown
AKAP11	X
AKAP14	M
AKAP17A	Unknown
AKAP2	M
AKAP3	M
AKAP4	Unknown
AKNAD1	Unknown
AKR1B10	M
AKR1C1	M
AKR1C4	M
AKR7A2	M
AKR7A3	Unknown
AKTIP	Z
ALAS1	Z
ALDH1B1	M
ALDH3A1	M
ALDH3A2	Z
ALDH3B1	M
ALDH5A1	Unknown
ALDH8A1	Z
ALDH9A1	M
ALDOB	Z
ALG10B	M
ALKBH4	Unknown
ALKBH6	Unknown
ALKBH7	Z
ALOX12	M
ALOX12B	M
ALOX15B	M
ALOX5AP	M
ALOXE3	Unknown
ALPG	M
ALS2CL	Unknown
ALS2CR12	Unknown
ALX3	M
AMBN	M
AMELX	M
AMHR2	M
AMMECR1L	M
AMN	M
AMN1	M
AMOT	M
AMTN	Unknown
AMY1B	Unknown
AMY1C	Unknown
AMZ1	Unknown
ANAPC15	Unknown
ANAPC16	Z
ANGEL2	Z
ANGPT4	Unknown
ANGPTL3	M
ANGPTL5	Unknown
ANGPTL8	Unknown
ANHX	Unknown
ANKAR	Unknown
ANKDD1B	Z
ANKFN1	Unknown
ANKH	M
ANKLE1	Unknown
ANKMY1	Unknown
ANKRD13B	Unknown
ANKRD13D	Unknown
ANKRD16	Z
ANKRD18A	Unknown
ANKRD18B	Unknown
ANKRD2	M
ANKRD20A1	Unknown
ANKRD20A2	Unknown
ANKRD20A21P	Unknown
ANKRD20A3	Unknown
ANKRD20A4	Unknown
ANKRD23	Unknown
ANKRD26	Unknown
ANKRD28	Unknown
ANKRD30A	Unknown
ANKRD30B	Unknown
ANKRD31	Unknown
ANKRD34A	Unknown
ANKRD34B	X
ANKRD34C	Unknown
ANKRD36B	Unknown
ANKRD36C	Unknown
ANKRD37	Unknown
ANKRD40	M
ANKRD42	Unknown
ANKRD44	Unknown
ANKRD49	Unknown
ANKRD52	Unknown
ANKRD53	M
ANKRD55	M
ANKRD60	Unknown
ANKRD61	Unknown
ANKRD62	Unknown
ANKRD65	Unknown
ANKRD66	Unknown
ANKRD7	M
ANKRD9	Unknown
ANKS4B	M
ANKS6	Unknown
ANKUB1	Unknown
ANKZF1	Z
ANO10	M
ANO7	Unknown
ANO9	M
ANP32C	Unknown
ANTXR2	Unknown
ANTXRL	M
ANXA11	Z
ANXA13	M
ANXA2R	Unknown
ANXA4	X
ANXA5	X
ANXA6	M
ANXA8L1	Unknown
ANXA9	M
AOAH	M
AOC1	M
AP1AR	Unknown
AP1S3	M
AP2S1	Unknown
AP4B1	Z
AP4E1	M
AP5B1	Unknown
AP5M1	Unknown
AP5Z1	Unknown
APBA3	Unknown
APBB3	Unknown
APCS	M
APIP	M
APLF	Unknown
APOBEC3D	Unknown
APOBEC3H	Unknown
APOBR	Unknown
APOC3	Unknown
APOC4	M
APOH	M
APOL2	M
APOL3	Unknown
APOL5	Unknown
APOL6	Unknown
APOLD1	M
APOM	M
APOO	M
APOOL	Z
APOPT1	Unknown
AQP10	Unknown
AQP12A	M
AQP12B	Unknown
AQP5	M
AQP6	M
AQP7	M
AQP8	Z
AQP9	M
ARAP1	M
ARAP2	Unknown
ARCN1	M
AREL1	Unknown
ARGFX	Unknown
ARHGAP18	Unknown
ARHGAP20	M
ARHGAP22	Unknown
ARHGAP23	Z
ARHGAP27	Z
ARHGAP30	Unknown
ARHGAP36	M
ARHGAP40	Unknown
ARHGAP6	Unknown
ARHGAP8	M
ARHGAP9	M
ARHGEF17	Unknown
ARHGEF19	X
ARHGEF33	Unknown
ARHGEF38	Unknown
ARHGEF39	Z
ARHGEF40	Unknown
ARHGEF6	M
ARID2	M
ARID3C	Unknown
ARIH2	Z
ARL10	M
ARL14	Unknown
ARL14EPL	Unknown
ARL15	Unknown
ARL16	Unknown
ARL17A	Unknown
ARL17B	Unknown
ARL2BP	M
ARL5A	M
ARL6IP4	M
ARMC12	Unknown
ARMC3	Unknown
ARMC4P1	Unknown
ARMC5	M
ARMC7	Unknown
ARMC8	Z
ARMCX4	Unknown
ARMCX5	Unknown
ARMCX6	Unknown
ARMH1	Unknown
ARMH2	Unknown
ARMH3	Z
ARMH4	M
ARMS2	Unknown
ARMT1	Z
ARPIN	Z
ARRDC5	Unknown
ARSF	Unknown
ARSI	M
ARSK	M
ART1	M
ART4	M
ART5	M
ARV1	Unknown
AS3MT	Unknown
ASAH2	M
ASAP3	X
ASB1	Z
ASB10	M
ASB12	Z
ASB13	Z
ASB14	Unknown
ASB15	M
ASB16	Unknown
ASB17	Unknown
ASB18	Unknown
ASB2	M
ASB4	M
ASB6	M
ASB8	M
ASB9	M
ASCC2	M
ASCL5	M
ASF1A	M
ASGR1	M
ASGR2	M
ASIC5	Unknown
ASIP	Unknown
ASNSD1	M
ASPDH	Z
ASPG	Unknown
ASPHD2	Unknown
ASTL	M
ASXL3	M
ASZ1	M
ATAD2B	Unknown
ATAD3B	Unknown
ATAD3C	Unknown
ATF7IP2	M
ATG10	Z
ATG101	M
ATG13	Z
ATG14	Unknown
ATG16L2	Unknown
ATG2A	Unknown
ATG2B	Unknown
ATG4A	Unknown
ATG9A	X
ATG9B	Unknown
ATL2	M
ATP10A	M
ATP10B	Unknown
ATP10D	Unknown
ATP11AUN	Unknown
ATP11B	M
ATP13A3	Unknown
ATP2A1	M, X
ATP2A2	Z
ATP2C1	M
ATP2C2	Unknown
ATP5F1E	M
ATP5MD	Unknown
ATP5ME	M
ATP5MG	M
ATP5MGL	Unknown
ATP5MPL	Unknown
ATP5PF	M
ATP6V1FNB	Unknown
ATP8A1	M
ATP8B2	M
ATP8B4	Unknown
ATP9B	M
ATPAF2	Z
ATPSCKMT	Unknown
ATRAID	Unknown
ATRIP	Unknown
ATXN2L	Unknown
ATXN7L1	Unknown
ATXN7L3	Unknown
AVPI1	M
AWAT1	Unknown
AWAT2	Unknown
AXDND1	Unknown
AZGP1	M
AZU1	Unknown
B3GALNT2	M
B3GNT8	M
B3GNT9	Unknown
B3GNTL1	Z
B4GALNT2	M
B4GALNT3	Unknown
B4GALNT4	Unknown
B9D2	Z
BABAM1	Unknown
BAG1	M
BAG2	Z
BAG4	M
BAIAP2L2	Z
BANF1	Unknown
BANF2	Unknown
BANK1	Unknown
BANP	M
BAP1	M
BATF	M
BATF3	M
BBIP1	Unknown
BBOF1	Unknown
BBS10	M
BBS12	Unknown
BCAP29	M
BCAP31	Z
BCAR3	M
BCAS4	Unknown
BCDIN3D	Unknown
BCL2L12	Unknown
BCL2L14	M
BCL2L15	Unknown
BCL7B	M
BCL7C	M
BCL9L	M
BCO1	M
BCO2	M
BDKRB2	M
BDP1	M
BEAN1	Unknown
BEND3	Unknown
BEND4	Unknown
BEND5	Unknown
BEND7	Unknown
BEST3	Unknown
BEST4	Unknown
BET1	Z
BET1L	Unknown
BEX3	M
BEX4	M
BEX5	Unknown
BFAR	M
BHLHA9	M
BICDL2	Unknown
BICRAL	M
BIN2	M
BIN3	M
BIRC7	Unknown
BIRC8	Unknown
BLID	Unknown
BMP10	M, X
BMP8A	M
BMP8B	M
BMS1	Z
BMT2	Unknown
BNIP2	Unknown
BNIPL	M
BOD1L1	Unknown
BOD1L2	Unknown
BOLA2	Unknown
BOLA2B	Unknown
BORCS5	Z
BORCS6	Unknown
BPI	Unknown
BPIFA3	Unknown
BPIFB1	M
BPIFB2	Unknown
BPIFB3	M
BPIFB4	Unknown
BPIFB6	Unknown
BPIFC	Unknown
BRAT1	Unknown
BRD9	M
BRI3BP	M
BRIX1	Unknown
BRMS1L	Z
BRPF3	M
BRWD3	Unknown
BSND	Z
BSPH1	Unknown
BSPRY	M
BST2	Unknown
BTBD1	M
BTBD16	M
BTBD18	Unknown
BTBD19	Unknown
BTBD7	M
BTBD8	Unknown
BTBD9	M
BTLA	Unknown
BTN1A1	M
BTN2A1	Unknown
BTN2A2	Unknown
BTN3A1	Unknown
BTN3A2	Unknown
BTN3A3	Unknown
BTNL10	M
BTNL2	M
BTNL3	M
BTNL8	Unknown
BTNL9	Unknown
BUD13	Unknown
BUD23	M
BVES	X
C1QC	M
C1QTNF1	M
C1QTNF12	M
C1QTNF2	M
C1QTNF3	M
C1QTNF6	Unknown
C1QTNF7	M
C1QTNF8	Unknown
C1QTNF9B	M
C1R	Unknown
C1RL	M
C1S	M, X
C2	M
C2CD2	M
C2CD3	M
C2CD4A	M
C2CD4B	M
C2CD4C	M
C2CD4D	M
C2CD5	Z
C2CD6	Unknown
C4BPB	Unknown
C5AR2	Unknown
C6	Unknown
C7	M
C8A	M
C8B	Z
C8G	M
CAAP1	Unknown
CABCOCO1	Unknown
CABLES2	Unknown
CABS1	Unknown
CABYR	Unknown
CACFD1	Unknown
CACUL1	Unknown
CAGE1	Unknown
CALCOCO2	Z
CALHM3	Unknown
CALHM4	Unknown
CALHM5	M
CALHM6	Unknown
CALML3	Unknown
CALML5	M
CALML6	Unknown
CAMKMT	Unknown
CAMP	M
CAND1	M
CAND2	Z
CAPN11	M
CAPN12	Unknown
CAPN13	Unknown
CAPN14	Unknown
CAPN15	M
CAPN8	X
CAPN9	Z
CAPNS1	Z
CAPNS2	Z
CAPS	Unknown
CAPS2	Unknown
CAPSL	M
CAPZA1	M
CAPZA3	Unknown
CARD10	M
CARD14	M
CARD17	Unknown
CARD18	Unknown
CARD19	Z
CARD8	Unknown
CARD9	Unknown
CARF	M
CARMIL1	Z
CARNMT1	Z
CASC10	Unknown
CASKIN2	M
CASP14	M
CASP16P	Unknown
CASP8AP2	X
CASQ1	Z
CASQ2	Z
CASR	Z
CASTOR1	M
CATSPER1	M
CATSPER2	Unknown
CATSPER3	Unknown
CATSPERD	Unknown
CATSPERE	Unknown
CATSPERG	Unknown
CATSPERZ	Unknown
CAV3	M
CAVIN1	M
CAVIN3	M
CAVIN4	X
CBLIF	M
CBLL1	M
CBLL2	Unknown
CBSL	Unknown
CBWD1	M
CBWD2	Unknown
CBWD3	Unknown
CBWD6	Unknown
CBX6	Unknown
CBY3	Unknown
CC2D2A	Unknown
CC2D2B	Unknown
CCAR1	M
CCBE1	M
CCDC102B	Unknown
CCDC105	Unknown
CCDC107	Unknown
CCDC110	M
CCDC112	Unknown
CCDC116	M
CCDC117	Unknown
CCDC121	Unknown
CCDC122	Unknown
CCDC125	Unknown
CCDC126	M
CCDC13	M
CCDC138	Unknown
CCDC14	Unknown
CCDC140	Unknown
CCDC142	Unknown
CCDC144A	Unknown
CCDC144NL	Unknown
CCDC146	Unknown
CCDC149	Z
CCDC15	Unknown
CCDC150	Unknown
CCDC152	Unknown
CCDC153	M
CCDC154	Unknown
CCDC155	Unknown
CCDC157	Unknown
CCDC158	Unknown
CCDC159	Unknown
CCDC160	Unknown
CCDC166	Unknown
CCDC167	Unknown
CCDC168	Unknown
CCDC169	Unknown
CCDC17	Unknown
CCDC170	Unknown
CCDC172	Unknown
CCDC173	Unknown
CCDC175	Unknown
CCDC177	Unknown
CCDC178	Unknown
CCDC179	Unknown
CCDC18	Unknown
CCDC182	M
CCDC183	Unknown
CCDC184	M
CCDC185	Unknown
CCDC189	M
CCDC190	Unknown
CCDC22	Unknown
CCDC27	Unknown
CCDC32	Unknown
CCDC33	M
CCDC34	Unknown
CCDC36	M
CCDC38	Unknown
CCDC42	M
CCDC51	Z
CCDC54	Unknown
CCDC57	Unknown
CCDC59	Unknown
CCDC61	Unknown
CCDC62	M
CCDC63	X
CCDC69	X
CCDC7	Unknown
CCDC70	Unknown
CCDC71	Unknown
CCDC71L	Unknown
CCDC73	Unknown
CCDC77	Unknown
CCDC78	X
CCDC8	Unknown
CCDC81	M
CCDC83	Unknown
CCDC84	Unknown
CCDC86	M
CCDC87	Z
CCDC88B	Unknown
CCDC90B	Unknown
CCDC92B	Unknown
CCDC97	Unknown
CCDC9B	M
CCIN	Unknown
CCL1	M
CCL11	M
CCL14	Unknown
CCL15	Unknown
CCL16	Unknown
CCL19	M
CCL20	M
CCL22	M
CCL23	Unknown
CCL24	Unknown
CCL26	Unknown
CCL27	M
CCL28	Unknown
CCL3L3	Unknown
CCL8	M
CCN1	X
CCN5	M
CCNDBP1	M
CCNI2	Unknown
CCNY	M
CCNYL1	M
CCR10	Z
CCR3	M
CCT6A	M
CCT6B	M
CCT8L2	Unknown
CCZ1B	X
CD101	Unknown
CD151	Z
CD163L1	Unknown
CD177	M
CD180	Unknown
CD1A	Unknown
CD1B	Unknown
CD1C	Unknown
CD1E	Unknown
CD200R1L	Unknown
CD207	Unknown
CD209	Unknown
CD22	M
CD226	Unknown
CD244	M
CD248	Z
CD28	Unknown
CD2AP	M
CD2BP2	Unknown
CD300A	Unknown
CD300C	Unknown
CD300E	Unknown
CD300H	Unknown
CD300LB	Unknown
CD300LD	Unknown
CD300LF	Unknown
CD300LG	Unknown
CD320	M
CD33	M
CD3D	M
CD3E	M
CD3G	M
CD48	M
CD5	M
CD52	M
CD53	M
CD55	M
CD58	Unknown
CD69	Unknown
CD7	M
CD70	M
CD83	M
CD8A	M
CD8B	M
CDADC1	Unknown
CDC123	Z
CDC20B	Unknown
CDC26	M
CDC37L1	Z
CDC42EP3	Z
CDC42EP5	Z
CDC42SE2	Unknown
CDCA7L	X
CDCP1	M
CDCP2	Unknown
CDH15	X
CDH16	X
CDH17	M
CDH26	M
CDHR2	Unknown
CDHR3	Unknown
CDHR4	Unknown
CDHR5	M
CDK11A	M
CDK11B	Unknown
CDK15	M
CDK20	M
CDKAL1	M
CDKN2AIPNL	Unknown
CDPF1	Unknown
CDRT1	Unknown
CDRT15	Unknown
CDRT15L2	Unknown
CDRT4	Unknown
CDSN	M
CDY1	Unknown
CDY1B	Unknown
CDY2A	Unknown
CDY2B	Unknown
CDYL	M
CDYL2	Unknown
CEACAM18	Unknown
CEACAM20	Unknown
CEACAM3	Unknown
CEACAM4	Unknown
CEACAM7	Unknown
CEACAM8	Unknown
CEBPD	M
CEBPE	M, X
CELA1	Z
CELA2A	M
CELA2B	Unknown
CELA3A	Unknown
CELA3B	M
CEMP1	Unknown
CENPBD1	Unknown
CENPC	Unknown
CENPS	M
CENPX	M
CEP104	Unknown
CEP112	Unknown
CEP128	Unknown
CEP131	Unknown
CEP135	Unknown
CEP164	M
CEP170	Z
CEP170B	M
CEP19	M
CEP192	Unknown
CEP250	M
CEP295	Unknown
CEP350	M
CEP44	Unknown
CEP57L1	X
CEP68	M
CEP72	Unknown
CEP76	M
CEP83	M
CEP85	Unknown
CEP85L	Unknown
CEP89	Z
CEP95	Unknown
CEP97	Unknown
CEPT1	M
CER1	X
CES2	Z
CES4A	Unknown
CES5A	Unknown
CETP	Z
CFAP157	X
CFAP300	Unknown
CFAP410	M
CFAP46	Unknown
CFAP47	Unknown
CFAP53	X
CFAP54	Unknown
CFAP58	Unknown
CFAP61	Unknown
CFAP73	Unknown
CFAP74	Unknown
CFAP77	Unknown
CFAP97D1	Unknown
CFAP97D2	M
CFAP99	Unknown
CFB	M
CFC1B	Unknown
CFHR1	Unknown
CFHR2	Unknown
CFHR3	Unknown
CFHR4	Unknown
CFHR5	Unknown
CFI	X
CGB1	Unknown
CGB2	Unknown
CGB3	Unknown
CGB7	Unknown
CGB8	Unknown
CGREF1	M
CH25H	M
CHAC2	Z
CHAD	Z
CHADL	Unknown
CHAMP1	M
CHCHD1	Unknown
CHCHD2	M
CHCHD5	M
CHCHD7	Unknown
CHD1L	M
CHERP	M
CHI3L2	Unknown
CHID1	Z
CHM	M
CHMP1B	Unknown
CHMP3	M
CHMP4A	Unknown
CHMP4C	Unknown
CHMP6	Unknown
CHMP7	Unknown
CHPF2	Z
CHRAC1	M
CHRD	X
CHRNB1	M
CHRND	M
CHRNE	M
CHRNG	M
CHST5	M
CHST9	Unknown
CHTF8	Unknown
CHTOP	M
CIAO2A	M
CIAO2B	Unknown
CIAO3	Unknown
CIART	Z
CIB3	M
CIB4	Unknown
CIDEA	M
CILP	M
CIPC	Unknown
CIR1	M
CISD3	Unknown
CISH	M
CIZ1	M
CKLF	Unknown
CLBA1	Unknown
CLC	Unknown
CLCA1	M
CLCA2	M
CLCA4	M
CLCNKB	M
CLDN12	M
CLDN14	X
CLDN15	M
CLDN16	X
CLDN18	M
CLDN2	M
CLDN20	Unknown
CLDN23	Unknown
CLDN24	M
CLDN25	Unknown
CLDN34	Unknown
CLDN7	M
CLDN8	Z
CLDND2	Unknown
CLEC10A	M
CLEC12A	M
CLEC12B	Unknown
CLEC14A	Z
CLEC17A	Unknown
CLEC18A	Unknown
CLEC18B	Unknown
CLEC18C	Unknown
CLEC1A	M
CLEC1B	M
CLEC2A	Unknown
CLEC2D	M
CLEC2L	Unknown
CLEC3A	M
CLEC4A	Unknown
CLEC4D	M
CLEC4E	Unknown
CLEC4F	M
CLEC4G	Unknown
CLEC4M	Unknown
CLEC5A	Unknown
CLEC6A	M
CLEC9A	Unknown
CLECL1	Unknown
CLHC1	Unknown
CLIC3	Unknown
CLINT1	Z
CLLU1	Unknown
CLLU1OS	Unknown
CLNK	Unknown
CLPP	M
CLPS	M
CLPSL1	Unknown
CLPSL2	Unknown
CLPX	Z
CLRN2	Unknown
CLTRN	M
CLUL1	Z
CLVS2	Unknown
CMA1	M
CMC2	Z
CMC4	Unknown
CMIP	Unknown
CMTM1	Unknown
CMTM2	Unknown
CMTM3	M
CMTM4	M
CMTM7	M
CMTR2	Unknown
CNBD1	Unknown
CNBD2	Unknown
CNEP1R1	Unknown
CNGA4	Unknown
CNIH1	M
CNIH4	Unknown
CNMD	Z
CNN1	M
CNNM1	Unknown
CNNM3	Unknown
CNPPD1	M
CNPY2	Unknown
CNST	Unknown
CNTD1	Unknown
CNTD2	Unknown
CNTLN	Unknown
CNTNAP3B	Unknown
CNTROB	M
COA1	Z
COA3	Unknown
COA4	Unknown
COA7	Unknown
COBLL1	M, Z
COG2	M
COG3	M
COG4	Unknown
COG5	Unknown
COG7	Unknown
COG8	Unknown
COL10A1	M
COL12A1	M
COL13A1	M
COL16A1	M
COL21A1	Unknown
COL27A1	Z
COL28A1	Z
COL2A1	X
COL5A2	Z
COL6A1	M
COL6A5	M
COL6A6	M
COL8A1	Z
COL8A2	M
COL9A2	Z
COLCA2	Unknown
COLEC10	M
COLEC11	Z
COLGALT1	M
COLQ	Unknown
COMMD10	Unknown
COMMD2	Unknown
COMMD3	Z
COMMD4	Unknown
COMMD8	Z
COMP	M
COP1	M
COPA	M
COPRS	M
COPS3	M
COPS9	Unknown
COPZ1	X
COPZ2	Unknown
COQ10B	Unknown
COQ4	M
COQ8A	Unknown
COQ9	Unknown
COX11	M
COX14	Unknown
COX18	Unknown
COX20	Unknown
CPA1	M
CPA2	M
CPA3	M
CPA4	Z
CPA5	Z
CPB1	M
CPB2	M
CPD	M
CPED1	M
CPLANE1	X
CPLANE2	Unknown
CPN2	Unknown
CPNE3	Unknown
CPPED1	Unknown
CPQ	M
CPTP	Unknown
CPVL	Z
CPXCR1	Unknown
CR1	Unknown
CR1L	M
CR2	M
CRACR2A	Unknown
CRACR2B	Unknown
CRCP	Z
CREB3L1	Z
CREB3L3	Z
CREBL2	M
CREBRF	M
CREG1	M
CRIP1	X
CRIP3	M
CRIPAK	Unknown
CRISP1	M
CRISP2	Unknown
CRISP3	Unknown
CRISPLD2	M
CRLF2	M
CRNN	M
CRP	M
CRTAM	Unknown
CRTAP	M
CRYAA2	Unknown
CSAG3	Unknown
CSDE1	M
CSF2RA	M
CSH1	M
CSH2	M
CSHL1	Unknown
CSKMT	Unknown
CSN1S1	M
CSN2	M
CSNK2A3	Unknown
CSRP1	M
CSRP3	X
CST1	Unknown
CST11	M
CST6	M
CST9	M
CST9L	Unknown
CSTF1	Z
CSTL1	M
CT45A1	Unknown
CT45A10	Unknown
CT45A2	Unknown
CTAGE1	Unknown
CTAGE15	Unknown
CTAGE4	Unknown
CTAGE6	Unknown
CTAGE8	Unknown
CTAGE9	Unknown
CTC1	M
CTDSPL	X
CTDSPL2	M
CTNS	Unknown
CTRB1	M, X
CTRB2	Unknown
CTRC	Unknown
CTRL	X
CTSC	Z
CTSE	M
CTSG	M
CTSH	M
CTSW	M
CTSZ	Z
CTTNBP2NL	M
CTU2	M
CTXN2	Unknown
CTXN3	M
CUBN	M, Z
CUEDC1	X
CUL5	M
CUTA	Unknown
CUTC	Z
CUZD1	Unknown
CWC15	Unknown
CWC22	Unknown
CWC25	M
CWC27	M
CWF19L1	Z
CWF19L2	Unknown
CXCL10	M
CXCL11	M
CXCL17	Unknown
CXCL2	M
CXCL3	Unknown
CXCL6	Unknown
CXCL8	X
CXCR1	M
CXCR2	M
CXXC5	Z
CYB561D1	Unknown
CYB561D2	M
CYB5B	M
CYB5R2	Unknown
CYBC1	Z
CYHR1	Unknown
CYLC2	Unknown
CYP20A1	M
CYP2D6	Unknown
CYP2R1	M
CYP2U1	M
CYP2W1	Unknown
CYP4B1	M
CYP4F11	Unknown
CYP4F2	M
CYP4F22	Unknown
CYP4F3	M
CYP4F8	M
CYP8B1	M
CYREN	M
CYS1	M
CYSLTR2	Unknown
CYSRT1	Unknown
CYSTM1	X
CYTH4	Unknown
CYTIP	M
CYTL1	M
CZIB	Unknown
D2HGDH	Unknown
DACT2	Z
DAND5	X
DAOA	Unknown
DAP	M, X
DAPL1	M
DAZ1	Unknown
DAZ2	Unknown
DAZ3	Unknown
DAZ4	Unknown
DAZL	M
DBNDD1	Unknown
DBNDD2	M
DBR1	M
DCAF1	Unknown
DCAF10	M
DCAF11	Unknown
DCAF12	Unknown
DCAF12L1	M
DCAF12L2	Unknown
DCAF13	Z
DCAF15	Unknown
DCAF16	Unknown
DCAF17	M
DCAF4	M
DCAF4L1	Unknown
DCAF4L2	Unknown
DCAF5	Unknown
DCAF6	Unknown
DCAF8L1	Unknown
DCAF8L2	Unknown
DCANP1	Unknown
DCBLD1	M
DCD	Unknown
DCDC1	Unknown
DCDC2C	Unknown
DCHS1	M
DCP1A	M
DCP1B	Unknown
DCP2	Unknown
DCST1	Z
DCST2	Unknown
DCSTAMP	Unknown
DCTN3	Unknown
DCTN6	Unknown
DDA1	Unknown
DDAH2	M
DDHD2	Unknown
DDIAS	Z
DDRGK1	M
DDTL	Unknown
DDX11	M
DDX19B	M
DDX24	Unknown
DDX25	M
DDX28	Unknown
DDX31	Unknown
DDX3Y	M
DDX53	Unknown
DDX58	M
DDX59	M
DDX60L	Unknown
DECR1	M
DEFA1	M
DEFA1B	Unknown
DEFA3	Unknown
DEFA4	M
DEFA5	M
DEFA6	Unknown
DEFB1	M
DEFB103A	M
DEFB103B	Unknown
DEFB104A	Unknown
DEFB104B	Unknown
DEFB105A	Unknown
DEFB105B	Unknown
DEFB106A	Unknown
DEFB106B	Unknown
DEFB107A	Unknown
DEFB107B	Unknown
DEFB108B	Unknown
DEFB110	Unknown
DEFB112	Unknown
DEFB113	Unknown
DEFB114	Unknown
DEFB115	Unknown
DEFB116	Unknown
DEFB118	M
DEFB119	M
DEFB121	Unknown
DEFB123	Unknown
DEFB124	Unknown
DEFB125	Unknown
DEFB126	Unknown
DEFB127	Unknown
DEFB128	Unknown
DEFB129	Unknown
DEFB130A	Unknown
DEFB130B	Unknown
DEFB131A	Unknown
DEFB131B	Unknown
DEFB132	Unknown
DEFB135	Unknown
DEFB136	Unknown
DEFB4A	Unknown
DEFB4B	Unknown
DEGS2	M
DELE1	Unknown
DENND1C	Unknown
DENND2C	M
DENND2D	Unknown
DENND4A	M
DENND4B	Unknown
DENND4C	Unknown
DENND5A	Unknown
DENND6A	Unknown
DEPDC1B	M
DEPDC4	Unknown
DEPDC7	M, Z
DEPP1	M
DERL1	M
DERL2	X
DEXI	M
DGAT2L6	Unknown
DGLUCY	M
DHDDS	M
DHFR2	Unknown
DHRS11	M
DHRS12	Unknown
DHRS13	Z
DHRS4	Unknown
DHRS7C	Z
DHX15	Unknown
DHX16	Unknown
DHX29	Unknown
DHX34	M
DIDO1	M
DIO1	M
DIPK1A	Unknown
DIPK1B	M
DIPK2B	Z
DIRC1	Unknown
DIS3	M
DIS3L	Unknown
DIS3L2	Z
DKKL1	M
DLG5	M
DLGAP3	Unknown
DLX3	X
DMAC1	Unknown
DMAC2	Unknown
DMAP1	M
DMKN	M
DMP1	M
DMRT1	M
DMRT2	X
DMRTC1	M
DMRTC1B	M
DMRTC2	M
DMXL1	Unknown
DNAH10	M
DNAH14	Unknown
DNAH17	Unknown
DNAH3	Z
DNAH5	M, Z
DNAH7	M
DNAI1	M
DNAI2	M
DNAJA3	Unknown
DNAJB12	M
DNAJB14	Unknown
DNAJB7	M
DNAJB9	X
DNAJC1	Unknown
DNAJC13	M
DNAJC14	M
DNAJC16	M
DNAJC17	M
DNAJC18	M
DNAJC21	M
DNAJC22	M
DNAJC24	M
DNAJC25	Unknown
DNAJC30	Unknown
DNAJC4	Unknown
DNAJC7	Unknown
DNASE1	M
DNASE1L1	Z
DNASE1L2	M
DNASE1L3	Unknown
DNASE2	X
DNHD1	Unknown
DNLZ	Unknown
DNMT3L	M
DNPEP	Unknown
DNPH1	M
DNTT	M
DOCK11	M
DOK3	Unknown
DOK7	Z
DOLPP1	M
DPCD	Unknown
DPEP1	M
DPEP2	Unknown
DPEP2NB	Unknown
DPEP3	M
DPH3	Unknown
DPH3P1	Unknown
DPH5	Unknown
DPH6	Unknown
DPH7	Unknown
DPP4	M
DPP7	Z
DPP8	M
DPPA2	M
DPPA3	M
DPPA4	M
DPPA5	M
DPRX	Unknown
DPT	M
DPY30	M
DQX1	M
DR1	M
DRAM1	M
DRAP1	M
DRICH1	Unknown
DSC3	M
DSG1	M
DSG3	M
DTD2	Unknown
DTHD1	Unknown
DTWD1	Unknown
DTWD2	Unknown
DUOX2	M
DUOXA2	M
DUS1L	Unknown
DUS3L	Unknown
DUS4L	Unknown
DXO	Unknown
DYDC1	Unknown
DYDC2	M
DYNAP	Unknown
DYNC1LI2	Z
DYNLT3	M
DYSF	Z
DZANK1	X
EAPP	Unknown
EBI3	M
EBLN1	Unknown
EBLN2	Unknown
EBNA1BP2	Unknown
ECD	M
ECHDC1	M
ECHDC3	Unknown
ECI1	M
ECI2	M
ECM1	M
ECSCR	M
ECSIT	M
ECT2L	Unknown
EDARADD	M
EDDM13	Unknown
EDEM2	Unknown
EDEM3	Unknown
EDRF1	Unknown
EEF1AKMT1	Unknown
EEF1AKMT2	Unknown
EEF1AKMT3	Unknown
EEF1AKNMT	M
EEF1D	X
EEF2KMT	Z
EEPD1	Z
EFCAB11	Z
EFCAB13	Unknown
EFCAB3	Unknown
EFCAB5	Unknown
EFCAB6	Unknown
EFCAB7	M
EFCAB9	Unknown
EFEMP1	M
EFL1	Unknown
EFR3A	M
EFR3B	Unknown
EFS	M
EGFL6	M
EGFL7	X
EGFL8	M
EHBP1	Unknown
EHBP1L1	Z
EHD2	Z
EI24	M
EID1	M
EID2	M
EID2B	Unknown
EIF1	M
EIF1AD	Unknown
EIF1AY	Unknown
EIF2D	Unknown
EIF2S2	M
EIF3D	Unknown
EIF3E	M
EIF3F	M
EIF3K	Unknown
EIF3L	M
EIF3M	M
EIF4E1B	M
EIF4E2	M
EIF4EBP3	M
EIF4H	M
EIF5AL1	Unknown
ELAC1	Unknown
ELAC2	M
ELANE	Unknown
ELF5	M
ELK4	X
ELL2	M
ELMOD2	Unknown
ELOA	M
ELOA2	Unknown
ELOA3	Unknown
ELOA3B	Unknown
ELOA3D	Unknown
ELOB	M
ELOC	M
ELOVL3	M
ELOVL7	X
ELP5	M
ELP6	Unknown
ELSPBP1	Unknown
EMC10	M
EMC2	Unknown
EMC4	Unknown
EMC6	Unknown
EMC9	M
EMCN	M
EMD	M
EME2	Unknown
EMG1	M
EMID1	M
EMILIN1	M
EMILIN2	M
EMILIN3	M
EML3	Unknown
EML5	Unknown
EMP2	X
ENAM	M
ENDOU	X
ENDOV	Unknown
ENHO	Unknown
ENKUR	M, X
ENOPH1	M
ENOSF1	Z
ENSA	X
ENTHD1	Unknown
ENTR1	Unknown
EOGT	M
EPB41L1	M
EPB41L4A	M
EPB42	M
EPC1	M
EPC2	Unknown
EPG5	Unknown
EPGN	M
EPHX3	Unknown
EPM2AIP1	Unknown
EPN1	Z
EPN2	Unknown
EPN3	X
EPPIN	M
EPPK1	Z
EPS8L1	M
EPS8L2	M
EPS8L3	X
EQTN	Unknown
ERAL1	M
ERAP1	M
ERAP2	Unknown
ERAS	M
ERCC6L2	Unknown
ERFE	Unknown
ERGIC1	Unknown
ERGIC2	Unknown
ERI1	M
ERI2	Unknown
ERI3	Unknown
ERICH1	Unknown
ERICH2	M
ERICH3	Unknown
ERICH4	Unknown
ERICH5	M
ERICH6	Unknown
ERICH6B	Unknown
ERLEC1	M, Z
ERLIN1	Unknown
ERLIN2	Z
ERMAP	M
ERMARD	X
ERMP1	M
ERO1B	Unknown
ERP29	M
ERP44	M
ERV3-1	Unknown
ERVFRD-1	M
ERVMER34-1	Unknown
ESAM	Z
ESD	M
ESPNL	M
ESRP1	M
ESRP2	Z
ESYT3	M
ETAA1	Unknown
ETFBKMT	M
ETFDH	M
ETFRF1	M
ETNPPL	Z
ETV2	X
ETV7	Unknown
EVA1A	M
EVA1B	M
EVC	M
EVC2	M
EVI2B	M
EVI5L	Unknown
EVPL	Z
EXD3	Unknown
EXO5	Unknown
EXOC1	Unknown
EXOC2	M
EXOC3L1	M
EXOC3L4	Unknown
EXOC5	Unknown
EXOC6B	Unknown
EXOG	Unknown
EXOSC1	M
EXOSC10	Unknown
EXOSC5	M
EXOSC7	M
EXOSC9	M
EXPH5	Unknown
F10	M
F11	M
F12	M
F13B	M
F2RL1	Z
F5	M
F8A2	M
F8A3	M
F9	M
FAAH2	Z
FAAP20	M
FAAP24	Unknown
FABP1	M
FABP2	X
FABP4	X
FABP6	Z
FABP9	Unknown
FADS6	Unknown
FAF2	Unknown
FAHD1	Unknown
FAHD2A	Z
FAHD2B	Unknown
FAM104A	M
FAM104B	Unknown
FAM110C	M
FAM110D	Unknown
FAM111A	M
FAM111B	Unknown
FAM114A1	M
FAM117A	Unknown
FAM117B	Unknown
FAM120AOS	Unknown
FAM120B	M
FAM120C	M
FAM122A	Unknown
FAM129A	M
FAM129B	Unknown
FAM129C	Unknown
FAM131B	Unknown
FAM131C	Unknown
FAM13B	M
FAM149A	M
FAM149B1	X
FAM151A	Unknown
FAM151B	M
FAM153A	Unknown
FAM153B	Unknown
FAM155B	Unknown
FAM156A	Unknown
FAM156B	Unknown
FAM157A	Unknown
FAM157B	Unknown
FAM160A1	Unknown
FAM160A2	Unknown
FAM160B1	Unknown
FAM160B2	Unknown
FAM162B	Unknown
FAM163B	M
FAM166A	Unknown
FAM166B	M
FAM167B	Unknown
FAM168A	Unknown
FAM169B	Unknown
FAM170A	Unknown
FAM170B	Unknown
FAM171A2	Unknown
FAM173A	Unknown
FAM174A	Unknown
FAM174B	M
FAM177A1	Z
FAM177B	Unknown
FAM178B	Unknown
FAM180A	M
FAM180B	Unknown
FAM183A	Unknown
FAM186A	Unknown
FAM186B	Unknown
FAM187B	Unknown
FAM189B	Unknown
FAM192A	M
FAM193A	Z
FAM200A	Unknown
FAM200B	Unknown
FAM204A	Z
FAM205A	Unknown
FAM209A	Unknown
FAM209B	Unknown
FAM20A	Unknown
FAM20B	M
FAM20C	M
FAM210A	Unknown
FAM214B	Unknown
FAM216B	Unknown
FAM217A	Unknown
FAM219A	Z
FAM219B	Unknown
FAM220A	Unknown
FAM221B	Unknown
FAM227A	Unknown
FAM227B	Unknown
FAM228B	Unknown
FAM229A	Unknown
FAM229B	Unknown
FAM230A	Unknown
FAM230D	Unknown
FAM230E	Unknown
FAM230G	Unknown
FAM230H	Unknown
FAM230J	Unknown
FAM231AP	Unknown
FAM231BP	Unknown
FAM231C	Unknown
FAM234A	M
FAM236B	Unknown
FAM237A	Unknown
FAM240A	Unknown
FAM241A	Unknown
FAM243B	Unknown
FAM24A	Unknown
FAM24B	Unknown
FAM25A	Unknown
FAM25C	M
FAM25G	Unknown
FAM32A	Unknown
FAM3A	Unknown
FAM3D	Unknown
FAM45A	Unknown
FAM47A	Unknown
FAM47B	Unknown
FAM47C	Unknown
FAM47E	Unknown
FAM50B	M
FAM53A	M
FAM53C	Unknown
FAM57A	M
FAM71A	Unknown
FAM71B	Unknown
FAM71C	Unknown
FAM71E1	Unknown
FAM71E2	Unknown
FAM71F1	Unknown
FAM71F2	Unknown
FAM72A	Unknown
FAM72B	Unknown
FAM72C	Unknown
FAM72D	Unknown
FAM76A	Unknown
FAM78A	M
FAM78B	Unknown
FAM83B	M
FAM83C	Unknown
FAM83E	Unknown
FAM83F	M
FAM83G	Unknown
FAM83H	M
FAM86B2	Unknown
FAM86C1	Unknown
FAM86KP	Unknown
FAM8A1	Unknown
FAM90A1	Unknown
FAM91A1	M
FAM92A	Unknown
FAM92B	M
FAM98A	Unknown
FAM98C	Unknown
FAM9B	M
FAM9C	Unknown
FAN1	M
FANCD2OS	Unknown
FANK1	M
FATE1	Unknown
FAXC	Unknown
FAXDC2	Z
FBH1	Unknown
FBLN2	Z
FBLN7	M
FBXL12	M
FBXL13	Unknown
FBXL20	M
FBXL22	X
FBXL4	Unknown
FBXL8	M
FBXO15	M
FBXO17	Unknown
FBXO30	M
FBXO32	M
FBXO36	Z
FBXO39	Unknown
FBXO40	Unknown
FBXO44	Unknown
FBXO47	Unknown
FBXO48	M
FBXW10	Unknown
FBXW12	Unknown
FCAR	Unknown
FCER1A	Unknown
FCER2	Unknown
FCGR1A	M
FCGR2B	M
FCGR3A	M
FCGRT	M
FCMR	Unknown
FCN2	M
FCN3	Unknown
FCRL1	Unknown
FCRL2	Unknown
FCRL3	Unknown
FCRL6	M
FCRLA	Unknown
FCRLB	Unknown
FDCSP	Unknown
FDX1	M
FDX2	Unknown
FDXACB1	M
FDXR	Unknown
FER1L5	Unknown
FER1L6	Unknown
FERMT3	M
FETUB	M
FFAR1	Unknown
FFAR2	M
FFAR4	Unknown
FGA	M, X
FGB	M
FGD1	M
FGD2	Unknown
FGD5	Z
FGD6	Unknown
FGFBP2	Unknown
FGFR1OP2	M
FGG	M
FGL1	M
FHDC1	X
FHL3	M
FHL5	M
FIGLA	M
[truncated: 5,239 more rows]
