# Supplementary material for: Neural stemness contributes to cell tumorigenicity
Source: Cell Biosci. 2021 Jan 19;11:21. doi: 10.1186/s13578-021-00531-6 (PMC7814647; doi:10.1186/s13578-021-00531-6)
Supplement: Supplementary file 8 — Additional file 8: Table S10. 1801 downregulated genes and 1400 upregulated genes in C2C12Myod1−/− cells compared with C2C12WT [file 13578_2021_531_MOESM8_ESM.xlsx]

## Sheet: 1801 downregulated genes
List of 1801 downregulated genes in C2C12Myod1-/- cells compared with C2C12WT.
logFC	P-value	regulation	uniprot	symbol	C2C12WT rep1	C2C12WT rep2	C2C12WT rep3	C2C12Myod1-/- rep1	C2C12Myod1-/- rep2	C2C12Myod1-/- rep3
-6.82313887331964	0	down	Q62234	Myom1	11.4102	10.2135	10.7553	0.13601	0.0711	0.07118
-Inf	0	down	O70209	Pdlim3	6.57268	6.82137	6.16619	0	0	0
-6.02588159122802	0	down	A0A0B4J1F0	Itga11	19.0919	17.7492	18.785	0.30906	0.20377	0.31755
-8.86731922877837	0	down	B2RXX9	Myh7	18.177	18.0236	17.2215	0.04145	0.03467	0.03514
-10.6353422615698	0	down	Q4ZJN6	C1qtnf3	84.7374	82.2712	85.0632	0.05028	0.0701	0.03383
-4.76798881170309	0	down	Q9CR42	Ankrd1	271.3	278.948	275.307	10.5063	10.4936	8.47159
-9.98463826223401	0	down	E9PZQ0	Ryr1	7.75125	6.70633	7.2753	0.00196	0.01231	0.0066
-Inf	0	down	P70402	Mybph	174.67	176.377	172.797	0	0	0
-14.0426455645263	0	down	P68134	Acta1	1644.85	1730.15	1691.76	0.12091	0.05835	0.11265
-8.22165368348266	0	down	Q9QZ47	Tnnt3	138.811	150.172	136.746	0.54149	0.48121	0.36434
-4.0922722661007	0	down	P62737	Acta2	1466.41	1563.89	1511.56	89.0386	89.1907	80.7164
-5.02733707517914	0	down	P63248	Pkia	31.2672	29.7547	32.1324	0.55671	1.02761	1.1935
-13.0832857709317	0	down	P12979	Myog	197.911	206.298	192.193	0.06689	0	0
-11.743240369219	0	down	Q61639,Q61638	H19	648.653	662.751	591.221	0.11615	0.21251	0.21101
-7.21900795761124	0	down	P19123	Tnnc1	313.823	366.962	337.879	2.38791	2.19526	2.06379
-15.0547966841322	0	down	P68033	Actc1	418.797	408.722	407.144	0.03532	0	0
-9.61036252467662	0	down	B2RVY9	Tmem182	20.6607	19.8738	20.4255	0	0.044	0.03185
-9.87139774838132	0	down	O09161	Casq2	70.9806	69.9648	67.6637	0.06266	0.0273	0.12648
-9.25053988432957	0	down	Q07079	Igfbp5	68.3775	62.8393	65.0205	0.0785	0.12932	0.10563
-9.51254368861819	0	down	P16015	Car3	101.534	106.967	101.566	0.08976	0.17204	0.15098
-7.57350400650022	0	down	Q8BWB1	Synpo2l	18.7452	18.754	18.2891	0.04321	0.14197	0.09968
-10.0735399156099	0	down	A2RTA0	Ckm	13.6002	15.7629	14.6299	0	0	0.0396
-Inf	0	down	Q9D1N4	Mymk	124.655	133.314	133.623	0	0	0
-8.44017764663078	0	down	Q8R429	Atp2a1	76.6835	71.3861	72.9125	0.25064	0.22338	0.14514
-4.8456072772559	0	down	P55288	Cdh11	31.8584	28.7454	31.2885	0.93862	1.10044	1.0704
-10.1298251428162	0	down	Q9CZ19	Myl4	86.242	93.6181	90.6313	0.10475	0.07409	0.05597
-6.56165870810717	0	down	P04756	Chrna1	50.9748	51.2037	50.5528	0.46253	0.63682	0.4734
-7.82925787205865	0	down	O88346	Tnnt1	19.5411	20.8405	19.5529	0.1426	0.07455	0.03925
-10.5747945885601	0	down	P13412	Tnni2	80.3861	90.3564	85.7782	0.04772	0	0.11558
-7.43195860093395	0	down	A2ABU4	Myom3	9.3935	8.73227	8.39195	0.04259	0.04947	0.05731
-8.16405026256958	0	down	Q6PIE5	Atp1a2	9.54305	9.50215	8.81521	0.0406	0.01698	0.03688
-10.7501782884015	0	down	A2AUC9	Klhl41	45.5823	48.7407	48.3353	0.04519	0.03544	0
-14.5216938812644	0	down	P13541	Myh3	251.572	252.479	242.486	0.01179	0	0.01904
-Inf	0	down	Q5SX40	Myh1	8.53799	7.67217	7.819	0	0	0
-Inf	0	down	Q545T7	Myl1	78.2956	69.5833	72.4647	0	0	0
-7.95369289142828	0	down	Q9WUZ5	Tnni1	60.3547	67.251	59.0611	0.21429	0.26139	0.25634
-6.51011887075233	0	down	Q54AB6	Tnnt2	72.1954	76.5595	68.7789	0.83115	0.74759	0.74215
-11.3708318881701	0	down	F8VQK4	Chrng	40.6164	42.2713	39.4201	0.01716	0	0.02771
-7.36170862078481	0	down	Q80VZ5	Chrnd	21.9943	21.4258	21.9869	0.0869	0.17717	0.12279
-Inf	0	down	G3X8Y1	Trim55	20.5623	19.4329	19.5439	0	0	0
-11.3774592717928	0	down	F8WIP5	Mylk4	8.64853	7.91146	8.81982	0.00929	0	0
-5.40099209444917	0	down	Q543C5	Ogn	511.026	482.943	527.911	10.7954	11.8048	12.4353
-5.63503533257929	0	down	O88990	Actn3	72.5331	71.8048	69.0354	1.13046	1.46577	1.5794
-8.32620070357417	0	down	Q80XB4	Nrap	10.4847	9.14184	9.77371	0.03372	0.01085	0.04451
-Inf	0	down	P97299	Sfrp2	15.224	17.3424	17.2898	0	0	0
-Inf	0	down	-	Mylf-ps	91.4198	96.4127	95.8127	0	0	0
-6.89636444809467	0	down	Q14BI5	Myom2	40.0096	36.1099	37.2771	0.27917	0.2885	0.35831
-11.7165850607649	0	down	Q545G1	Mylpf	451.109	506.017	456.378	0.20178	0.08439	0.12219
-10.7047050877693	0	down	Q9JK97	Kcnq4	8.52233	8.61504	8.30766	0	0.01485	0
-6.42674759390288	0	down	Q9R000	Itgb1bp2	26.5209	27.8742	28.3936	0.19853	0.46495	0.27251
-8.3704486374462	0	down	Q9WV06	Ankrd2	31.3451	35.748	32.6743	0.11689	0.17652	0
-7.64695373393208	2e-307	down	P97443	Smyd1	7.98629	8.90852	8.59986	0	0.092	0.03172
-8.47676684433215	6e-306	down	K3W4N7	Scn5a	4.33683	3.9765	3.82849	0.01956	0.01363	0
-12.9740506766527	2e-298	down	E9Q043	Fndc1	36.3113	29.8565	31.8966	0	0.00603	0.00582
-6.90824798102034	9e-298	down	P25318	Col8a2	8.33247	9.76976	9.28683	0.01273	0.09317	0.11563
-4.63494170960829	1e-295	down	Q80U19	Daam2	13.3512	11.9695	12.5452	0.53524	0.42352	0.52397
-4.6157742938275	2.31067e-293	down	Q02257	Jup	16.3003	16.3632	16.535	0.6859	0.57555	0.69003
-8.1630193428972	8.29208e-290	down	Q3UHZ5	Lmod2	17.4335	15.8753	17.2772	0.02169	0.12094	0.02919
-Inf	2.09559e-289	down	E9Q4D1	Adamts17	3.66957	3.43286	3.90315	0	0	0
-7.52028886242763	4.1023e-289	down	Q8CGY6	Unc45b	7.78084	8.43264	7.59845	0.02862	0.03324	0.06418
-9.53583532482954	1.46875e-283	down	E9QA62	Lmod3	12.9045	14.4863	12.8555	0.0258	0.02697	0
-4.4834365554356	1.41353e-281	down	Q9CQ19	Myl9	86.5939	97.9222	86.9895	3.99573	3.92049	3.88391
-6.63642811941347	6.2294e-279	down	Q4VJC0	Igf1	12.6005	11.0157	12.5713	0.1255	0.12367	0.10482
-5.86531811872452	1.78184e-277	down	P37804	Tagln	177.619	209.618	182.833	2.9823	3.674	2.85041
-6.55152409341598	1.9038e-272	down	G5E8J6	Hrc	14.7338	15.509	14.0175	0.17816	0.15716	0.12362
-6.30159711915769	1.06224e-271	down	P33146	Cdh15	39.491	47.2132	45.7087	0.50536	0.35377	0.77173
-4.35188887566784	2.19532e-267	down	P70180	Npr3	11.0533	10.4834	10.891	0.52191	0.48998	0.53289
-5.93902490219773	5.91819e-266	down	Q7TQ48	Srl	49.5712	43.132	45.1299	0.6895	0.76014	0.73651
-7.43468185579162	1.37445e-253	down	O54732	Mmp15	5.21014	5.6908	5.39999	0.03706	0.03321	0.02137
-8.99996409233924	1.1752e-252	down	B2RQQ1	Myh6	6.11798	5.74198	5.14886	0.01487	0.00888	0.00857
-5.71501890434482	1.47951e-252	down	Q99L88	Sntb1	7.80464	7.58665	7.78416	0.1449	0.06733	0.21666
-7.15059126443763	1.00028e-251	down	Q8BZF8	Pgm5	8.31849	7.93478	8.75506	0.11078	0.01655	0.04392
-3.97186104890813	1.82786e-250	down	Q542Q5	Nrep	52.628	49.9622	50.8376	3.00734	3.43543	3.06967
-9.24873494931925	3.83914e-249	down	-	Gm28653	4.18183	4.76843	4.50262	0	0.02153	0
-3.73691168083036	7.70789e-247	down	Q3UJ36	Actg2	116.072	125.454	115.683	8.96448	7.98143	9.10323
-4.95080576102531	1.43911e-245	down	Q923S6	Neurl1a	11.9882	12.5103	11.5306	0.34007	0.32507	0.46744
-4.45109966763563	9.71231e-243	down	Q07235	Serpine2	7.88998	8.37947	9.05639	0.37065	0.40734	0.34799
-Inf	9.65685e-237	down	Q545C7	Csrp3	7.83339	7.71539	8.66762	0	0	0
-5.31609930953585	2.11967e-235	down	Q9D783	Klhl40	15.1352	17.322	17.291	0.65691	0.28069	0.27673
-Inf	4.30329e-234	down	Q60612	Adora1	3.83345	4.46473	3.70698	0	0	0
-6.48660214334923	2.07897e-229	down	Q8VHP6	Cdhr1	6.86612	6.67757	6.48492	0.02638	0.13102	0.05991
-7.9089020648141	1.40817e-225	down	Q9EQS9	Igdcc4	2.63285	2.5117	2.33099	0.01808	0	0.01217
-5.35895485325731	1.75154e-225	down	Q6VGS5	Ccdc88c	3.51017	3.37596	3.44036	0.05873	0.08323	0.10274
-3.53351567490741	8.78419e-221	down	E9Q1Y1	Vgll3	23.7144	21.9091	23.4541	2.21212	1.60213	1.98909
-7.18276367559813	1.17386e-218	down	Q99J31	Ophn1	1.77437	1.93435	1.86313	0.01745	0	0.01981
-8.82855802743278	3.45053e-216	down	H7BX05	Obscn	2.47626	2.0427	2.26642	0.00198	0.00155	0.01098
-7.07284473815789	4.36639e-216	down	Q1XH17	Trim72	28.4562	35.1581	33.3835	0.23032	0.34114	0.12914
-9.00221935651972	1.39057e-215	down	Q9DCB4	Arpp21	1.21652	1.19822	1.13885	0	0.00343	0.00331
-3.07057647867782	2.4094e-214	down	Q3TPN0	Nid2	415.172	438.482	425.096	48.1189	47.8462	52.0405
-3.12962482983588	6.6195e-214	down	Q00780	Col8a1	149.469	140.783	144.786	16.4678	15.3078	16.5783
-4.31081245631762	9.52247e-214	down	Q9WUB3	Pygm	18.2167	17.6558	17.5615	0.82575	0.93295	0.86029
-5.7222164784742	4.78889e-212	down	O70578	Cacng1	55.5212	58.3103	48.8423	0.96081	1.12412	0.912
-5.11535138203372	1.03559e-210	down	Q148W8	Dusp27	9.23795	9.45158	8.50921	0.32108	0.22133	0.22079
-3.43594396664209	2.83158e-206	down	Q9EQX4	Aif1l	35.5263	37.4054	35.0471	3.14993	3.33402	3.21849
-12.007435879807	4.77421e-205	down	P20801	Tnnc2	97.5541	116.816	91.6971	0	0	0.07209
-3.6324733505202	5.37575e-203	down	A2AMM0	Cavin4	48.0089	45.9512	47.6903	3.42898	4.12315	3.55908
-Inf	9.55136e-203	down	Q5FW75	Actn2	4.56723	4.5413	4.80914	0	0	0
-9.09220420872196	2.37651e-201	down	Q9ERP3	Trim54	12.2317	14.4571	12.5858	0.03979	0	0.03012
-6.70492130164658	7.12401e-201	down	G3UWC8	Otog	2.23707	2.16386	2.24364	0.01657	0.02309	0.02229
-5.48834859449308	7.38351e-198	down	Q8BVA4	Lmod1	7.38892	7.77558	6.9912	0.19179	0.0908	0.19722
-7.23197081452609	9.30278e-197	down	D3YUT2	Alpk3	3.4745	3.23538	2.99484	0.04433	0.01854	0
-3.52624242416425	3.66998e-196	down	Q8CGF1	Arhgap29	11.6712	10.792	11.7117	0.9011	1.10985	0.87511
-3.4629986011057	1.02797e-195	down	Q9JKS4	Ldb3	18.5859	17.4004	18.3661	1.59828	1.67836	1.51864
-6.79056067141377	1.39192e-195	down	Q8K4Z2	Fndc5	8.02624	8.4419	7.29705	0.03619	0	0.17221
-8.26049484939482	1.18689e-191	down	Q8CG85	Mamdc2	5.43824	5.24993	5.79879	0.01712	0.0179	0.01728
-7.57616682363353	4.62311e-189	down	Q61592	Gas6	7.01503	7.07536	8.25565	0.02243	0.02345	0.06791
-10.2447267958791	3.01257e-187	down	Q3UPG8	Cacna1s	7.25344	6.10835	6.03539	0.00218	0.00456	0.00881
-5.74515461807181	3.7525e-185	down	B8QI36	Ppfia4	3.97015	3.55147	3.6411	0.05217	0.09773	0.05266
-8.69687894115661	4.50819e-184	down	O35544	Slc1a6	7.75217	8.39152	7.52299	0	0.05553	0
-9.07547542366678	6.76505e-183	down	A2AKB4	Frmpd1	3.34277	2.86721	3.11007	0	0.01683	0
-4.15044809054839	9.70692e-183	down	Q91YQ3	Csdc2	9.95217	9.95876	9.80307	0.67059	0.32955	0.62691
-3.40317683852621	4.11098e-182	down	Q8K298	Anln	10.6534	9.92573	10.6938	1.01043	0.8916	0.97367
-6.42704678977022	1.19702e-181	down	Q9CQS3	Fibin	8.87439	9.46069	9.11638	0.08823	0.1713	0.05088
-3.93842504252631	1.58366e-181	down	B9EHT4	Clip3	14.0008	12.887	13.0677	0.98025	0.91099	0.64491
-3.22524701325995	1.37737e-180	down	Q544J2	Pdk4	35.9143	34.4344	36.7719	3.84521	3.53097	3.7659
-3.26708506495599	1.45745e-178	down	Q61245	Col11a1	9.23871	8.33205	8.57546	0.96296	0.87082	0.80897
-3.63370450576139	5.32858e-178	down	Q545S4	Stmn2	11.5031	12.2022	11.6621	1.00733	0.90653	0.8571
-2.99269411462002	2.45934e-177	down	Q63918	Cavin2	73.2443	69.2148	69.7403	8.71673	9.34809	7.87255
-5.76987507555261	6.85392e-177	down	Q9R069	Bcam	11.6635	14.4157	13.1384	0.27242	0.20077	0.22536
-3.98687162884628	1.72095e-176	down	Q7M6Y2	Sox11	5.80962	6.31467	6.83099	0.46928	0.3846	0.30881
-11.2250919730424	7.8368e-176	down	Q7TQ32	Hfe2	19.5963	24.7869	24.9586	0.02818	0	0
-3.15332322317269	6.08565e-173	down	Q52L78	Cryab	80.5378	85.7794	80.6846	8.40369	9.28097	9.31035
-4.88906954156228	2.56182e-172	down	B2RRE0	Akap12	4.58926	4.13699	4.43889	0.1194	0.13871	0.17407
-7.61437896904921	9.51577e-169	down	Q99MQ4	Aspn	7.11981	6.81545	6.88903	0.0789	0	0.0245
-2.82660482918477	2.42257e-168	down	A0A146E664	Islr	113.324	113.897	114.56	15.6904	14.1134	17.0492
-3.146182312342	2.25757e-167	down	Q3TMP8	Tmem38a	48.4786	55.1665	48.6752	5.72918	5.8086	5.18998
-Inf	4.12011e-167	down	Q9CYT6	Cap2	3.51633	3.31434	3.14759	0	0	0
-8.93233542290807	4.09386e-164	down	Q9WV35	Apobec2	11.4479	12.1694	12.1487	0	0	0.07103
-3.77509445860101	1.9377e-163	down	E9Q1U2	Synpo2	3.78938	3.68787	3.35599	0.26098	0.3081	0.20084
-7.10684451317744	3.87012e-163	down	Q5NBX1	Cobl	1.91972	1.88235	2.22981	0.02106	0.00734	0.01417
-8.00039694143751	4.64532e-163	down	Q6P566	Lix1	4.50657	4.18744	4.54353	0.01664	0	0.03359
-4.01203105763887	2.03332e-162	down	-	Gm48529	15.5183	16.6375	14.6732	1.07598	0.84812	0.89834
-5.13750743973846	1.85613e-160	down	P82350	Sgca	13.3081	14.1301	12.9345	0.38701	0.39601	0.33242
-2.84384583182275	1.42822e-158	down	Q8BI74	Sorcs2	21.9563	20.062	20.53	2.86472	2.8763	2.73568
-6.78074273443531	3.87453e-157	down	Q3URU2	Peg3	37.4171	30.1978	33.2994	0.31523	0.2881	0.29002
-3.54067654726059	1.2876e-156	down	P51943	Ccna2	12.269	13.1303	13.4699	1.10217	0.85236	1.29251
-8.38561983803259	3.83345e-156	down	Q61526	Erbb3	6.1609	5.09258	5.17339	0.019	0	0.02876
-3.25528773626734	6.26417e-155	down	Q9JKY7	Cyp2d22	18.6665	17.655	18.0854	1.66289	1.89141	1.98817
-5.92911357885605	9.43893e-154	down	Q9QUN9	Dkk3	5.22917	5.66702	5.26269	0.11058	0.03557	0.11161
-Inf	1.71606e-153	down	-	Atcayos	2.69187	2.85762	2.98906	0	0	0
-3.86511631617929	4.75814e-153	down	Q9QZJ6	Mfap5	10.4953	11.2967	10.6876	0.76825	0.59929	0.79948
-Inf	1.45006e-152	down	Q80TF4	Klhl13	3.08565	2.97189	2.68003	0	0	0
-10.5877609325253	8.30823e-152	down	P13542	Myh8	2.9066	2.574	2.28552	0	0	0.0049
-2.76893127734837	2.10662e-151	down	Q01320	Top2a	21.3787	19.3705	19.9055	3.07187	2.92497	2.66204
-10.3605358838444	2.9358e-151	down	Q6NZC6	Zim1	7.00669	5.46906	6.59565	0.01413	0	0
-8.3590798538926	3.28818e-151	down	P10166	Mycl	3.36875	3.03184	3.57319	0	0.02959	0
-5.53504819949377	4.29459e-148	down	Q69Z28	Adamts16	2.6668	2.69304	2.80358	0.04389	0.08521	0.04219
-2.93223092416955	5.40882e-147	down	Q62181	Sema3c	15.0768	13.9117	14.1456	2.03689	1.68401	1.77711
-9.29382786629081	1.42485e-146	down	D3Z4I3	Rbm24	6.15299	7.24991	7.9807	0	0	0.03304
-4.22787071565138	9.14647e-146	down	Q8CI43	Myl6b	15.484	16.5543	14.6334	0.88177	0.99468	0.54646
-5.74668778283305	1.57961e-145	down	O35464	Sema6a	2.05389	2.01551	1.87542	0.0472	0.04084	0.01971
-2.74495268467702	9.88232e-145	down	P70275	Sema3e	17.5573	15.6793	16.382	2.29565	2.37921	2.5266
-4.55466067283821	1.1905e-144	down	E9Q9K5	Trdn	2.46729	2.68999	2.6901	0.10235	0.09583	0.12643
-4.08045947481662	5.25224e-144	down	Q9WVG7	Osr1	14.0374	14.9104	15.0776	0.61543	0.86756	1.04687
-7.28741853540252	7.31916e-144	down	Q3UVX6	Vldlr	1.97364	1.70723	2.11102	0.01419	0.01187	0.01003
-6.2588115027161	4.55307e-140	down	D3Z623	9330159F19Rik	2.77739	2.53844	2.53032	0.06936	0.01036	0.02
-4.64137969790208	1.03124e-139	down	P60853	Lzts1	3.24664	3.22043	3.43168	0.14282	0.09662	0.14627
-3.43721618973796	1.13938e-139	down	P97329	Kif20a	12.3772	11.0346	12.2552	1.12153	1.0073	1.07496
-2.49920958539361	3.76849e-139	down	Q9R001	Adamts5	46.1016	44.6726	47.678	7.71611	8.21678	7.88751
-3.99955628875507	4.19605e-139	down	Q8BH44	Coro2b	5.00165	4.90008	5.25355	0.30412	0.31543	0.30207
-Inf	9.78827e-139	down	Q543C3	Sox8	3.29563	3.84319	3.48923	0	0	0
-6.593497490183	7.70291e-138	down	Q3UVB1	Mb	14.096	15.838	12.5343	0.1149	0.0901	0.22227
-4.00062117282109	2.11272e-137	down	Q8BMS9	Rassf2	5.85318	5.37007	4.97623	0.36451	0.30638	0.31379
-4.08305258071093	2.37773e-136	down	O88623	Usp2	5.83947	5.68399	5.62962	0.22535	0.49602	0.26336
-2.81468898200189	1.62296e-135	down	Q80ZW9	Arl6ip1	40.4036	39.7678	37.2336	4.835	5.24158	6.15212
-7.68661953904396	2.32344e-134	down	Q9ER60	Scn4a	1.91879	1.68238	1.59168	0.00812	0	0.01638
-9.60748843162731	3.95268e-134	down	Q059P4	Filip1	3.34894	2.97095	2.65939	0.01121	0	0
-Inf	1.34393e-131	down	P51637	Cav3	8.66739	9.10361	9.11998	0	0	0
-Inf	3.03472e-131	down	J3JS84	Gprc5c	2.04767	1.8743	1.99097	0	0	0
-3.98057381024991	2.04783e-130	down	P30276	Ccnb2	17.4568	18.2263	17.4666	1.09177	1.3073	0.87587
-2.4437514415209	2.984e-130	down	Q8C9W3	Adamts2	31.4866	32.3172	30.332	5.58842	5.31638	5.92137
-2.50685029754103	4.82679e-130	down	Q9Z127	Slc7a5	51.8982	54.8479	55.1909	9.31228	9.07947	9.31315
-2.3226061614213	3.33819e-129	down	Q6P5H2	Nes	173.591	169.721	165.835	32.772	33.6186	32.6132
-7.23684149468124	1.29997e-128	down	P48999	Alox5	2.96244	2.94445	2.84246	0.02783	0.01455	0.01405
-2.52441299534276	1.68301e-128	down	P13595	Ncam1	66.3428	59.8427	60.0564	10.3124	10.6524	10.5312
-3.67936373160554	1.99172e-128	down	G5E843	Robo1	7.12494	6.12983	6.52472	0.46469	0.50953	0.5281
-4.16847029051145	2.10189e-128	down	Q8R464	Cadm4	10.255	12.2629	11.0353	0.83298	0.38015	0.60051
-2.56068665382544	2.35937e-128	down	E0CYH7	Filip1l	29.2716	27.065	28.6212	4.84153	4.44593	4.7216
-3.09478274882759	4.85891e-127	down	Q5F1Z8	Gm2a	11.7145	13.423	12.6946	1.59929	1.24862	1.45691
-4.71715291840509	9.39128e-126	down	Q9ER35	Fn3k	4.2075	4.51115	4.03401	0.07794	0.19014	0.20322
-3.8340870353034	1.54117e-125	down	Q8VDV3	Rab3il1	6.12142	5.70213	6.46617	0.49057	0.31892	0.43799
-9.54503955111482	3.89479e-125	down	Q8C7D8	Enho	10.1707	13.3283	12.6501	0	0.04708	0
-3.94916190085738	4.56787e-125	down	O35074	Ptgis	9.72423	10.3115	10.178	0.79585	0.47713	0.6291
-6.18377298758759	2.67947e-124	down	G3X9N3	Pnmal2	2.88838	3.54847	3.00857	0.04134	0.04322	0.04172
-8.59000998179695	3.11221e-124	down	E9PV66	Myo18b	1.19054	0.98599	0.99272	0.00801	0	0
-2.38296878091543	6.6132e-124	down	B2ZRS3	Deptor	31.8475	29.6717	30.5667	5.5107	6.04761	5.61708
-2.54697512502692	1.61942e-122	down	Q3UZ96	Snai2	60.3096	61.6871	62.7679	9.28149	10.8198	10.6447
-5.34159151771929	1.86832e-122	down	P46412	Gpx3	14.161	11.7119	12.5211	0.30732	0.28011	0.33403
-2.45932819273466	4.53868e-122	down	Q61468	Msln	76.741	80.9466	77.3699	12.6711	15.3674	13.5253
-4.22426001942764	1.05792e-121	down	P35385	Hspb7	8.33859	7.41476	7.70027	0.43855	0.33444	0.44782
-8.24127080318708	2.66836e-121	down	Q91WG0	Ces2c	4.08776	4.537	4.90657	0.04352	0	0
-2.59386065311873	5.75534e-121	down	Q8R054	Srpx2	35.1087	34.9811	36.8684	5.51503	5.40819	6.3064
-4.34136449759634	2.88034e-120	down	Q60936	Coq8a	7.71001	6.54381	7.64406	0.35898	0.40918	0.28331
-5.59515596910605	7.42946e-120	down	B1AYL1	Scn7a	14.0942	11.4373	13.6672	0.24141	0.27072	0.27706
-2.50159724376247	7.77803e-120	down	Q9JM58	Crlf1	74.6103	82.3514	79.6444	12.053	13.3374	15.2257
-5.69328749195878	1.58154e-119	down	A0A0A0MQE3	Pla2r1	1.52213	1.27129	1.41784	0.02228	0.04348	0.01349
-3.31257840731551	1.45494e-117	down	Q8CHR6	Dpyd	4.05702	3.71488	4.17627	0.35217	0.41527	0.40251
-2.7663848460133	1.84448e-117	down	P12672	Rapsn	38.1307	38.9928	35.2928	5.92222	4.85723	5.28905
-4.03743732226882	2.33819e-117	down	Q09324	Gcnt1	3.83903	3.87449	4.24633	0.23849	0.26811	0.20188
-3.51175968633602	8.38475e-115	down	P09690	Chrnb1	11.5073	11.4292	11.7412	1.19664	0.82619	0.93429
-2.6453978395153	2.22767e-114	down	D3YYU8	Obsl1	8.42959	9.59857	9.16212	1.43251	1.24896	1.54287
-2.94831821517842	5.19791e-111	down	F8VQ29	Iqgap3	3.98852	3.8471	4.08891	0.54088	0.45397	0.5079
-6.36540148005806	1.48181e-110	down	Q80W65	Pcsk9	2.77778	3.42499	3.16353	0.03246	0	0.07781
-3.10511371444626	2.85915e-110	down	Q9ESD7	Dysf	4.48769	4.77674	4.38625	0.53179	0.49142	0.51941
-3.44324970235467	4.54813e-109	down	Q9ERH4	Nusap1	6.95428	7.15302	6.70921	0.64762	0.45998	0.75309
-3.41569570006199	1.6234e-108	down	E9Q5G3	Kif23	3.79201	3.70758	3.30507	0.34897	0.34217	0.29382
-2.32937929959972	2.89017e-108	down	Q3USZ8	1190002N15Rik	35.1864	36.0951	37.2503	6.92613	7.14679	6.92835
-2.49090131381284	5.53752e-108	down	Q8C3F7	Klhl30	26.7528	30.0952	28.6576	5.09663	4.74832	4.94321
-2.57339425924548	6.76938e-108	down	O70622	Rtn2	15.2022	16.6567	16.2883	2.60487	2.39439	2.8649
-8.74348148323404	2.06612e-107	down	Q69ZX8	Ablim3	1.88354	2.05542	1.82904	0	0.0131	0
-2.27620007270371	2.18936e-107	down	Q9CXD9	Lrrc17	47.7006	47.1829	47.9545	9.45951	9.78649	9.4354
-Inf	8.70301e-107	down	A2A5I3	R3hdml	7.87924	7.1302	7.32434	0	0	0
-4.21164579099798	1.11959e-106	down	Q8BG99	Pknox2	1.88222	1.77686	1.56779	0.05253	0.07804	0.1437
-2.39688479327449	1.6036e-106	down	A2AKM2	Hacd4	16.1009	15.4345	16.0185	3.16556	2.85861	2.75956
-2.74091067581821	1.37328e-105	down	Q99N50	Sytl2	3.83753	3.74481	3.69829	0.43553	0.5882	0.61746
-2.16706493760136	1.36697e-104	down	Q3U145	Tmem64	58.8171	54.758	58.1709	12.4691	12.0835	12.6497
-6.9991315698302	2.93617e-104	down	Q8BUZ1	Abra	3.02342	3.48959	3.06093	0.03837	0.01504	0.01936
-3.69293408102078	1.46226e-101	down	Q9Z1S0	Bub1b	10.4836	9.08404	8.97898	0.67505	0.75119	0.72179
-3.1178218871128	2.25841e-101	down	Q8VDF3	Dapk2	8.46926	9.6102	9.02906	0.99662	1.03347	1.00587
-3.49549058044681	5.21065e-101	down	P11087	Col1a1	886.616	1072.72	1064.74	90.5697	69.1403	100.851
-4.9020020520007	1.47812e-100	down	A0A0R4IZZ1	Aplp1	4.1959	4.49805	4.30282	0.22729	0.12872	0.06691
-3.70124718575698	8.67966e-100	down	Q5NCI4	Pgam2	23.8582	27.3862	22.8646	1.66673	1.74258	2.1285
-2.4554279575134	1.0466e-99	down	Q9QXY6	Ehd3	42.3865	37.328	38.5967	7.24078	6.83531	6.9138
-6.65145539200003	9.22237e-99	down	Q8CAE9	Podxl2	1.84932	1.91975	1.50063	0.01491	0.02858	0.00752
-6.02084463005629	1.58399e-98	down	O09165	Casq1	4.82273	5.30482	5.28947	0.07323	0.0689	0.08869
-2.38925713918548	9.46302e-98	down	Q8CAZ9	Prelp	49.1109	44.8239	43.3983	7.62725	9.6064	8.27239
-2.54097736189737	1.02279e-97	down	Q9D154	Serpinb1a	26.1734	26.7586	24.1773	4.32372	4.24809	4.31376
-2.09087093897411	1.57887e-97	down	Q8K4G5	Ablim1	22.5133	20.5501	21.188	4.86611	4.7488	5.05848
-3.34044499383736	4.66763e-97	down	O70126	Aurkb	8.41543	8.62739	8.24774	0.74196	0.61348	1.07187
-3.53238885899906	5.25053e-97	down	E9Q3P4	Cenpf	5.08198	4.26804	4.60913	0.38046	0.38906	0.40455
-5.10499422433304	1.44171e-96	down	A0A0B4J1N3	2610528A11Rik	13.6252	13.9008	15.0683	0.50036	0.18039	0.52242
-6.12059274161651	5.02932e-96	down	Q62443	Nptx1	1.76203	2.06284	1.70337	0.05477	0.01145	0.01106
-Inf	5.39083e-96	down	Q9JJW5	Myoz2	4.73807	6.23891	4.64587	0	0	0
-3.76339373748814	6.39956e-96	down	Q99M54	Cdca3	6.20967	6.3915	7.0872	0.46358	0.4482	0.49807
-8.36682148996537	1.31721e-95	down	Q91V88	Npnt	16.4424	20.4982	14.5983	0.04548	0.08915	0.01721
-4.76525287312911	2.75548e-95	down	Q921K8	Tcaf2	6.02116	5.17887	4.90823	0.18538	0.2282	0.16296
-4.17559271879004	4.16378e-95	down	Q8VHP8	Rab40b	7.03645	8.24829	7.81775	0.42688	0.32729	0.48829
-3.03558450564608	1.06603e-94	down	Q6P9P6	Kif11	6.23647	6.44306	6.13266	0.90123	0.74698	0.58346
-2.64630674745038	6.13357e-94	down	G3UXC7	Adamtsl3	5.99319	5.44842	6.07256	0.90027	0.98946	0.83229
-2.07720016175837	1.59716e-93	down	Q9EQT6	Syt13	47.7681	52.4028	55.0012	12.0565	11.7037	11.9921
-5.88880237803892	1.60749e-93	down	Q8BGM7	Prkag3	4.47623	3.53227	3.97428	0.06208	0.04462	0.09007
-6.25122843994696	2.14946e-93	down	Q6ZWR4	Ppp2r2b	2.07765	2.43245	2.33274	0.01434	0.01499	0.05789
-6.98482258286084	2.92256e-93	down	Q9Z0G2	Srpk3	2.91835	2.88413	3.14785	0.02053	0.04829	0
-3.61243183744051	3.22553e-93	down	P47746	Cnr1	3.02355	2.98005	3.12241	0.31038	0.24106	0.17453
-2.38985291157905	3.49393e-93	down	P11157	Rrm2	24.6347	25.1645	24.4438	4.95457	4.43618	4.38654
-2.71185539707038	6.58199e-93	down	Q4FJM3	Efnb2	6.06155	6.05925	5.65534	0.73984	1.09381	0.8056
-2.09533483568775	1.55559e-92	down	Q3TM70	Ehd4	42.3792	42.5265	41.8542	9.7904	9.20339	9.85606
-7.06357954272754	1.61507e-92	down	P47877	Igfbp2	17.3859	21.5876	16.0229	0.23978	0.11322	0.04684
-4.15349719937589	2.97806e-92	down	Q8VCW4	Unc93b1	5.17487	5.14208	5.47268	0.41737	0.27339	0.17256
-2.86245056537705	4.08998e-92	down	Q8K0E7	Serinc2	13.4936	15.4888	14.6453	1.90977	1.93227	1.98966
-3.3499566378382	8.9383e-92	down	Q0P5V2	Sobp	3.71985	4.09994	4.3329	0.34107	0.33498	0.48245
-4.29482049377039	6.42928e-91	down	O08710	Tg	2.08536	1.72361	1.95929	0.09971	0.03027	0.15583
-Inf	9.53348e-91	down	O88533	Ddc	1.55068	1.45772	1.54528	0	0	0
-3.4365163746616	3.16567e-90	down	Q80UG7	Unc13d	4.69989	4.41411	4.17771	0.33586	0.40222	0.45608
-2.90865858717025	2.01118e-89	down	B9EJA3	Ptprd	1.4179	1.25681	1.34639	0.18529	0.15249	0.18322
-4.88852278259758	2.86834e-89	down	Q9ER58	Spock2	2.10331	2.04435	1.94901	0.05164	0.07559	0.07297
-1.89894605307739	3.4568e-89	down	Q545Y3	Tpm1	122.356	132.082	129.866	33.613	33.5856	32.9999
-3.25156010118117	2.8296e-88	down	D3YZV8	Ccdc8	4.68547	5.03121	4.37985	0.40996	0.54354	0.48573
-2.8943974190756	7.07381e-88	down	Q3UPW7	Hmmr	5.79586	5.242	5.50443	0.63921	0.72606	0.79913
-7.52909120466576	2.31443e-87	down	Q66K08	Cilp	1.97994	1.65503	1.57629	0.01344	0.01405	0
-2.52504964392832	4.1582e-87	down	Q922W5	Pycr1	11.8967	11.8435	11.0349	2.14203	1.92826	1.80648
-2.38131371972121	4.90246e-87	down	A0A0R4J0H7	Ncapd2	9.48487	8.83458	9.11557	1.67095	1.74699	1.70486
-2.21334177263587	9.52253e-87	down	Q9WVM1	Racgap1	11.9843	11.6833	11.2652	2.51054	2.59103	2.22628
-4.35924994238424	1.03979e-86	down	Q3V1K9	Des	261.024	328.727	330.662	14.6402	14.9205	14.0232
-2.96288720175709	1.16382e-86	down	Q7TME2	Spag5	4.71367	5.03225	4.88835	0.61728	0.60022	0.60762
-4.94770733938422	2.32853e-86	down	P31428	Dpep1	4.45716	4.13863	4.21704	0.07471	0.12016	0.2088
-5.09959202790982	2.36048e-86	down	Q8VD29	Slc24a3	2.37694	1.98339	2.35683	0.04382	0.03927	0.10741
-2.75986008917824	3.55995e-86	down	P54227	Stmn1	17.8106	15.9084	17.8266	2.54953	2.41687	2.43815
-1.88473286584567	7.26246e-86	down	Q6ZWX2	Tmsb4x	343.352	346.82	371.839	98.691	96.3077	84.7252
-4.93685824629502	9.69839e-86	down	A2AVA0	Svep1	7.67681	6.03422	7.15767	0.21185	0.24744	0.20398
-Inf	1.90152e-85	down	E9PZ36	Pkhd1	1.58541	1.12861	1.38413	0	0	0
-4.06347512495289	9.25063e-84	down	P11798	Camk2a	1.83468	1.91401	1.72071	0.11865	0.13006	0.06953
-2.92478632102047	1.21074e-83	down	O08901	Bub1	6.14189	6.19156	6.05399	0.86295	0.83018	0.66233
-2.86955125053859	1.65468e-83	down	P98203	Arvcf	6.45036	7.83566	7.52954	1.09621	0.79273	1.01212
-2.40172536470031	6.09444e-82	down	Q7TN75	Peg10	6.706	7.06354	7.4835	1.34356	1.2546	1.31277
-5.3934483752114	1.55977e-81	down	P58391	Kcnn3	1.71474	1.34962	1.65619	0.03281	0.06003	0.01656
-1.82385763623301	2.44886e-81	down	P26645	Marcks	128.499	135.971	139.068	37.018	35.7802	38.0383
-6.80211401031065	7.54517e-81	down	P58749	Tm6sf1	1.45843	1.37672	1.11352	0.00483	0.01009	0.01948
-4.36274814265863	8.82706e-81	down	Q9Z0E2	Chrd	1.99078	2.06044	1.93136	0.1248	0.06908	0.08891
-3.30210969604635	9.43284e-81	down	O70201	Birc5	5.07209	6.27294	5.41284	0.52492	0.57954	0.54675
-3.41513056232617	3.59482e-79	down	Q14B71	Cdca2	3.09511	2.78323	3.14092	0.22748	0.27965	0.31537
-1.97682371110304	5.64744e-79	down	Q3UFT9	2610008E11Rik	20.384	20.4459	21.411	5.28881	4.94863	5.14127
-1.93497813994933	7.58069e-79	down	Q8BY24	Olfml2b	49.7368	48.2316	47.5628	12.0522	12.8999	12.0708
-1.74047103770406	1.80731e-78	down	P07214	Sparc	1656.64	1788.62	1709.3	499.194	519.624	481.208
-1.86354697159446	1.0982e-77	down	P21550	Eno3	118.768	128.52	119.314	32.6473	32.1489	33.1576
-3.00263252980509	1.40749e-77	down	Q6PFD6	Kif18b	5.74052	6.71371	6.05329	0.77991	0.81122	0.65393
-4.32910284424235	1.44312e-77	down	Q8VDV0	Itgbl1	2.91288	2.53756	2.4822	0.17566	0.11302	0.09547
-3.43587125095274	3.3703e-77	down	Q9D0F1	Ndc80	6.6585	8.13534	7.59118	0.87626	0.60397	0.53063
-2.24592431785758	5.39109e-77	down	Q99P51	Rassf3	14.5169	13.9125	13.7896	3.08428	2.60001	2.97346
-2.70312096930559	1.10641e-76	down	P70378	Fgf11	9.51209	9.66351	8.80734	1.54878	1.27578	1.35473
-4.35841114606952	1.75342e-76	down	Q8BUK9	Ccdc141	9.57565	7.82729	7.9023	0.47674	0.33271	0.39133
-4.3044230625923	9.90301e-76	down	O88502	Pde8a	2.58628	2.55487	2.93595	0.166	0.0997	0.13189
-1.97574623772686	2.83284e-75	down	Q8BSI9	Cdh2	12.3348	12.131	12.7721	3.13143	2.90543	3.17122
-3.93643560810052	3.17325e-75	down	Q8VBT1	Txlnb	4.17818	3.40856	3.68295	0.21024	0.1574	0.34842
-1.70675361242514	3.27525e-75	down	O88207	Col5a1	327.386	359.64	357.323	108.54	92.2908	110.212
-2.88510370588946	3.88382e-75	down	Q8K371	Amotl2	69.127	71.2935	82.7147	10.1996	7.89689	11.271
-6.1417151314726	5.0509e-75	down	Q04447	Ckb	20.5753	28.4156	27.5791	0.44907	0.35084	0.25401
-3.35726152808896	5.30603e-75	down	Q99P69	Nuf2	2.48205	2.63846	2.68446	0.32443	0.20022	0.21602
-4.13691854909003	5.8595e-75	down	Q04890	Sox12	2.34584	2.61216	2.70067	0.10908	0.19119	0.12304
-6.774366006108	1.07151e-74	down	Q9JJN1	Fgf21	7.01364	6.99848	6.73194	0	0.06282	0.12129
-2.63540605151947	1.24931e-74	down	Q4G1G9	Aspm	2.68252	2.3352	2.42976	0.36609	0.48327	0.31724
-3.48570943389839	1.42085e-74	down	Q3TTL2	Kif2c	3.28452	3.72967	3.4353	0.2947	0.30811	0.30404
-4.08759004008084	1.71031e-74	down	Q8CIB9	Esco2	2.8167	2.33752	2.37364	0.08596	0.12132	0.2234
-2.47817338301285	2.06547e-74	down	Q99K43	Prc1	4.35009	4.19812	4.11755	0.77641	0.56477	0.86951
-8.21648131138071	2.96776e-74	down	Q80U16	Ripor2	0.51753	0.49479	0.50332	0	0	0.00495
-1.69663413178388	4.1357e-74	down	Q7JCZ3	mt-Cytb	1826.83	1818.89	1842.29	547.162	561.682	537.921
-2.48792739425059	7.33108e-74	down	P49813	Tmod1	7.86721	8.50293	8.98731	1.6473	1.49894	1.24968
-6.37934304933762	1.8459e-73	down	D3YYI6	Aff3	1.12567	0.94518	0.96419	0.00859	0.02694	0
-3.64570902976834	4.41276e-73	down	Q6PHU5	Sort1	2.59869	2.36165	2.93064	0.15666	0.26246	0.19431
-2.00532573986752	2.26041e-72	down	O08842	Gfra2	21.7944	22.2311	22.5567	5.73227	5.15325	5.24359
-1.72887703202664	4.17669e-72	down	Q3TVI8	Pbxip1	79.2949	87.2563	83.883	24.5868	22.9223	25.9441
-2.47447751642636	1.68753e-71	down	Q9JHE6	Hes6	34.9827	42.8232	38.2863	6.34507	6.64208	7.3131
-8.17779909951702	1.79619e-71	down	Q8BWA5	Klhl31	0.97705	0.78276	0.85552	0.0088	0	0
-3.35028856850855	2.52719e-71	down	Q8BT07	Cep55	5.76017	5.04988	5.8474	0.63255	0.33873	0.61765
-Inf	6.44637e-71	down	-	Gm14635	3.22168	3.66021	2.72333	0	0	0
-2.24917796795168	7.98794e-71	down	Q9DBJ3	Baiap2l1	13.6779	12.612	12.6204	2.94978	2.37847	2.63446
-3.19043655921519	2.42139e-70	down	Q9WUH7	Sema4g	3.58619	3.03296	3.55831	0.2991	0.47826	0.30779
-2.69033240833457	6.73945e-70	down	Q9CQ73	Pkp2	4.52718	5.0779	5.53659	0.64501	0.76911	0.86621
-Inf	7.27876e-70	down	Q18PE0	Dok7	3.23267	2.74592	2.24155	0	0	0
-2.74765469845197	1.73714e-69	down	Q549J5	Ucp2	6.20883	6.15276	5.20902	0.73384	0.86768	0.94283
-1.70065132038219	3.69927e-69	down	Q9CWF2	Tubb2b	142.417	163.49	146.811	47.5483	40.6682	47.1724
-5.63901805366181	3.85102e-69	down	Q8BZQ2	Crispld2	1.37035	1.51468	1.50878	0.01196	0.03752	0.03622
-2.84742758404448	4.65564e-69	down	O35942	Nek2	4.56797	4.43822	4.75167	0.62953	0.56557	0.66411
-1.82219591224908	5.58941e-69	down	B2RSF7	Cercam	38.1469	39.2117	37.5055	10.2153	10.5434	10.8301
-2.79355061102798	6.85115e-69	down	Q8C0P0	Mastl	4.0102	3.52494	3.70503	0.46986	0.47832	0.62897
-6.69028327291955	9.60766e-69	down	-	AC125328.1	3.02679	2.44645	2.54929	0.07569	0	0
-2.92716213866562	1.03351e-68	down	Q7TSF6	Mki67	14.5588	12.0485	13.5731	1.6003	1.81119	1.7298
-2.24934280162643	2.15526e-68	down	Q0PD24	Rab30	4.40898	3.85347	4.16225	0.74676	0.90312	0.89277
-1.63051789048742	3.59796e-68	down	Q62009	Postn	140.502	131.353	139.945	42.3663	44.5466	42.4761
-3.28303561179065	5.51224e-68	down	Q7TPC1	Cdsn	5.0391	5.72297	5.98419	0.59748	0.40158	0.67302
-Inf	5.83159e-68	down	Q9D7C9	Nmrk2	2.42067	2.65121	2.87882	0	0	0
-1.96112909873085	6.1199e-68	down	Q3TC45	S100a10	255.475	306.46	276.017	72.563	68.286	68.3349
-2.70847975675177	6.58229e-68	down	Q7TSY8	Sgol2a	3.10086	3.26999	3.36635	0.55661	0.44764	0.44448
-2.11808037054704	1.21907e-67	down	P52795	Efnb1	14.7852	13.7483	14.2436	3.09977	3.24516	3.24132
-3.66572774170724	2.18662e-67	down	Q9D2N8	Galnt15	2.03047	1.77843	1.92263	0.09711	0.13931	0.20286
-11.5553570971627	2.53418e-67	down	E9QQ93	Xirp1	24.5611	22.0414	15.2425	0.00979	0.01023	0
-5.20157211248412	4.60959e-67	down	B2RSM5	Afap1l1	2.20359	1.71317	2.07354	0.03106	0.05682	0.07053
-3.42995728057571	5.14735e-67	down	Q6IRT3	Parpbp	3.84521	3.84387	3.60442	0.37763	0.34079	0.30089
-3.08775420971247	5.87571e-67	down	Q60847	Col12a1	175.615	144.431	155.522	17.6468	18.4871	18.3095
-3.36251677331937	5.96183e-67	down	Q8K209	Adgrg1	6.98556	5.70503	6.17935	0.60877	0.48769	0.68889
-3.66068650845528	1.738e-66	down	Q64299	Nov	41.3994	52.5364	52.4751	3.64502	3.33193	4.27188
-2.32822103167551	2.85558e-66	down	Q3TX21	Cyr61	329.739	384.764	400.59	70.9502	71.9152	72.9798
-5.69212864818092	3.42355e-66	down	P21836	Ache	1.43943	1.54863	1.31692	0.02472	0	0.05614
-2.42522277535119	3.58221e-66	down	Q3U5C7	Prickle1	9.36014	8.49853	7.90754	1.69331	1.57099	1.40372
-3.24040650996688	4.45698e-66	down	L0N7N1	Kif14	1.51648	1.42069	1.34423	0.11586	0.13122	0.19349
-2.15581567888495	6.22609e-66	down	Q3V1H1	Ckap2	13.7379	12.8055	13.6717	3.0039	2.81539	2.96001
-Inf	7.64168e-66	down	Q544B4	Lpar3	1.69578	2.00725	2.07749	0	0	0
-1.70244074321881	2.57247e-65	down	O88829	St3gal5	73.7543	72.7101	74.7074	21.9478	22.0281	22.124
-1.63271921249285	9.85702e-65	down	P42703	Lifr	34.9723	31.3446	34.8672	10.4814	10.939	10.3284
-1.83638452635159	1.02847e-64	down	Q8CGA4	Mturn	16.7636	15.9244	15.7238	4.46775	4.39568	4.32439
-3.12938254781323	1.24488e-64	down	Q8BY97	Ttk	4.23148	3.53774	3.62977	0.35723	0.47673	0.43383
-2.63236822224735	1.36863e-64	down	Q8K4R9	Dlgap5	3.5272	3.21228	3.22556	0.53114	0.43898	0.59328
-2.30016635228092	1.77239e-64	down	Q8BZ98	Dnm3	1.4006	1.23047	1.39564	0.31492	0.24128	0.23941
-4.04878167477663	1.79185e-64	down	Q8VI64	Mgarp	4.32747	5.3616	4.50393	0.38705	0.20233	0.24415
-1.6647540418989	2.48547e-64	down	Q8BJU2	Tspan9	44.7843	44.3377	49.032	14.4528	14.456	13.474
-1.68923037557549	3.34631e-64	down	P47857	Pfkm	57.5608	59.0629	55.6686	17.6782	17.6017	16.681
-Inf	3.79289e-64	down	O35348	Colq	1.36729	1.94275	1.50037	0	0	0
-1.82629763263057	4.42344e-64	down	P97927	Lama4	7.78267	7.31882	7.66793	2.12968	1.89242	2.22352
-3.50345594812941	5.99442e-64	down	Q8BFY7	Pimreg	7.88159	9.5912	7.68615	0.67223	0.51383	0.96924
-Inf	7.91587e-64	down	Q9DC77	Smpx	1.95911	2.25453	1.85406	0	0	0
-2.87025290495425	1.60116e-63	down	Q3TPZ2	Plk1	8.26912	8.28158	7.89605	1.05896	1.01885	1.1737
-4.39114655758219	1.6233e-63	down	Q80ZE3	Siglecg	1.87407	1.80411	1.63317	0.0654	0.11188	0.069
-5.23352583124741	2.07108e-63	down	-	Gm15222	6.96576	8.03059	9.48724	0.23487	0.15241	0.24522
-1.56373763706761	2.09885e-63	down	P03911	mt-Nd4	1113.7	1022.21	1111.76	350.014	358.734	360.063
-2.7887308375049	3.02706e-63	down	A2RSF4	Sesn3	13.0826	10.8002	12.1664	1.6486	1.8322	1.59685
-1.9336521204317	4.75046e-63	down	Q9CTF6	Rras2	16.4161	18.1815	17.4837	4.67098	4.1901	4.39381
-1.93198495761919	6.32581e-63	down	Q9CWS0	Ddah1	15.4561	14.5829	16.1386	3.64779	3.63379	4.48892
-1.68987842972081	6.50025e-63	down	Q8CID3	Fam20a	41.6273	46.9839	45.4215	13.2484	13.2636	13.8753
-2.09782220215964	8.05255e-63	down	Q3ULS2	Smc2	8.28019	7.44303	7.83196	2.102	1.6496	1.60297
-2.07774529964638	1.76686e-62	down	Q9Z0H4	Celf2	5.01384	4.58529	4.28806	1.00507	1.16853	1.02721
-Inf	2.34707e-62	down	G5E8A8	Tekt5	5.13854	6.80887	4.63829	0	0	0
-4.20931672966254	2.34904e-62	down	P24807	Cd24a	3.58697	3.17134	3.50786	0.22149	0.1621	0.15648
-1.91341534367478	2.79419e-62	down	Q9JLM8	Dclk1	53.5332	46.834	51.7631	11.3545	14.1835	13.7571
-2.71499526304313	3.52701e-62	down	Q66JV7	9930012K11Rik	6.94846	8.00412	7.8063	1.19788	0.91765	1.25357
-1.82310950178998	4.67828e-62	down	-	mt-Rnr2	1004.43	1025.33	1166.27	284.822	293.762	299.806
-2.272413950017	6.61778e-62	down	Q80Y19	Arhgap11a	6.26047	5.76018	5.75768	1.38254	1.15693	1.04112
-2.31344340817905	7.01936e-62	down	Q4VA55	Mum1l1	6.03226	6.13241	6.25916	1.66119	1.0513	0.8932
-2.10185255583566	1.06794e-61	down	Q9QXG4	Acss2	4.1053	4.05095	3.90052	0.92496	0.93031	0.87679
-2.92250102446074	1.53383e-61	down	Q3UA16	Spc25	4.71354	5.38203	5.30519	0.69012	0.66061	0.62415
-2.05003931841571	2.28184e-61	down	A6H6H4	Tmsb10	862.824	1041.7	913.865	232.566	221.752	207.22
-10.129673879839	3.36397e-61	down	P10085	Myod1	17.3383	25.7644	27.6604	0.06141	0	0
-2.37876123414516	3.61674e-61	down	P60330	Espl1	3.22459	2.7707	3.16415	0.52416	0.60948	0.58012
-1.76838421042381	5.29529e-61	down	Q91VR7	Map1lc3a	72.5688	85.8513	79.1982	23.5645	21.905	22.3303
-1.94301855681331	6.22713e-61	down	Q69ZQ1	AI464131	10.6726	11.5762	12.3496	2.82018	2.6149	3.31256
-6.47311400990395	6.59665e-61	down	-	4921525O09Rik	1.49923	1.2507	1.54829	0.01525	0.03189	0
-Inf	1.25102e-60	down	Q8BSD4	Gjd4	1.51208	1.76687	1.62103	0	0	0
-2.90180408915318	1.75362e-60	down	P17563	Selenbp1	6.48844	7.30009	7.57893	0.91764	0.81483	1.04668
-1.84528785434885	2.93467e-60	down	Q62351	Tfrc	12.961	11.2692	12.4852	3.46705	3.06939	3.40597
-Inf	2.95543e-60	down	Q9D1G3	Hhatl	1.74505	1.4887	1.69526	0	0	0
-3.32440050057943	3.10961e-60	down	Q6P1Y8	Inpp4b	1.0411	0.85403	0.94548	0.09731	0.09374	0.08497
-1.88128300620625	4.31794e-60	down	Q8BZ00	Slc9a9	10.8076	10.6928	10.879	2.73701	2.92732	2.88428
-3.11314163652	5.07913e-60	down	Q9QWT9	Kifc1	6.85431	7.76021	6.17417	0.64575	0.62253	1.0665
-3.24109432671532	5.58108e-60	down	O08899	Rgs4	4.44585	3.92713	4.07576	0.31358	0.5207	0.44681
-2.80009369355744	2.59659e-59	down	Q9CQX4	Pclaf	3.53369	3.74569	3.43176	0.68864	0.2824	0.52427
-3.65322520733291	3.83244e-59	down	P58022	Loxl2	1.77518	2.02498	1.88657	0.1533	0.17686	0.10938
-1.94419998540307	4.0798e-59	down	A2APB8	Tpx2	10.4097	11.0775	10.9274	2.92323	2.24509	3.02127
-1.58225639767976	5.59203e-59	down	Q91Z22	Tmem123	77.5272	77.7982	81.5516	26.0406	25.2511	25.6469
-2.71155397593436	6.02674e-59	down	Q6P9L6	Kif15	1.53351	1.84095	1.57315	0.19835	0.19924	0.33627
-2.78399326341859	6.99834e-59	down	E9QKK1	Cenpe	5.71627	4.69993	5.1704	0.80547	0.74162	0.65571
-1.582289040812	1.44346e-58	down	O08644	Ephb6	65.7825	66.9226	60.984	21.9235	20.4945	20.4914
-4.04059670376753	1.58508e-58	down	Q9CWL2	Casz1	0.77353	0.66685	0.689	0.05844	0.04277	0.02477
-Inf	1.63375e-58	down	P97297	Adm	2.28453	2.73432	2.72335	0	0	0
-1.92587881873351	1.64791e-58	down	Q9D964	Gatm	16.8524	16.4197	17.6123	4.76527	4.23057	4.03113
-1.69450283264877	1.91114e-58	down	Q9D2N4	Dtna	6.73228	6.0979	6.39791	1.90456	1.84301	2.0321
-1.87882981766074	1.97875e-58	down	Q7TPW1	Nexn	13.7727	14.3713	15.9303	3.93563	3.92344	3.79503
-3.53197258374991	2.04338e-58	down	Q8BPT3	Itga1	0.63903	0.52199	0.56513	0.05223	0.04417	0.04884
-5.50321163223471	3.81608e-58	down	Q9JM54	Pmaip1	3.11734	3.12685	4.07038	0.06479	0.1129	0.04359
-5.40844743591881	3.99094e-58	down	A2ANQ2	Adra1d	4.75106	6.29412	6.55568	0.15046	0.03933	0.2126
-3.03726728091329	6.50752e-58	down	Q8CIG0	Depdc1a	3.7676	4.23085	4.51045	0.5288	0.4405	0.51201
-1.77479378138359	6.97117e-58	down	Q8VHB5	Car9	31.9049	32.6833	32.9413	9.13974	9.34174	9.23708
-1.69101652393633	8.06161e-58	down	Q99K85	Psat1	24.0828	24.419	23.9766	5.91064	8.40919	7.51109
-2.76864903649042	1.03255e-57	down	Q8BFU6	Tmem45a	5.02855	6.04408	5.40927	0.93964	0.69892	0.71245
-2.9557045251269	2.34858e-57	down	G3UWG2	Tiam1	1.58019	1.40929	1.39383	0.18739	0.21702	0.14548
-2.4399883376779	7.82066e-57	down	Q8BLL2	Fzd4	3.57873	3.17113	3.1323	0.58888	0.58234	0.60079
-Inf	1.62804e-56	down	-	Gm38534	1.68618	2.22299	2.45265	0	0	0
-5.44277122928638	2.63852e-56	down	Q6B8I0	Dusp13	2.50406	2.05833	1.90032	0.03644	0.09254	0.01576
-2.40689486409396	4.25383e-56	down	P48168	Glrb	4.53795	4.48933	5.24026	0.76112	0.8888	0.96642
-3.00968248280695	8.41972e-56	down	Q9D7I8	Fam83d	3.27271	3.07519	3.68368	0.25773	0.40794	0.54554
-6.37055597952874	1.38656e-55	down	Q8VEN2	Plet1	2.4958	2.35993	2.72028	0	0	0.08887
-1.66341896125662	1.63326e-55	down	Q02013	Aqp1	39.2986	36.7767	37.9324	11.9424	11.1156	11.9544
-3.22907615791487	1.85398e-55	down	Q9JKX3	Tfr2	2.5519	2.70729	2.79558	0.27017	0.28247	0.28266
-3.03007761598643	3.04573e-55	down	Q9Z180	Setbp1	9.7008	7.87408	8.43469	0.86266	1.16154	1.07493
-1.61123024875899	3.46028e-55	down	P58006	Sesn1	30.6014	32.7995	31.562	10.1568	9.9176	10.1497
-6.01221015966245	3.53002e-55	down	Q3V1H3	Hephl1	1.4296	1.06197	1.17019	0.03259	0.02271	0
-4.15501353851028	4.41405e-55	down	Q548Q7	Socs2	3.80597	4.9442	5.10729	0.30428	0.24447	0.20726
-7.78656174898916	4.63205e-55	down	Q9EQ83	Sgcg	5.64036	3.83823	4.56802	0	0.0469	0.01509
-1.79635124969981	5.07971e-55	down	A2A545	Cacnb1	13.0119	13.3135	13.4425	3.89884	3.26167	3.97322
-4.10559310028883	5.33718e-55	down	-	D130017N08Rik	1.72588	1.45537	1.40524	0.08078	0.12522	0.05341
-3.22325120630731	5.75611e-55	down	Q8BJ38	E2f2	2.34257	2.41389	2.34591	0.29263	0.29371	0.15358
-1.94834686660106	6.56513e-55	down	Q9QYE5	Jag2	5.57032	6.22437	6.07559	1.50555	1.3832	1.61268
-2.56231407182728	7.71277e-55	down	Q542T9	Cdk5r1	4.17565	4.5333	4.61794	0.7174	0.49166	0.98389
-5.04061773064345	1.1221e-54	down	E9PWL1	Cacna1g	0.59539	0.58127	0.5925	0.01127	0.03536	0.00569
-2.5202813795888	1.16477e-54	down	P33174	Kif4	3.40721	3.4799	3.42871	0.43268	0.78285	0.53345
-2.29505116149537	1.23715e-54	down	Q8C3Y4	Kntc1	3.06293	2.87785	3.10526	0.54761	0.71473	0.53102
-9.61850097659422	1.26505e-54	down	Q8BUJ6	Ttn	9.35992	5.65457	8.09599	0.01015	0.01023	0.00827
-4.54500236080404	1.36592e-54	down	B1ATG9	Trabd2b	0.96591	1.09118	1.0129	0.05182	0.05869	0.01743
-4.60379025231806	1.61203e-54	down	P50608	Fmod	1.90519	2.18864	2.56824	0.03457	0.14458	0.08723
-4.01035541270701	2.35551e-54	down	B9EJX2	Nhs	2.01947	1.61926	2.08827	0.15576	0.10178	0.08843
-2.339028430028	4.75053e-54	down	G3UW92	Klhl33	3.43656	3.91076	3.44729	0.64855	0.6425	0.78274
-9.39819107613898	4.99551e-54	down	E9Q1W3	Neb	12.1769	7.57395	9.38721	0.01397	0.01236	0.01573
-1.49524012371318	5.15023e-54	down	Q9ET54	Palld	28.3558	27.8781	28.4787	9.97902	9.7554	9.49442
-Inf	7.62122e-54	down	Q8CHS7	Dhrs7c	2.391	2.14703	1.6654	0	0	0
-3.40194049094492	1.94496e-53	down	P70658	Cxcr4	5.68351	5.32757	5.78333	0.52151	0.56177	0.46255
-2.66634616775315	1.97698e-53	down	O35969	Gamt	10.2027	10.8779	12.3081	1.65222	1.95497	1.50779
-3.85868288924447	2.08167e-53	down	Q80US8	Mxd3	3.29893	3.18317	3.95858	0.25931	0.2522	0.18868
-7.01003323954424	2.93088e-53	down	-	5430431A17Rik	5.13906	6.39404	5.13395	0.12579	0	0
-1.71640052347538	4.26418e-53	down	Q920M5	Coro6	20.9185	22.3576	23.0621	4.88704	7.9469	6.7952
-2.54170401896732	5.78554e-53	down	Q3V300	Kif22	3.66452	3.7143	3.54138	0.69057	0.63974	0.49406
-2.53286306161353	1.33986e-52	down	Q8BHX3	Cdca8	3.13876	3.89514	3.27485	0.57123	0.603	0.55703
-1.6559063042141	1.83221e-52	down	P97875	Jdp2	35.3532	40.4509	37.882	11.9717	11.4944	11.6062
-1.61391004752407	2.7691e-52	down	P07742	Rrm1	9.12064	8.72486	8.47019	2.65176	3.08711	2.6253
-1.88491383897485	4.77225e-52	down	Q544S6	Cyp39a1	14.3756	13.245	13.409	3.52828	3.89433	3.38628
-1.4306286800988	5.35118e-52	down	P14824	Anxa6	182.427	187.724	185.372	66.6287	66.806	66.9812
-1.47287799529964	6.77151e-52	down	P61588	Rnd3	57.5585	57.7468	57.7034	20.4656	20.3859	19.7706
-5.49413935937805	6.99321e-52	down	O54972	Cbfa2t3	0.59145	0.59069	0.66679	0.00171	0.00714	0.031
-1.49776747619115	1.30345e-51	down	O35639	Anxa3	50.7002	53.4423	51.0347	17.7804	18.0647	17.5892
-2.65643012645221	1.32968e-51	down	B7ZNG4	Troap	4.3613	4.50145	4.35497	0.66561	0.74258	0.63082
-1.78300370191253	1.91867e-51	down	Q8BMS2	Spon2	17.5078	18.6423	16.4389	4.97862	5.17985	4.70191
-2.76116790908121	4.34234e-51	down	Q61846	Melk	5.00405	5.06951	4.23018	0.6201	0.71868	0.71318
-1.55663898802614	5.64155e-51	down	M9MMK0	Sema3b	22.3176	25.5227	24.5263	8.85827	7.18211	7.87498
-2.29733430439314	6.99832e-51	down	Q9DBR2	Fam13c	2.74376	2.46627	2.5639	0.49794	0.52783	0.51303
-2.73820239879307	1.29361e-50	down	Q8BRH3	Arhgap19	2.73984	2.60456	2.82836	0.18344	0.59571	0.41237
-2.67841668463784	1.52323e-50	down	Q66JY6	Arhgef39	5.63484	5.55248	5.41937	0.972	0.92131	0.63066
-1.41393229494989	2.34427e-50	down	Q99P72	Rtn4	54.2099	59.7413	62.752	20.6682	20.9422	22.8606
-1.37874189970358	2.88784e-50	down	Q62356	Fstl1	379.06	367.395	365.979	137.115	141.403	137.607
-3.06417804928919	3.20253e-50	down	Q3UQJ0	Fancd2	1.59884	1.35591	1.30537	0.1602	0.19571	0.13988
-7.20516168600912	4.52133e-50	down	Q8K0L0	Asb2	2.52974	3.8098	3.67661	0.03227	0.03374	0
-3.254614344868	5.66962e-50	down	Q8BHP7	Olfml2a	2.20802	1.87427	1.76656	0.23559	0.19812	0.16282
-2.49490353105228	6.07713e-50	down	Q9JKY9	Kifc5b	6.81585	6.63596	6.08478	1.13116	0.9552	1.28436
-7.64388596230288	6.09171e-50	down	Q5DTJ9	Mypn	0.58489	0.68969	0.74338	0.00982	0	0
-1.37208803056362	7.40228e-50	down	Q7JCX7	mt-Co3	1887.19	1977.85	2006.55	730.969	745.544	729.384
-3.31181391542094	8.65439e-50	down	Q8K449	Abca9	1.34988	1.09442	1.18729	0.17396	0.08352	0.09854
-1.3687972974556	1.20731e-49	down	-	Gm28437	1888.91	1978.16	2013.51	733.399	749.3	731.623
-2.00964867873453	1.37113e-49	down	Q8CD91	Smoc2	9.89081	11.0283	10.744	2.57779	2.52632	2.54061
-2.76892245002647	1.53681e-49	down	Q8BGI4	Fam13a	1.33321	1.2555	1.24095	0.15095	0.20759	0.18804
-5.66088659259887	1.97288e-49	down	O88870	Best1	2.59604	2.74515	1.96638	0.07966	0.01388	0.0469
-5.58895616833007	2.10549e-49	down	-	Gm36377	6.19432	6.49319	6.36541	0.09436	0.13812	0.15238
-3.76266001439265	3.30342e-49	down	Q5DTP0	Lama2	6.97244	5.29857	6.25292	0.42672	0.42968	0.47216
-2.97019963672727	3.49102e-49	down	Q8BQ55	E2f7	1.36908	1.17932	1.31671	0.16334	0.12766	0.18886
-1.47574922173978	4.16881e-49	down	Q8BY78	Eya4	17.4932	15.9797	17.2142	5.63625	5.97203	6.12177
-1.35476392823357	4.18244e-49	down	Q3TX57	Col1a2	617.151	629.169	597.262	239.833	221.34	239.854
-Inf	5.76365e-49	down	Q61362	Chil1	1.05967	1.37189	1.26087	0	0	0
-Inf	5.76771e-49	down	A3KMN5	Prr16	1.74657	1.39335	1.51604	0	0	0
-1.88975173645289	5.78264e-49	down	Q5SVD0	Rflnb	10.8267	10.4143	9.68982	2.96953	2.93455	2.21702
-1.67519866921025	6.26834e-49	down	Q641K5	Nuak1	11.3845	10.6326	10.3307	3.0452	3.48915	3.31954
-2.22033579230687	7.37875e-49	down	E9PWG6	Ncapg	3.26551	3.03961	2.98858	0.56207	0.66375	0.71421
-1.46975251522846	1.0623e-48	down	P03903	mt-Nd4l	549.878	486.991	550.661	183.172	186.831	187.688
-2.55976126479643	1.16916e-48	down	Q9R013	Ctsf	6.87977	7.76005	8.6741	1.42501	1.12685	1.29222
-1.35622619576911	1.78243e-48	down	P68369	Tuba1a	680.075	716.94	692.094	262.256	266.287	264.969
-1.74583670026843	2.43277e-48	down	Q3TGF2	Fam107b	10.4386	11.2875	11.3013	3.06912	2.97417	3.5306
-3.06143684667837	2.77779e-48	down	Q70IV5	Synm	1.38896	1.31426	1.34044	0.17468	0.16757	0.12905
-4.54255102413206	3.48696e-48	down	D3YYY8	Arhgef26	0.55379	0.59304	0.58564	0.01977	0.03544	0.0171
-1.88844180587935	3.71743e-48	down	A0A0R4J0U5	Abcd2	6.15535	5.87137	5.6039	1.44881	1.59513	1.58835
-3.75444918487647	4.64585e-48	down	Q8VCC1	Hpgd	3.75165	5.02486	4.69615	0.31408	0.39049	0.26559
-2.43522399299591	4.7784e-48	down	P97298	Serpinf1	308.436	386.169	381.039	67.1619	60.7207	65.3952
-2.0599307759524	4.96381e-48	down	Q8C156	Ncaph	5.88553	6.16343	6.16126	1.35333	1.26927	1.62367
-1.55651828945433	8.69433e-48	down	Q01705	Notch1	9.22967	8.05619	8.28601	2.74242	2.83678	2.88033
-1.37566056189562	1.0587e-47	down	P62204	Calm3	155.452	171.922	172.076	67.7758	63.6477	55.7354
-1.93128555163517	1.09626e-47	down	Q8C050	Rps6ka5	2.72496	2.52285	2.64956	0.65732	0.77987	0.57762
-1.9935946471516	1.13278e-47	down	A2ABG4	Tbc1d16	4.18464	4.11485	3.81002	1.2442	0.95883	0.75548
-3.77789225777971	1.58232e-47	down	Q924I3	Ackr4	1.28004	1.31654	1.50713	0.08497	0.14714	0.05896
-1.37480117477085	2.76326e-47	down	Q4FJX4	Csrp1	183.935	202.832	189.997	71.4387	73.1777	71.6225
-1.51354003779789	4.14772e-47	down	Q543Y2	Cd34	12.8411	13.1899	14.1579	4.09579	4.91939	4.67376
-1.43536586516656	5.41902e-47	down	P45376	Akr1b3	20.1031	21.8962	19.3376	7.58958	7.21523	7.24726
-1.59434048027329	1.10113e-46	down	Q3TP23	Pik3r1	60.3362	51.8654	55.7504	17.7888	18.0959	18.2414
-1.43279600709021	1.11499e-46	down	Q9D6X6	Prss23	42.3144	44.5632	43.7417	16.7286	14.7342	15.5863
-5.11203637165125	1.51808e-46	down	Q3TGW2	Eepd1	1.69256	1.74235	1.57201	0.01947	0.10178	0.01965
-Inf	2.24202e-46	down	Q3UQ01	BC051019	1.71951	1.64449	1.36505	0	0	0
-7.52785649295389	4.34813e-46	down	Q9CR35	Ctrb1	4.12447	3.512	4.69527	0.06509	0	0
-1.68276754634465	4.53991e-46	down	P07091	S100a4	471.475	571.864	507.428	160.965	164.403	144.164
-2.2328545777638	5.20049e-46	down	Q8BWI6	Auts2	0.88026	0.84161	0.83608	0.1991	0.19054	0.13984
-1.37559496714327	6.35172e-46	down	Q3TQF7	Adamts1	47.0718	47.5715	50.2534	18.1071	17.376	18.8245
-1.35979742517502	6.58667e-46	down	Q7TMM9	Tubb2a	189.936	213.464	206.911	79.1247	73.3739	78.6857
-1.53576900377788	6.65787e-46	down	-	Gm28439	680.907	598.804	689.022	211.114	224.524	225.039
-3.28198986389085	1.44098e-45	down	Q8K299	Scara5	1.27249	1.41802	1.59065	0.14068	0.24024	0.04733
-3.5906827266398	1.97228e-45	down	Q9JJ66	Cdc20	14.6968	18.9015	19.8473	1.6443	1.21538	1.45115
-Inf	2.40731e-45	down	Q60935	Art1	1.86214	2.53783	3.02264	0	0	0
-1.4038405690859	2.65549e-45	down	Q9JJE7	Fads3	48.7843	52.4167	52.9316	18.6303	18.4455	19.5618
-2.17583910426604	3.10105e-45	down	Q91WA3	Hdac11	7.09247	8.57047	8.69602	1.90038	1.91701	1.42353
-1.39591869971815	4.44155e-45	down	Q8K2A1	Gulp1	46.7932	46.8147	47.9873	17.8293	16.7488	17.7531
-4.88152203531374	4.80415e-45	down	Q91X97	Ncald	0.61859	0.57637	0.54882	0.01998	0.01741	0.02016
-4.56873824157724	7.07264e-45	down	O70324	Slc16a2	1.18345	1.32848	1.27443	0.10054	0.01401	0.04059
-1.70924132013363	7.51643e-45	down	Q8BH34	Sema3d	8.97925	7.71511	8.81762	2.38686	2.49722	2.70762
-2.4113076865257	8.50332e-45	down	Q32MD9	Cdon	69.2058	56.1631	61.5271	11.1994	11.7187	11.279
-2.63762255729853	9.68671e-45	down	E9PYC0	Kcnf1	2.5658	3.29908	2.85323	0.43256	0.38051	0.54797
-2.39903448276999	1.03344e-44	down	G3X9Z0	Zwilch	3.66023	3.47856	3.83412	0.6938	0.68701	0.64301
-1.79626667579734	1.15294e-44	down	Q3UR87	Igfbp3	11.2136	10.9684	11.5353	3.27717	3.41199	2.75478
-1.43339979030368	1.26252e-44	down	Q8BN58	Arhgap28	22.95	21.9139	23.2086	7.63865	8.70851	8.17077
-1.52525571831376	1.42536e-44	down	P97474	Pitx2	14.8174	16.7186	16.3396	4.9878	5.15474	6.02565
-2.10282999329338	1.45709e-44	down	Q80WE4	Kif20b	3.28108	2.95559	3.08642	0.70435	0.72353	0.68395
-1.82501185319963	3.16594e-44	down	Q76LL6	Fhod3	6.38711	5.67076	6.0579	1.67483	1.85048	1.45042
-1.81631830453545	5.24526e-44	down	Q91ZE9	Bmf	15.455	13.6028	13.1516	3.83741	4.12009	3.70559
-1.45442095164361	8.84919e-44	down	Q61753	Phgdh	38.7948	43.1302	39.1504	14.4242	13.6687	14.8597
-1.27493813232005	9.26569e-44	down	Q4JFN6	mt-Nd1	1887.41	1911.66	2068.72	776.445	800.916	780.923
-1.59929378641327	1.08361e-43	down	E0CYV9	1110002E22Rik	21.1609	18.1309	19.3002	6.52013	6.19537	6.10328
-2.47036756635431	1.15203e-43	down	Q07139	Ect2	4.51107	3.74682	3.79912	0.6366	0.70162	0.77904
-1.36785043799956	1.46774e-43	down	A7DTG3	Sertad4	47.6447	46.2233	47.1172	17.9005	18.0401	17.1978
-1.42610022304884	1.47533e-43	down	P97825	Hn1	56.5661	54.383	51.6101	20.5818	20.9346	17.3375
-1.40388320152158	1.55874e-43	down	D3YW87	Flnc	141.211	123.772	127.502	47.9598	46.3391	50.0243
-1.46308633587591	2.00334e-43	down	D3Z7B0	Iffo1	15.4892	15.9195	16.1138	5.19638	6.11524	5.45236
-4.33979774226802	2.22022e-43	down	Q5CZX0	Trp63	1.04941	0.89142	1.22498	0.02043	0.08188	0.04983
-3.04002005643539	2.24003e-43	down	Q6PGN1	Erfe	3.22706	3.35668	3.44778	0.46183	0.3555	0.36879
-1.34044373285044	2.25482e-43	down	P10649	Gstm1	144.481	150.205	166.873	60.9955	54.5945	61.6496
-2.19567494347752	3.16595e-43	down	P18762	Adrb2	8.348	8.69032	8.72025	2.08661	1.67277	1.709
-1.46692607425769	3.99199e-43	down	Q8R138	Tmem119	36.045	41.0475	36.647	13.5334	13.3879	13.0797
-1.27559491896825	5.94786e-43	down	P07356	Anxa2	236.684	260.958	242.507	97.718	103.69	95.85
-1.41426877400616	7.21525e-43	down	Q14BA6	Medag	50.8628	59.1887	60.1504	21.4655	20.9699	19.6455
-1.46052824714504	7.80475e-43	down	Q6P1C6	Lrig3	10.0729	9.85726	10.9505	3.49155	3.67192	3.75025
-3.13539414952562	8.33388e-43	down	Q7TQG1	Plekha6	1.49815	1.1927	1.24303	0.18015	0.14066	0.11507
-6.82866913364751	1.15986e-42	down	P28231	Gjb3	1.72388	1.77807	1.81914	0	0.04558	0
-1.96041118103294	1.26444e-42	down	Q8CHT0	Aldh4a1	5.16273	4.71608	4.97671	1.12671	1.21147	1.37518
-1.34961376862177	1.94288e-42	down	Q9Z0R9	Fads2	116.467	115.996	120.365	44.8957	43.3829	46.3736
-1.64082506148525	2.19516e-42	down	Q8R086	Suox	17.8927	18.0711	17.8435	5.68133	5.54507	5.55504
-3.02502794933635	2.37018e-42	down	Q5SWP3	Nacad	1.82847	2.0033	1.83048	0.23947	0.18625	0.25053
-7.40706108195805	3.1713e-42	down	D3YU50	Mybpc1	0.776	0.75196	0.67242	0.01262	0	0
-3.58400810104852	3.79161e-42	down	Q5DTZ0	Nynrin	3.80611	3.05382	3.04312	0.08551	0.29205	0.42578
-5.0033438103582	4.5336e-42	down	Q9ERD7	Tubb3	2.15399	2.65586	2.38956	0.07648	0.07996	0.06175
-1.73155498775605	5.13794e-42	down	H7BX23	P4ha3	11.7535	11.5157	10.707	2.65675	3.41608	3.87722
-3.40933085315101	6.24292e-42	down	Q9CPY3	Cdca5	3.64901	3.76428	3.11608	0.3892	0.37183	0.20318
-2.17263997897608	7.31717e-42	down	Q91V98	Cd248	20.6321	26.3203	23.8243	5.39642	4.60345	5.255
-1.27367243488028	7.3489e-42	down	Q62188	Dpysl3	83.2766	77.8334	81.4083	31.1904	34.3597	32.0345
-1.8390616236339	7.47254e-42	down	Q3TDK6	Rogdi	11.2946	12.9196	12.1881	3.5609	3.53807	2.79392
-1.29606536389527	7.66759e-42	down	Q3USI2	Lamb2	50.7015	51.3871	52.2273	20.4288	19.4257	21.2608
-1.46511630881973	1.39244e-41	down	Q32KI8	Arsj	21.1661	19.4304	19.3738	6.88955	7.24565	6.99832
-5.96683268027946	2.06883e-41	down	-	4632404M16Rik	1.54648	1.21294	1.13201	0.01983	0.02073	0.02001
-4.45031213251749	2.65982e-41	down	Q5FW76	Rab38	2.7281	3.32017	3.48836	0.18118	0.15154	0.09143
-3.61424103761104	2.75463e-41	down	Q9Z1Y9	Dio2	1.3413	1.02117	1.18077	0.07862	0.1387	0.06447
-1.51336421633354	2.88005e-41	down	Q9CZH7	Mxra7	26.88	25.8503	25.2	9.06411	8.38963	9.09998
-3.69557905857549	3.16109e-41	down	Q8BXR9	Osbpl6	0.68589	0.66897	0.56566	0.03123	0.07718	0.03582
-6.41104790792772	5.05441e-41	down	Q8R3S2	Tspan33	0.57791	0.79043	0.64377	0	0.023	0
-2.96081453740431	9.959e-41	down	A0A140LJK7	Ryr3	2.22629	1.81472	1.78822	0.28457	0.23612	0.20819
-1.60945650031447	1.23518e-40	down	P21619	Lmnb2	9.68036	11.0303	9.92733	2.93992	3.12598	3.69386
-1.58307341584884	1.28162e-40	down	Q501P1	Fbln7	36.7185	43.2178	44.03	12.7594	12.8635	14.5931
-1.53762069358775	1.61427e-40	down	Q9JK42	Pdk2	15.7887	17.1617	17.3965	5.21677	5.26528	6.37748
-1.40656297716054	2.38772e-40	down	Q6ZQ32	Lmo7	7.91584	7.07498	7.68703	2.75421	2.70083	2.86784
-2.05326113289793	2.65888e-40	down	Q3TP69	Gpc6	6.68882	7.62183	8.43886	1.77217	1.79934	1.75719
-4.4818900311455	3.14949e-40	down	P70271	Pdlim4	22.905	33.3625	31.5561	1.15518	1.42363	1.23912
-2.02651076402341	3.17459e-40	down	P28738	Kif5c	2.78872	2.60972	2.95486	0.58409	0.73615	0.67431
-5.89045900186471	3.73539e-40	down	O55070	Dnase1l3	0.71204	0.61641	0.77912	0	0.029	0.0056
-7.32463594661834	5.0946e-40	down	Q8BPP5	Lypd6	0.64741	0.94562	0.93346	0.01532	0	0
-1.43475642534393	5.19724e-40	down	O70583	Mid1	11.282	10.9377	11.4404	3.89046	4.17419	4.04672
-2.98731945774838	6.04861e-40	down	Q8BHR2	Enox1	1.17009	0.98929	1.10754	0.08613	0.2026	0.11228
-1.27203212210599	7.16547e-40	down	Q01887	Ryk	56.2363	59.6023	58.3623	22.7024	23.584	23.8544
-1.63249756761746	8.09893e-40	down	Q8BP31	Rnf122	4.68285	4.13979	4.28206	1.35539	1.40381	1.35357
-2.17834495494873	8.11961e-40	down	-	Gm3716	4.71275	5.86069	5.14505	1.21178	1.28122	0.88279
-3.39334533802615	8.76568e-40	down	A2ASX2	Grb14	1.20186	1.32148	0.97843	0.08152	0.10394	0.13847
-2.53800624264167	9.02463e-40	down	Q91WD7	Kif18a	1.19939	1.20481	1.17179	0.16565	0.27497	0.15838
-1.32014315460232	1.05384e-39	down	Q9Z125	Creb3l1	53.1389	57.002	58.4249	22.6451	21.0016	21.9966
-3.65161971387387	1.0985e-39	down	Q8R2Y2	Mcam	1.96332	1.72244	1.92329	0.12367	0.14268	0.16786
-1.22267382844917	1.45818e-39	down	P05213	Tuba1b	448.049	478.142	450.852	193.051	191.202	189.506
-1.25574406710063	1.74934e-39	down	P50543	S100a11	552.275	606.33	597.896	241.022	251.288	222.942
-1.47381793132016	2.16381e-39	down	P63213	Gng2	14.0338	13.3769	14.2288	4.59829	4.90962	5.07452
-6.49769917371941	2.32824e-39	down	E9Q963	Gm1661	1.75302	1.45647	1.19158	0.0232	0.02426	0
-2.04020877670347	2.59384e-39	down	Q9QY80	Hacd1	9.95902	9.2974	10.7051	2.23265	3.21577	1.64067
-3.34597461632087	8.71647e-39	down	Q8K1B9	Galnt18	2.40397	3.05301	2.62937	0.18863	0.38284	0.20158
-1.49492169423216	8.98528e-39	down	Q8C7E7	Stbd1	23.5025	25.9389	24.0067	9.12109	8.45343	7.7645
-1.31146731933199	9.18421e-39	down	Q91W92	Cdc42ep1	47.9924	53.0401	55.2898	19.6883	20.0066	21.5382
-2.85791569486793	1.00058e-38	down	P48967	Cdc25c	4.69609	4.41986	4.88773	0.72867	0.62331	0.52743
-4.61669955431026	1.08474e-38	down	Q3U1B7,A2RTV1	Serpina3h	3.3239	2.79966	3.16988	0	0.18749	0.18099
-1.71054412278567	1.33003e-38	down	Q9DAW9	Cnn3	144.524	170.891	177.847	47.5159	51.4733	47.5153
-2.56545214566153	1.39022e-38	down	Q9DCG2	Cd302	7.3949	8.17367	8.78107	1.17118	1.40098	1.42698
-3.40684418325786	1.69891e-38	down	Q543P2	Rcan2	2.98751	2.46503	2.273	0.22874	0.2494	0.23086
-2.78859766041396	1.77497e-38	down	Q8BHE0	Prr11	6.17566	5.05774	6.51111	0.76587	0.95696	0.77675
-4.0595668577276	1.80069e-38	down	Q91VB2	Camk1g	5.36232	4.12195	5.68481	0.20194	0.42768	0.25608
-1.66932462572374	2.93761e-38	down	Q3USB7	Plcl1	5.09604	4.6569	4.98088	1.41004	1.56579	1.53094
-2.78806992168426	7.615e-38	down	Q8BIW9	Chtf18	1.77915	2.12791	2.11725	0.23997	0.18899	0.41835
-1.73756412885122	8.63413e-38	down	Q6ZQD9	Akap6	8.08382	6.72678	7.57083	2.13313	2.20606	2.19274
-5.13005703428365	1.06475e-37	down	G3UW77	Insc	1.12678	0.98431	0.99756	0.02303	0.04013	0.02324
-2.37355621934564	1.18459e-37	down	Q9Z179	Shcbp1	2.04784	2.03453	1.88006	0.3495	0.4698	0.30006
-1.61963957886447	2.34199e-37	down	O70400	Pdlim1	6.91988	6.59357	6.47489	2.21356	2.21774	1.89693
-1.43846288862506	2.95153e-37	down	Q3TN69	Tln2	12.0899	10.3663	11.5446	4.16596	3.79574	4.24546
-2.28004285235961	3.06225e-37	down	A2AWR3	Gpr155	2.8546	2.34724	2.79591	0.5048	0.66642	0.43177
-1.55862488382503	4.26982e-37	down	A2AHY8	Pet2	8.71264	9.58307	9.96292	3.17966	3.2458	2.90238
-1.70652028194001	4.42826e-37	down	Q6A0D4	Rftn1	6.4115	6.54797	6.19787	2.19813	1.93006	1.58146
-1.46816812209011	4.45467e-37	down	O88998	Olfm1	13.5809	15.1619	14.9759	4.9819	4.88492	5.49483
-3.6207379971646	6.48594e-37	down	Q8BPU7	Elmo1	1.10593	0.88217	0.84312	0.05905	0.06174	0.10316
-2.2291293151953	6.5222e-37	down	Q8K0Z9	Gpr153	3.42846	3.85433	3.47111	0.98312	0.6534	0.59387
-6.28645673036412	8.62586e-37	down	B2RVG4	Ddit4l	1.10388	1.09933	1.02987	0	0.02049	0.01978
-1.58877956133967	9.10556e-37	down	O88632	Sema3f	6.05087	7.24627	7.34399	2.18816	2.18715	2.29448
-1.64702027564694	9.98002e-37	down	Q8VI56	Lrp4	26.8436	22.5037	24.1976	7.75381	7.45541	7.64457
-2.97563504045143	1.19649e-36	down	Q8R100	Fam26e	1.51761	1.45682	1.47711	0.25228	0.16836	0.13002
-1.84257999930932	1.30964e-36	down	Q61324	Arnt2	3.08948	2.69208	2.87248	0.86769	0.78674	0.69385
-2.52570638869414	1.34359e-36	down	Q80W94	Mogat2	5.81072	5.93964	5.59409	1.00432	1.1477	0.77791
-1.47015341411632	1.61041e-36	down	Q8BLG2	Lpar4	11.2214	11.6631	11.9466	4.04182	4.17994	4.00448
-1.30910826164774	1.95587e-36	down	P97314	Csrp2	44.4023	50.7663	45.6672	18.5899	17.8673	18.7956
-Inf	2.2361e-36	down	Q9JIF9	Myot	1.07187	1.0642	1.27297	0	0	0
-1.56861966083183	5.3598e-36	down	Q99MN9	Pccb	11.9683	13.5959	13.419	4.36683	4.24213	4.16799
-1.50022937726459	5.51917e-36	down	Q8BNY0	Fst	11.9897	13.0255	13.3794	4.54756	4.17015	4.47865
-3.64023592714253	7.94928e-36	down	Q8C6Z4	Cd36	1.526	1.45422	1.65783	0.08755	0.14978	0.12451
-1.50290053127496	1.35259e-35	down	A8C1T7	Creld1	9.305	10.5789	9.7875	3.57241	3.28172	3.32404
-2.51008486060301	1.37197e-35	down	Q8R1H0	Hopx	7.81945	9.74707	8.75215	0.88582	1.28083	2.32071
-1.27827904391087	1.61434e-35	down	P39688	Fyn	27.3297	25.6843	24.7855	10.524	9.9519	10.7274
-1.21142874487045	1.65846e-35	down	Q62470	Itga3	39.3963	36.2672	36.2873	15.9526	15.7682	15.3153
-1.30337429877474	1.87127e-35	down	-	Gm2115	12.9329	12.3805	12.57	4.8114	5.07512	5.04463
-3.02903890927566	1.90493e-35	down	Q8K203	Neil3	2.38471	1.83016	2.02238	0.19803	0.24199	0.30369
-5.77356898379982	1.94342e-35	down	O88552	Cldn2	1.05653	0.92738	0.93603	0.01719	0	0.03469
-2.80028865120847	2.15539e-35	down	Q8C152	Fam46b	3.18714	3.91137	3.89161	0.47475	0.32655	0.73135
-1.37843994324448	2.62944e-35	down	Q9ES83	Bves	13.3003	13.8048	13.6712	5.4511	5.15484	4.64781
-6.25842693778389	3.24325e-35	down	P14142	Slc2a4	0.84542	0.89975	0.85561	0.01643	0	0.01658
-3.3622651733091	3.3032e-35	down	Q9QYM9	Tmeff2	4.94932	6.85982	6.64919	0.48139	0.63024	0.63205
-3.14539223884534	3.66442e-35	down	Q9Z1A9	Tbc1d8	1.38243	1.33449	1.222	0.20179	0.07983	0.15137
-5.61487168186787	3.74271e-35	down	O35103	Omd	2.38774	2.51815	3.46573	0.07623	0	0.08976
-2.29102079554331	4.24667e-35	down	Q640P4	Glt8d2	2.20352	2.04926	2.10444	0.4009	0.38809	0.47455
-6.65570117964559	6.24235e-35	down	Q9WUZ7	Sh3bgr	2.28822	1.53442	2.18656	0	0.05812	0
-1.41704856604702	6.28174e-35	down	A1A550	Tcf7l1	12.2259	13.993	13.4765	5.14437	5.00545	4.30287
-2.15928457633484	6.65983e-35	down	P97477	Aurka	5.0933	6.00107	5.23691	1.07246	1.23929	1.24192
-2.69586310397029	7.08798e-35	down	Q9CXH7	Sgo1	2.25025	2.27573	2.40406	0.40497	0.31363	0.32168
-1.13575717554033	7.1728e-35	down	P03893	mt-Nd2	1124.2	1057.07	1132.91	487.344	492.614	487.31
-1.85932287278756	7.27885e-35	down	Q3UUQ7	Pgap1	1.37418	1.15974	1.26553	0.26059	0.36597	0.39235
-2.0154278211958	7.79751e-35	down	Q8R1G2	Cmbl	12.1283	14.9327	12.2413	3.42108	2.66422	3.3617
-1.54503866851454	1.01782e-34	down	Q7TS74	Ckap2l	11.9335	10.9196	11.057	3.77537	4.05668	3.47486
-1.45329264113111	1.38411e-34	down	Q9ET80	Jph1	9.07231	8.7015	9.23142	3.26715	3.23951	3.08687
-1.89436255024699	1.43821e-34	down	Q58FA4	E2f8	3.98618	3.26447	3.654	1.00526	0.85343	0.99605
-1.51204482361569	1.6762e-34	down	O09174	Amacr	15.2321	18.7914	17.0919	5.98642	6.13275	5.30056
-1.21719506430146	1.68885e-34	down	O08539	Bin1	117.289	140.78	134.294	56.8828	53.9929	53.1633
-4.55907803034361	1.74659e-34	down	Q8CBQ2	Cnn1	1.25004	1.35578	1.74123	0.10443	0.03276	0.04216
-2.6497792311521	1.74777e-34	down	Q3TQW9	Ccnb1	7.11942	5.86059	5.64535	1.10103	0.98466	0.80352
-2.7708358045137	2.07071e-34	down	Q8BSV0	Sorcs1	1.11103	0.92773	0.89914	0.15402	0.15572	0.10932
-Inf	3.03185e-34	down	P06837	Gap43	1.43274	1.67384	1.54162	0	0	0
-2.73499732644563	3.92922e-34	down	P00329	Adh1	8.70458	9.03051	11.2725	1.36913	1.31772	1.54972
-2.57254921255797	4.08627e-34	down	O08804	Serpinb6b	3.77653	3.90062	4.58033	0.58737	0.77918	0.63744
-Inf	5.14399e-34	down	-	2810468N07Rik	1.7552	2.13869	1.3357	0	0	0
-2.12316182610251	5.30936e-34	down	Q8VCR8	Mylk2	5.14454	4.46416	4.47306	1.09894	0.96168	1.08471
-1.48606427240261	5.39774e-34	down	Q8K009	Aldh1l2	10.6512	9.13705	10.3265	3.23693	3.30858	3.91459
-1.14174311117631	5.96676e-34	down	P03925	mt-Nd6	837.649	786.87	848.46	361.038	372.633	356.665
-1.50427345165734	6.32516e-34	down	Q80XJ3	Ttc28	17.1431	14.406	16.221	5.53122	5.27959	5.57669
-1.70208997824129	6.58121e-34	down	Q9Z2Z6	Slc25a20	5.07652	5.25957	4.78218	1.49233	1.52016	1.50618
-1.27658335711022	6.90258e-34	down	Q61024	Asns	33.2258	34.3868	31.4834	12.2178	13.451	14.1078
-1.23551852982497	7.01295e-34	down	Q8QZT1	Acat1	29.1145	32.8454	31.8087	13.526	12.1781	13.0107
-1.52586250825998	7.07066e-34	down	Q68EG4	Slc4a3	4.20409	4.11671	4.0226	1.39058	1.25585	1.52254
-2.28950050512553	9.4503e-34	down	P16125	Ldhb	7.95464	7.36028	6.8948	1.55602	1.56024	1.30413
-1.42086334157939	1.01745e-33	down	Q3UQ67	Osgep	8.89069	9.75997	9.54952	3.19436	3.59709	3.44907
-2.09484188059172	1.22185e-33	down	O35216	Cenpa	3.03966	3.85273	3.53608	0.59486	0.7927	0.98422
-4.81513237773583	1.27837e-33	down	Q8K0T7	Unc13c	0.68968	0.49113	0.5323	0.01624	0.01019	0.03279
-1.68990476174329	1.40881e-33	down	Q8BJK1	Kctd7	5.60493	5.60906	5.47832	1.67785	1.94228	1.41284
-1.31491427966063	1.51178e-33	down	Q91YR9	Ptgr1	29.994	32.5446	29.5186	11.7289	12.0155	12.2334
-1.9016411774052	1.64672e-33	down	P03899	mt-Nd3	139.058	162.696	176.358	46.2662	40.3455	37.7873
-1.51671130943234	1.72754e-33	down	P11440	Cdk1	7.35199	7.02922	6.94144	2.3685	2.54288	2.33788
-2.36925439354525	1.93088e-33	down	Q8CG71	P3h2	3.09428	2.62144	2.8651	0.49144	0.59007	0.53475
-1.17175029862524	2.05623e-33	down	Q3TRQ9	Tgfb3	64.6012	61.7415	60.8602	27.4957	27.4489	25.8926
-2.6191951161703	2.11355e-33	down	Q8K3A6	Armcx6	3.7724	3.88687	2.99805	0.47698	0.60082	0.609
-1.98820974452739	2.35558e-33	down	Q6PE09	Osbp2	2.25285	2.49338	2.57087	0.62886	0.56355	0.60069
-3.99537226151134	2.54933e-33	down	A1L353	Tgfbi	1.23936	1.21035	1.12216	0.05683	0.12675	0.03441
-1.31515527145468	2.83438e-33	down	Q8BYF1	Maml2	10.8503	10.196	10.1355	3.94507	3.9684	4.2767
-4.0853002595773	4.60244e-33	down	Q3V1M1	Igsf10	2.84202	1.9807	2.45843	0.15764	0.12655	0.13353
-1.60083176827737	5.01094e-33	down	Q3TNB8	Fgd3	4.92171	4.45865	4.66142	1.60162	1.47575	1.42702
-2.26127598101928	7.18448e-33	down	-	C430049B03Rik	7.14183	6.94038	7.28308	1.65934	1.2246	1.45084
-1.18470532315375	7.77675e-33	down	Q8C788	Snx18	31.0549	29.0065	29.7042	13.2819	13.0221	12.1151
-4.59309398764641	8.46316e-33	down	E9Q5R6	Arhgef37	1.3638	1.14228	0.95815	0.04418	0.05542	0.04013
-1.23031754966026	8.57554e-33	down	Q8BU85	Msrb3	24.5208	25.3185	26.087	10.6724	10.5271	10.2727
-2.25245742664547	8.57798e-33	down	Q9JL70	Fanca	1.37074	1.33118	1.25427	0.33918	0.27448	0.1942
-1.52435557097366	1.11987e-32	down	Q9WU62	Incenp	10.107	10.9422	9.50484	3.27292	3.48686	3.56774
-1.55901022692681	1.33377e-32	down	Q922Y2	Trim59	9.04896	8.75281	8.98765	3.00898	2.77607	3.05841
-1.23819507837911	1.68451e-32	down	Q8K1M3	Prkar2a	15.2184	13.987	15.1016	5.95374	5.91321	6.40461
-1.2770302083678	1.74153e-32	down	Q9WVC2	Lynx1	16.9528	16.1491	15.7557	6.81525	6.7986	6.00012
-2.42043305815585	1.90216e-32	down	Q8C263	Ska3	3.20382	3.4819	4.09262	0.72356	0.70679	0.52771
-1.26789412210982	2.24634e-32	down	Q9DCR4	Eid1	41.2743	45.759	48.6848	19.6257	16.3055	18.8613
-1.88632606132562	2.28664e-32	down	Q8R310	Tmcc3	2.47289	2.47126	2.20988	0.727	0.59094	0.56442
-4.36247412174473	2.66542e-32	down	Q8BXZ0	Ctxn3	3.10476	3.77584	2.55149	0.10681	0.18612	0.15272
-2.97037718011759	2.73657e-32	down	Q6EBV9	Atg9b	1.56089	1.60155	1.94068	0.17016	0.17412	0.28867
-3.40957631584301	2.87412e-32	down	Q80SX8	Pif1	1.20616	1.15149	1.33767	0.10093	0.11573	0.12158
-1.14134137621149	3.10429e-32	down	Q920E5	Fdps	53.7195	55.6804	55.202	26.0976	23.7321	22.7419
-2.86566947677699	3.35466e-32	down	Q8R2Z5	Vwa1	8.47462	11.3171	11.4539	1.32492	1.45942	1.38099
-3.63980647783139	3.39819e-32	down	Q99NA2	Atoh8	6.41986	9.07256	8.97327	0.7978	0.46471	0.64416
-1.68957254231588	3.58518e-32	down	Q8K4R4	Pitpnc1	3.471	3.34298	3.41262	1.03279	1.04817	1.00313
-Inf	4.38402e-32	down	Q9D1D6	Cthrc1	1.08805	1.45655	1.59384	0	0	0
-1.48638363108918	6.38431e-32	down	E9Q440	Heg1	11.614	10.2174	10.8938	4.29086	2.97853	4.0944
-1.44431117810941	6.94715e-32	down	-	Gm10222	561.332	478.824	563.198	188.491	191.074	193.772
-1.09571619423172	7.13724e-32	down	P10922	H1f0	251.39	298.199	273.342	128.298	121.89	124.093
-1.26188163087181	7.72322e-32	down	P63089	Ptn	22.8685	24.3182	20.7401	9.81687	8.83219	8.89575
-1.51249243005078	9.54832e-32	down	Q80Y83	Dixdc1	3.24846	3.25019	3.03374	1.06456	1.0396	1.14529
-1.26486038359936	9.70322e-32	down	Q9JHI9	Slc40a1	7.66729	8.09047	8.43903	3.67475	3.1715	2.94625
-1.88445030952008	1.1586e-31	down	Q9JMD3	Stard10	7.11403	6.65124	6.65877	1.80719	1.45721	2.11604
-1.78741192007845	1.28982e-31	down	G3XA31	Tcf19	9.85678	11.1275	10.5481	3.55954	2.74924	2.57306
-3.71058589123154	1.29956e-31	down	A2AQP0	Myh7b	0.57386	0.74093	0.80043	0.07107	0.03377	0.05216
-2.49947302536391	1.66265e-31	down	Q8CFN7	Trim63	3.82805	3.22274	4.1499	0.80932	0.66221	0.45661
-3.90427149682931	2.0069e-31	down	A0A0R4J115	Stra6	1.15224	0.83802	1.14047	0.05392	0.11018	0.03958
-6.96721650741461	2.21029e-31	down	G3UW60	Susd5	0.6595	0.54211	0.6185	0	0	0.01413
-1.07909591805496	2.40608e-31	down	Q564P6	Cdkn1a	384.251	430.937	388.059	192.097	171.846	189.741
-1.94928847124972	2.40972e-31	down	D6QSS8	Adam22	1.07751	0.96497	1.06555	0.29771	0.2311	0.25425
-1.1980253536833	2.64622e-31	down	Q9CZC8	Scrn1	11.9611	12.1174	12.2812	5.12866	4.87302	5.41063
-1.15700984477858	2.72997e-31	down	Q91UZ1	Plcb4	17.3561	15.4744	16.7702	7.07306	7.40826	7.1612
-1.9848658485383	3.32335e-31	down	Q9D9X3	Nnmt	8.54299	9.74406	8.76541	2.78292	1.87653	1.98534
-2.55612795421581	3.57238e-31	down	Q3UK37	Tedc1	1.99069	1.97426	1.90199	0.29576	0.29532	0.379
-1.06391035713248	4.63398e-31	down	Q3U962	Col5a2	236.889	226.87	220.917	106.68	106.975	104.934
-2.71259286361834	5.41866e-31	down	Q61884	Mns1	1.52072	1.45164	1.27011	0.37294	0.11976	0.13712
-1.52497719507935	5.72247e-31	down	Q3TDN0	Disp1	32.8115	27.5174	28.8113	9.95718	9.8785	10.309
-2.77704631444964	6.03649e-31	down	Q6NV52	Tacc3	6.87077	9.46759	8.32787	1.09399	1.52224	0.88088
-3.63853634804406	1.2567e-30	down	O54818	Tpd52l1	3.00621	3.94607	3.52869	0.25916	0.40643	0.15258
-2.66796954861438	1.64546e-30	down	Q91V57	Chn1	2.09583	2.02175	2.6293	0.38605	0.35904	0.2877
-6.06708806034584	2.12772e-30	down	-	Gm38403	0.97174	1.15929	1.21042	0.04849	0	0
-1.83908665948478	2.18227e-30	down	Q7TMM8	Parp16	3.88681	4.65101	4.07828	1.11026	0.99935	1.31721
-Inf	2.21215e-30	down	Q8VHW3	Cacng6	0.9863	1.23541	0.93903	0	0	0
-1.0625927096027	2.44857e-30	down	P13020	Gsn	210.883	219.184	216.237	100.199	99.2323	101.48
-2.93768325859641	3.21958e-30	down	Q91WB2	Plpp7	2.86723	3.50405	3.98741	0.47438	0.40252	0.43715
-1.25259444359696	3.54842e-30	down	Q8BGT5	Gpt2	11.4579	11.5915	11.6306	4.84311	4.45207	4.85994
-3.08232713834159	4.19345e-30	down	Q497D3	Cmklr1	1.78914	1.55875	1.79443	0.19702	0.12272	0.27078
-2.02347182038292	4.64629e-30	down	Q99PR8	Hspb2	31.3223	40.359	34.208	9.81539	7.05629	8.43693
-5.5628966041856	5.08298e-30	down	Q925I7	Pdgfd	0.99114	0.76954	0.88724	0.03624	0	0.01829
-1.52206298925761	7.83348e-30	down	P17156	Hspa2	9.57566	11.1601	9.97455	3.47971	3.45729	3.45747
-2.5546613381135	9.15821e-30	down	Q8BMI2	5930403N24Rik	1.33887	1.65237	1.79364	0.25242	0.26087	0.27819
-2.98897119313512	1.04294e-29	down	Q9D083	Spc24	2.15924	2.56296	2.30249	0.2443	0.30186	0.31382
-2.65550961932037	1.06448e-29	down	Q6NVH0	Tvp23a	3.59317	2.92154	2.79816	0.55764	0.3799	0.50108
-1.26701356974167	1.41854e-29	down	A0A0R4J0I6	Acad11	5.61499	5.82683	5.88762	2.41604	2.37507	2.21183
-1.92171711465304	1.46124e-29	down	Q6DFX0	Rarb	2.37792	3.00082	2.63935	0.74891	0.59008	0.71752
-2.09272508139937	1.56133e-29	down	Q8HWA3	Ulbp1	7.03142	6.51136	5.4675	1.47408	1.49453	1.36771
-1.78401771448627	1.76365e-29	down	-	Gm28438	165.387	191.012	211.246	58.6773	52.1259	49.442
-1.08378610912885	2.168e-29	down	Q2VPQ8	Asb5	119.967	124.994	126.987	58.3389	56.8929	55.4222
-1.05191597818369	2.80516e-29	down	Q3UIP2	Pcolce	132.326	140.496	132.277	68.255	56.8271	64.9093
-6.30933719366836	2.86015e-29	down	-	Srrm4os	0.58854	0.76012	0.64984	0	0.02452	0
-1.88849110622976	2.87972e-29	down	A2BI31	Cd59a	7.19516	8.74937	7.88426	1.83016	1.98767	2.43632
-1.06012817826615	2.9941e-29	down	Q8C1B7	Sept11	41.5857	37.8193	39.016	18.1791	18.6185	18.4589
-3.197498893385	3.02166e-29	down	B2CKC6	Efhc1	2.48815	2.59948	2.12052	0.18117	0.4397	0.14367
-1.33464308874396	3.13959e-29	down	P54763	Ephb2	3.36932	3.38403	3.35957	1.20903	1.34342	1.34719
-1.11201234085881	3.40696e-29	down	P48281	Vdr	27.6177	26.3207	27.0449	12.7691	12.0522	11.627
-1.02727250501336	3.68319e-29	down	Q5FWJ3	Vim	415.175	439.329	415.711	200.55	201.47	203.998
-6.28051528776529	3.97402e-29	down	Q9D4J1	Efhd1	1.17978	1.42953	1.88216	0	0.05623	0
-3.21255277104053	4.50603e-29	down	-	Platr14	3.25389	3.29663	3.42343	0.34381	0.23649	0.46571
-1.03288847389501	4.51133e-29	down	P99024	Tubb5	289.277	308.765	291.805	141.751	138.998	142.134
-3.36383903645185	5.21725e-29	down	Q56A06	Tmtc2	0.71817	0.57497	0.58961	0.07346	0.07872	0.02595
-2.83480295893043	5.91191e-29	down	Q9JJ78	Pbk	5.80658	8.10556	7.42354	1.18853	0.75057	0.96609
-2.15990134397578	5.93481e-29	down	E9PYV8	Adamts9	0.7168	0.67358	0.70484	0.14051	0.17767	0.13798
-1.08362302244177	6.30065e-29	down	Q8CFG0	Sulf2	37.8362	35.5352	34.7784	16.2111	16.0711	17.3586
-3.82366009366836	6.46566e-29	down	Q8BH88	Depdc1b	1.51984	1.19386	1.11241	0.01706	0.14268	0.1033
-1.53396190123892	6.65925e-29	down	Q8C522	Endod1	5.16741	4.96894	5.73349	1.94072	1.72034	1.67004
-2.90515252014331	7.40215e-29	down	P28661	Sept4	1.82858	1.78656	1.54013	0.17241	0.20541	0.29137
-1.04424102772397	8.06622e-29	down	P30999	Ctnnd1	65.1585	57.5479	62.1294	28.6604	29.5504	28.9992
-1.86208932219178	9.09712e-29	down	A0A0R4IZY0	Thop1	14.5609	18.8739	18.0243	4.55783	4.51133	4.68563
-1.08373224668091	9.12902e-29	down	Q3TVW1	Spg20	24.8943	25.2272	24.9308	11.3818	11.6354	11.4217
-2.76014090377077	9.30842e-29	down	E9PWM3	Armcx4	3.02312	2.26036	2.86974	0.43238	0.36426	0.37508
-2.07123983032236	9.51662e-29	down	Q5SZA3	Hist1h1c	231.251	303.373	293.827	65.8909	61.4978	64.1639
-Inf	1.04527e-28	down	P58500	Map3k7cl	2.13585	3.345	1.99965	0	0	0
-2.15722922711961	1.14474e-28	down	O88792	F11r	4.00982	3.84635	3.92137	0.8369	0.73476	0.99627
-1.11320897636595	1.14871e-28	down	Q8C7E4	Rnase4	79.7885	78.1716	80.2601	34.7426	39.2161	33.1625
-2.58279871561791	1.1838e-28	down	Q8K368	Fanci	1.23558	1.21613	1.44448	0.37608	0.12934	0.12736
-1.27656186102819	1.19984e-28	down	Q8VEA8	Rab7b	10.7365	10.8909	10.4563	3.64881	4.79684	4.43417
-1.25648107367462	1.24952e-28	down	D3Z6V7	Iqsec2	7.95506	7.85997	7.65248	3.40374	2.93378	3.21635
-2.07436717729461	1.34253e-28	down	Q60988	Stil	1.84799	1.973	1.99752	0.45115	0.47683	0.41552
-2.33490879926608	1.41369e-28	down	P97447	Fhl1	22.5467	21.9687	27.4296	3.6812	6.54725	3.64548
-1.60345692329383	1.42548e-28	down	Q9Z207	Diaph3	3.86542	3.47842	4.00519	1.39554	1.33567	0.90361
-3.11054454231879	1.48169e-28	down	G3X9J1	Slc8a1	4.5414	3.53791	3.46147	0.40414	0.33599	0.56024
-1.0450172085199	1.54113e-28	down	Q3UPI8	Slc6a6	48.4543	44.6507	44.9851	21.3475	21.9798	21.7826
-1.39255032073581	2.07408e-28	down	Q9JJW0	Pxmp4	9.97414	11.3875	10.7968	4.24826	3.77487	3.88485
-1.17468441176622	2.10029e-28	down	Q8BGK0	Nnt	11.2488	11.3409	11.2703	4.27553	4.45312	5.85606
-1.0603791568098	2.4003e-28	down	Q6GSP7	Nfib	15.9143	15.7917	16.2314	7.4655	7.53361	7.35837
-1.06454307356636	2.83777e-28	down	Q3THE2	Myl12b	119.979	136.895	125.2	59.5916	62.2249	55.7877
-2.21262042118049	2.85938e-28	down	Q8C7K6	Pcyox1l	3.72116	3.96487	3.39585	0.71836	0.72847	0.87767
-2.1054896584081	2.91071e-28	down	-	Gm9844	42.2467	54.1358	43.0623	11.0755	10.902	9.51347
-2.10359643102912	3.88924e-28	down	Q9Z1P7	Kank3	3.45446	3.52496	3.33163	0.82016	0.83832	0.67516
-2.96164952498923	4.01148e-28	down	-	Gm16638	0.75413	0.89166	1.04846	0.14446	0.0707	0.12098
-1.82909811410058	5.04605e-28	down	Q8BGG7	Ubash3b	1.87583	1.95241	2.07198	0.53042	0.63203	0.45268
-1.03096206969813	5.52165e-28	down	-	mt-Rnr1	357.948	384.935	402.939	180.381	178.549	186.298
-1.65635395013397	6.52875e-28	down	Q9CQJ7	Pttg1	9.3782	9.20482	9.28232	2.9644	3.03956	2.59539
-4.09871496026066	6.55877e-28	down	Q02739	Gjb5	2.24805	2.35938	1.63393	0.13282	0.10415	0.11729
-2.06720177251736	6.64906e-28	down	O09010	Lfng	4.28127	4.44849	4.41938	1.07789	0.97191	1.00155
-3.8562258109884	7.24079e-28	down	Q8BI71	Exoc3l	5.69072	8.70517	7.74747	0.37524	0.58646	0.52319
-1.48384372554474	7.61088e-28	down	P54754	Ephb3	20.2617	17.6826	17.1776	5.99937	5.94226	7.2335
-2.96809037463399	8.12879e-28	down	Q2PZL6	Fat4	11.9315	8.82286	9.64003	1.2759	1.24608	1.26002
-6.80149583895312	8.87187e-28	down	-	Gm37759	0.677	0.83708	0.52987	0	0	0.01777
-1.56554172888081	1.01436e-27	down	Q9JHL1	Slc9a3r2	8.31032	9.90841	9.98535	2.7851	3.48759	2.98982
-1.04159544323215	1.01721e-27	down	Q9R118	Htra1	83.4359	92.0197	91.4805	41.39	43.5745	41.118
-1.65039492505517	1.15604e-27	down	Q3UR94	Pole	2.12304	1.73168	1.9118	0.55302	0.58354	0.65117
-1.97381180682492	1.4806e-27	down	Q3UNC4	Kifc2	2.99908	3.02816	3.04463	0.8066	0.81292	0.62707
-3.56364476172468	1.58189e-27	down	G3X8W6	Rgs11	1.09278	0.88919	1.03206	0.1019	0.06392	0.08228
-1.33312925834423	1.81121e-27	down	Q6AW69	Cgnl1	4.89876	4.54799	4.56814	1.58999	1.96131	1.86026
-1.13963903997912	1.84135e-27	down	Q9Z110	Aldh18a1	21.1763	21.2181	20.7204	8.96752	10.0395	8.85598
-3.9056784585923	1.89226e-27	down	G3UVW2	Optc	1.208	1.79624	1.70167	0.07767	0.09281	0.13439
-3.6114723465258	2.47878e-27	down	-	Gm29773	2.05797	2.18302	2.27628	0.24125	0.09458	0.18261
-1.02685074583867	2.59835e-27	down	Q8C3W1	2310022B05Rik	95.7408	93.7505	95.5987	45.7273	44.4614	45.9031
-1.5020318628965	3.42263e-27	down	Q9CUB6	Otud1	8.89627	11.314	10.368	3.65228	3.42293	3.41633
-1.40266515435841	3.98237e-27	down	Q8BMC3	Shc2	5.71564	5.4719	5.20258	1.86148	1.96271	2.20561
-1.93634306461839	5.25038e-27	down	Q9R0N3	Syt11	2.5421	2.11159	2.29213	0.49405	0.65714	0.61498
-5.84606374540307	5.31369e-27	down	Q9D9E0	Slc22a17	0.56873	0.40892	0.58325	0	0.02645	0
-1.58751652270887	5.40053e-27	down	Q545E8	Dck	5.12851	5.3252	5.17714	1.65496	1.80928	1.59404
-2.51766583770859	5.65402e-27	down	F8SLQ1	Pex5l	0.69278	0.86282	0.86415	0.16957	0.14014	0.10106
-1.04917791506758	5.7245e-27	down	Q9CY27	Tecr	93.6163	96.5996	83.3919	44.2216	40.6235	43.737
-1.08956397482154	5.78749e-27	down	Q9D031	Rsu1	12.4766	12.9964	12.2867	5.79655	5.91899	5.54023
-2.33595592832389	5.99798e-27	down	E9QME3	Nsl1	1.38034	1.67533	1.55991	0.15625	0.32954	0.40241
-1.01065035561915	6.16246e-27	down	O88662	Emp2	45.1287	42.8989	44.8236	20.97	21.8897	21.283
-1.92977806852568	6.82653e-27	down	Q9D3N8	Grtp1	2.89245	3.05077	2.92153	0.76789	0.7408	0.75388
-1.41089904912943	7.69947e-27	down	Q924M7	Mpi	8.85092	8.82282	9.13652	3.34195	3.28012	3.18481
-2.2271099092875	8.03269e-27	down	-	Gm11451	18.4233	22.8733	23.0325	5.71451	2.39457	5.24114
-1.27439732216011	1.05995e-26	down	Q8VHG2	Amot	19.8538	16.6604	18.4091	7.10063	7.70642	7.29008
-1.49381686198007	1.06879e-26	down	P16330	Cnp	6.48537	6.997	5.8143	2.15531	2.22055	2.28625
-1.18034879171471	1.09012e-26	down	P35276	Rab3d	14.867	14.5192	14.6004	6.54731	5.89127	6.43969
-1.60711573897385	1.12235e-26	down	A2A699	Fam171a2	8.84177	10.9043	11.0333	3.21544	2.97387	3.62898
-1.9058890024878	1.13282e-26	down	Q3V1X3	Mlh3	1.81921	1.45699	1.60466	0.41985	0.45675	0.3913
-1.37124302330863	1.5691e-26	down	Q6P5B0	Rrp12	7.29527	7.40455	6.5961	2.5536	2.82889	2.62404
-5.23255295139203	1.71732e-26	down	-	Gm6650	4.08313	4.72371	3.77945	0.32575	0	0
-1.81712996338755	1.84771e-26	down	O55060	Tpmt	3.28677	3.66908	3.90384	0.88465	1.28594	0.82628
-1.77786989164145	1.9687e-26	down	Q8R4S0	Ppp1r14c	5.51727	5.53555	5.22651	1.28833	1.78073	1.54822
-1.04329830152877	2.14875e-26	down	Q9JK92	Hspb8	87.314	89.5079	85.921	42.998	40.7802	40.2101
-6.72193095290321	2.19922e-26	down	Q8C353	Tmem252	0.78572	0.78123	0.98137	0	0	0.02343
-2.25477092478476	2.56135e-26	down	Q08297	Rad51	1.25685	1.22368	1.34267	0.19767	0.25384	0.32745
-2.175387797068	2.58379e-26	down	Q61087	Lamb3	1.39261	1.24207	1.59586	0.28953	0.3908	0.23116
-2.59044981312617	3.11762e-26	down	O08859	Tnfaip6	4.05442	4.0796	3.45652	0.74355	0.69878	0.43004
-1.58062155947555	3.23465e-26	down	Q9D236	Htra3	3.87325	4.57367	4.28672	1.26481	1.568	1.30578
-1.09541148564197	3.31784e-26	down	Q80VZ1	Capn6	13.0396	11.5599	12.4229	5.79149	5.63732	5.43088
-1.24014108851521	4.01495e-26	down	Q9JJV3	Tmem37	33.0877	34.5938	33.7045	13.5671	12.9996	15.1667
-2.98664148383469	4.08784e-26	down	Q549A5	Clu	1.44084	1.5234	1.54496	0.2203	0.16514	0.16781
-1.70051188885282	4.09151e-26	down	E9QNW4	Piezo2	22.5855	18.2686	19.4064	5.97501	6.24487	5.82753
-1.6976846100546	4.40267e-26	down	Q8VC65	Nrm	11.0314	10.9438	10.2053	3.33281	2.87317	3.44243
-2.21049274807145	4.6871e-26	down	Q8K2F3	8430408G22Rik	6.6096	6.07005	6.6041	1.33605	1.18787	1.52895
-1.64828793526475	6.09074e-26	down	Q811Q9	Pcyt1b	4.59616	3.70726	4.05157	1.28809	1.30767	1.24082
-4.78671542954984	6.55221e-26	down	Q9D818	Sapcd2	1.06591	1.70581	1.32643	0.07349	0.01708	0.05357
-1.93195089862126	7.54492e-26	down	Q80VL1	Tdrkh	8.03006	9.90165	7.67867	2.33298	2.24946	1.94145
-1.1264964338555	8.10167e-26	down	P35569	Irs1	23.7532	20.6906	20.6787	9.88978	9.43326	9.70245
-1.04194496179555	8.3049e-26	down	O70433	Fhl2	66.0791	78.5462	77.0313	36.1186	33.5341	34.9868
-1.0949822049133	1.00402e-25	down	P29268	Ctgf	154.972	175.737	181.278	85.0086	67.9474	80.047
-2.4474662620655	1.01186e-25	down	Q8C4S9	Dnajc28	2.11583	1.67135	2.16139	0.29278	0.33127	0.43718
-1.46273785057733	1.02432e-25	down	Q8C0M9	Asrgl1	5.02767	5.72661	5.29881	1.74547	1.83881	2.07709
-1.08854472648799	1.03192e-25	down	Q61425	Hadh	20.121	20.4423	17.781	9.78827	8.5471	8.34943
-1.39925242493039	1.16442e-25	down	Q9QYG0	Ndrg2	7.89951	8.538	7.21703	2.7967	2.7305	3.19193
-1.04211799323857	1.34909e-25	down	P68372	Tubb4b	64.5482	71.6316	64.2122	31.6926	31.6254	31.2961
-1.87747188647858	1.76093e-25	down	Q8R4A3	Dact1	3.24242	2.84114	3.33912	0.7825	0.85782	0.85493
-1.98793895467461	1.85816e-25	down	Q8R4V4	Cpz	5.06661	4.51492	4.48733	1.32999	1.17761	0.94413
-1.94940050838749	2.51377e-25	down	P00920	Car2	3.9871	4.7459	4.661	1.09123	1.00522	1.274
-2.57411183288323	3.13757e-25	down	O88566	Axin2	1.26199	1.0563	1.13795	0.17903	0.17362	0.21212
-1.6946845092146	3.65804e-25	down	Q62424	Hoxa13	6.14766	6.28016	5.67113	2.03429	1.78246	1.62154
-2.70323482227632	3.99062e-25	down	P52801	Efna2	2.30209	3.0086	2.80568	0.3352	0.47662	0.39921
-4.06763545105516	4.10135e-25	down	Q8BHY3	Ano1	0.54031	0.46695	0.52031	0.02746	0.03349	0.02771
-1.02478536818707	4.11782e-25	down	O88685	Psmc3	56.4232	61.5169	54.8218	26.9176	28.6754	26.9683
-1.69999840229527	4.287e-25	down	Q6PB90	Pcdhb14	1.70329	1.63096	1.72378	0.55206	0.4432	0.51905
-3.00535479369378	4.35353e-25	down	-	Gm12439	13.398	13.2994	13.3887	1.95702	1.59595	1.30362
-1.14831363985355	4.48381e-25	down	Q9D748	Adh7	17.0489	15.136	14.7571	6.31131	6.9535	7.34078
-1.47151396804752	5.15177e-25	down	Q9R257	Hebp1	5.62141	6.41699	6.8749	2.6563	2.01648	1.95826
-1.46400986903851	7.12126e-25	down	Q8K4L3	Svil	33.6251	27.5701	29.7514	10.0302	11.0212	11.0341
-2.67589533407786	7.65227e-25	down	Q9DAP7	Asf1b	3.82587	3.72159	2.83169	0.44606	0.69635	0.43787
-1.58870911339907	9.46197e-25	down	Q8CAA7	Pgm2l1	1.90881	1.72355	1.70649	0.59632	0.63748	0.49352
-1.25971392712366	9.7376e-25	down	P14733	Lmnb1	11.5205	11.9822	12.4753	4.94859	5.0931	4.571
-4.04779645649892	1.12477e-24	down	A0A0A6YW72	Dchs2	1.29597	0.85789	1.05072	0.05035	0.05541	0.08291
-6.09121859614823	1.14071e-24	down	Q6P1G6	Fam167a	0.59382	0.48574	0.79207	0.02674	0	0
-1.06153920135363	1.7214e-24	down	Q3UIM4	Myo18a	16.9974	14.5121	15.495	7.45894	7.21254	7.24494
-3.11020227991972	2.01299e-24	down	Q9CPV1	Ska1	1.60612	1.69866	1.72357	0.13917	0.1567	0.27012
-1.67440623483098	2.1737e-24	down	Q8BFU0	Rspo2	2.77604	2.61883	3.09219	0.98931	0.75675	0.84054
-2.17405495028556	2.75169e-24	down	P97797	Sirpa	1.50313	1.74067	1.74001	0.35199	0.40755	0.31416
-2.42366496291479	2.79872e-24	down	O08747	Unc5c	1.45334	1.1009	1.43746	0.25086	0.27008	0.20345
-2.90784751754704	2.9181e-24	down	B7ZNH7	Col14a1	0.68187	0.70742	0.72019	0.08963	0.0788	0.10486
-5.63669445778149	3.47935e-24	down	Q9Z0T9	Itgb6	1.01633	0.6118	0.79857	0.01607	0.03151	0
-1.09670251619699	3.52578e-24	down	Q61036	Pak3	7.08001	6.91657	7.15964	3.03314	3.20557	3.38281
-1.26451780485224	3.66705e-24	down	E9QNA7	Sorbs1	2.77646	2.37496	2.4247	1.0562	0.93574	1.0767
-1.59777504528105	5.03765e-24	down	Q8BR86	Kirrel3	2.52491	2.54969	2.37731	0.74154	0.75677	0.89587
-1.46612454809067	5.25295e-24	down	Q80ZW2	Them6	10.4703	12.2018	11.0413	3.45946	4.33692	4.0654
-1.38134824694674	5.94629e-24	down	Q53ZU1	Spry1	7.83364	7.83739	8.80752	2.92018	3.19699	3.02171
-2.40218053504582	6.08331e-24	down	B1AR42	2810408A11Rik	2.72522	2.49475	3.19357	0.47661	0.52984	0.54192
-3.15616785732017	6.78069e-24	down	Q3TBF1	Padi2	0.9076	0.75214	0.89043	0.11969	0.1013	0.05753
-1.15129426889763	6.96635e-24	down	-	Gm14150	35.3401	37.0803	36.5861	16.4071	15.6534	15.6648
-2.09531032387272	7.16112e-24	down	F6WMJ3	Arhgef6	1.0767	0.88356	1.05188	0.21049	0.24626	0.2293
-1.42736229122513	1.08819e-23	down	B7ZNJ5	Tenm3	23.4696	19.1272	20.8897	7.78858	7.8337	7.3538
-1.03216909360478	1.15564e-23	down	P60824	Cirbp	36.8525	41.1171	36.7001	19.3172	17.3455	17.8519
-2.20268363429178	1.20916e-23	down	Q9CQE5	Rgs10	3.99778	5.04076	4.49165	0.85167	0.93407	1.07025
-7.47141835301541	2.66492e-23	down	Q80SZ6	Nxf7	0.52537	0.74917	0.64978	0.01054	0	0
-3.6756180687717	3.03927e-23	down	Q5PR72	Gm45837	2.80422	4.06428	2.85278	0.30719	0.19487	0.23689
-1.0051319573881	3.15041e-23	down	P24472	Gsta4	79.3093	95.4969	88.2645	43.0168	42.6502	41.7304
-1.02173317931224	3.21657e-23	down	P24270	Cat	37.2705	36.7167	37.0073	16.8286	17.8174	18.5243
-1.15167617011878	3.3322e-23	down	Q91X86	Tmem98	25.8147	28.1464	28.2037	11.9154	12.2473	11.7964
-1.14942692737361	3.49186e-23	down	B2RVP5	H2afv	35.1778	43.1029	39.639	18.9842	16.7657	15.9199
-1.22053057002328	3.76386e-23	down	Q99M02	March2	5.36497	6.4298	5.6473	2.21786	2.36113	2.69527
-2.31782197406437	3.86209e-23	down	E9PYI1	Zfp568	6.62247	5.64188	6.69902	0.81397	2.12246	0.76663
-1.86565272589535	4.4296e-23	down	Q80WQ8	Mis18bp1	1.30545	1.20363	1.3958	0.33257	0.32714	0.38258
-1.59647372569614	4.60913e-23	down	Q8BH82	Napepld	3.79848	3.65805	3.89915	1.42285	1.14779	1.08251
-1.04024650516976	4.70461e-23	down	A8Y5Q1	Pdp1	18.1435	17.4327	17.9937	8.55845	9.01752	7.76449
-1.27815355645061	6.5425e-23	down	Q8BHA3	Dtd2	8.28053	10.1227	9.1091	3.88414	3.67643	3.46553
-1.92165840204833	7.98942e-23	down	-	Gm43682	6.37534	4.97392	6.20476	1.55167	1.35071	1.60746
-1.43887350159922	8.36268e-23	down	D3Z7X0	Acad12	3.21339	2.99163	2.85747	1.16202	0.91691	1.1728
-2.25428012430699	8.63955e-23	down	D3Z580	Celf5	1.41805	1.11489	1.15051	0.31066	0.1792	0.26165
-1.22587513066094	9.46574e-23	down	Q3TX25	Aldh3b1	17.3904	18.8472	16.8247	7.80221	7.33676	6.92105
-3.40753884452974	1.03262e-22	down	Q9D1C1	Ube2c	6.53545	10.1571	8.85706	0.75278	0.78129	0.80413
-1.37430280415835	1.03931e-22	down	Q9QXL1	Kif21b	10.3441	8.41807	9.55668	3.44611	3.47421	3.71122
-1.50592433038237	1.07983e-22	down	Q9D114	Hddc3	5.85817	4.93334	5.27216	1.42674	2.15638	1.92124
-2.08075029147175	1.08971e-22	down	E9PW38	Mctp1	1.70755	1.64146	1.29624	0.40803	0.31174	0.34846
-1.70016300555018	1.11867e-22	down	A0A0R4J1E7	Ropn1l	11.3358	13.9252	13.679	4.06047	4.19843	3.39001
-1.41531558813774	1.35557e-22	down	Q9Z0P5	Twf2	16.9104	19.5569	15.5753	5.96956	5.95138	7.04466
-1.02401138783279	1.47168e-22	down	Q6A028	Swap70	10.1615	10.1591	10.2893	5.07701	5.16589	4.39873
-1.57369836529574	1.62971e-22	down	Q8CAF4	Nhsl1	5.00624	3.98575	4.73099	1.45658	1.47284	1.55776
-1.75089003151104	1.71781e-22	down	A0A140T8Q8	Kcnn1	2.40551	2.75549	2.43727	0.67896	0.63822	0.87701
-1.00285743224005	1.82443e-22	down	O54782	Man2b2	29.3413	27.3629	27.2893	13.7639	13.6197	13.393
-1.40489737394473	1.89662e-22	down	Q3UF78	Map1b	29.4725	23.8291	27.2966	9.72163	10.2394	9.66534
-3.12100934747204	1.93045e-22	down	Q8K288	Tnfaip8l1	1.6653	2.4383	2.04843	0.21619	0.10046	0.36971
-1.00721627708122	2.02059e-22	down	Q5DTH5	Tshz1	15.678	15.7832	16.8555	8.23936	7.48405	7.65555
-1.04291933335424	3.4046e-22	down	Q3UEG1	Fzd5	9.83812	9.32017	10.1999	4.42121	4.42152	5.01688
-4.96332169222339	3.95405e-22	down	Q5M8N0	Cnrip1	0.51804	0.57201	0.80818	0	0.04478	0.01441
-1.0919350940147	4.05637e-22	down	Q2TPA8	Hsdl2	18.0115	19.0117	18.5148	9.24136	8.05337	8.04257
-1.26326530507687	5.35811e-22	down	Q91XC0	Ajuba	14.788	18.5517	17.7688	7.29204	6.93564	6.46594
-1.01158456678817	5.76283e-22	down	B2RR20	Ldlrad3	13.88	12.1249	13.8658	6.28331	6.67836	6.28176
-1.08079899543499	5.94307e-22	down	Q8BLX7	Col16a1	26.4025	32.4275	29.1372	14.1529	12.4337	13.8314
-1.43720164824323	6.03567e-22	down	Q9CQX0	Otub2	4.90862	5.15996	4.76197	1.7476	1.79479	1.78333
-3.7698345142052	6.0382e-22	down	O08545	Efna3	2.01551	1.93792	2.82095	0.135	0.12273	0.22511
-1.67124730302561	6.25347e-22	down	Q8BZ71	Stac3	4.78325	5.43851	4.4768	1.43256	1.57998	1.4742
-1.41369405963409	6.62056e-22	down	Q921R8	Slc41a3	5.66179	7.27856	6.55092	2.24281	2.34488	2.52119
-5.98436971223296	6.62475e-22	down	O70548	Tcap	4.99528	9.06563	8.68274	0.1507	0	0.19773
-1.6125373430112	6.72571e-22	down	Q91UZ4	Egln3	27.5502	35.1061	35.4287	10.7818	10.9246	9.46813
-1.26829688058214	8.02256e-22	down	Q8BIA8	Ccdc34	4.25472	5.29318	5.19959	2.11528	1.92228	1.91284
-2.30377756548906	8.12883e-22	down	Q9WTR1	Trpv2	1.56308	1.51119	1.26004	0.31853	0.23312	0.3022
-1.1735785627165	8.8395e-22	down	Q3TV47	Atp1b1	11.2162	11.4401	11.577	5.504	5.17272	4.08558
-1.11808194361371	1.10879e-21	down	Q8VDU0	Gpsm2	11.2434	10.3915	11.3841	5.25182	4.84889	4.69931
-1.1147179141193	1.11452e-21	down	Q6ZQ73	Cand2	7.45225	7.65483	8.39377	3.34843	3.51718	3.68769
-1.3560421710674	1.17656e-21	down	Q9JHI5	Ivd	4.74528	5.10498	5.94372	2.06314	1.86671	2.06919
-1.65509143768772	1.18124e-21	down	Q9DCT1	Akr1e1	3.40548	3.71981	3.18011	0.86346	1.02996	1.2874
-1.0330416054411	1.32442e-21	down	Q61823	Pdcd4	26.3073	26.7377	24.9404	12.548	13.1073	11.4121
-1.5593750061419	1.52336e-21	down	F8WJD6	Mex3b	3.75473	4.23599	4.679	1.6096	1.09519	1.47412
-1.27513471189208	1.93949e-21	down	Q99KE3	Dok4	7.91007	8.79714	7.97842	3.21839	3.36974	3.32852
-2.11915477323962	2.10481e-21	down	Q9DD19	Rassf7	3.34083	3.61429	3.28904	0.89538	0.52007	0.87691
-1.01710395689083	2.2388e-21	down	Q3TFD0	Shmt2	23.5543	22.3599	22.2869	10.6515	11.0642	11.0657
-1.21000032516079	2.50814e-21	down	U5KVR9	Cep63	3.27635	3.32084	2.96249	1.47358	1.08778	1.45721
-2.02946446980447	2.61292e-21	down	Q05816	Fabp5	3.01962	3.97995	3.24902	0.96924	0.91704	0.55379
-1.72707969886776	2.81148e-21	down	Q3UHD9	Agap2	1.74006	2.00159	1.81746	0.50258	0.52042	0.60918
-1.60995079465572	3.40201e-21	down	Q8BLY2	Tarsl2	3.30357	2.5906	2.95649	0.9219	0.96164	0.93901
-1.15325892094893	3.48611e-21	down	Q3UU11	Fkbp7	20.7592	25.5754	24.2767	10.2361	10.551	10.0689
-1.08516492573759	3.67963e-21	down	Q91V51	Ttll1	16.5016	17.4518	14.9869	7.24375	7.59905	7.58835
-1.22231183143699	4.23057e-21	down	Q3TDX8	Cyb5r4	3.76091	4.20604	4.38128	1.85577	1.73179	1.55833
-2.83946703356265	4.28499e-21	down	Q9D7I9	Tgm5	1.67754	1.38377	1.91669	0.26263	0.07101	0.34276
-1.31661762418776	4.5801e-21	down	Q3V038	Ttc9	4.58308	4.30667	4.73396	1.79999	1.90691	1.6145
-1.07728767263725	5.27642e-21	down	E6Y2W6	Ccdc136	10.98	10.327	11.1119	5.08293	5.29012	4.57451
-2.46652730760219	7.14475e-21	down	-	Gm15533	1.59363	1.75743	1.57984	0.31246	0.20871	0.34602
-4.74461743100871	7.36382e-21	down	Q9CQG9	Tmem100	0.94588	1.39951	1.31329	0.03234	0.06762	0.03264
-1.77788405356734	7.52534e-21	down	Q8VCN5	Cth	2.98865	3.71371	3.9714	0.98279	0.93118	1.11073
-4.38506059615299	7.90161e-21	down	Q9D9V4	Rsph9	1.27514	1.82952	1.33778	0.16944	0.03729	0
-2.47613256911298	8.62651e-21	down	Q8BPY9	Fignl1	2.81432	2.43534	2.35266	0.05314	0.71302	0.56317
-1.30961957406302	1.00486e-20	down	Q8K010	Oplah	3.6031	3.88099	3.62719	1.42936	1.40741	1.52167
-1.09043673121844	1.16676e-20	down	Q8CB62	Cntrob	6.58757	6.67903	6.24725	3.17044	2.69797	3.04398
-1.23656922306754	1.4647e-20	down	O08601	Mttp	3.98235	4.15447	4.14617	1.58378	1.74731	1.73788
-1.35630203120284	2.07386e-20	down	Q8BWY9	C330027C09Rik	4.36679	3.63913	4.34137	1.65769	1.34186	1.69335
-1.22936441345053	2.27783e-20	down	A2AJL3	Fggy	4.00395	5.09357	4.53614	1.80656	2.00379	1.8406
-3.00654327813061	2.31917e-20	down	Q922J6	Tspan2	0.82992	0.71269	0.85262	0.13821	0.09738	0.05458
-1.07162153040656	2.56242e-20	down	P52293	Kpna2	15.3948	15.1588	14.9761	5.87761	8.14146	7.05134
-4.50583283786234	3.18093e-20	down	Q80W21	Gstm7	1.65292	1.14416	1.37272	0.14277	0	0.03602
-1.08593502690067	3.41525e-20	down	Q8BLB7	L3mbtl3	4.00392	4.27163	4.20631	1.95033	2.02064	1.74724
-1.29083218135572	3.72431e-20	down	Q811G0	Bbs9	3.09858	3.66038	3.43503	1.357	1.47857	1.21485
-1.5125873936786	4.84162e-20	down	Q8BLI0	Adamtsl1	2.26309	1.87958	1.84651	0.75085	0.66101	0.63133
-1.26071608935806	6.70549e-20	down	P97929	Brca2	1.69581	1.46799	1.71194	0.59688	0.7587	0.62461
-1.0295354236532	6.94521e-20	down	Q64362	Aktip	6.62108	7.77346	7.04047	3.13933	3.58559	3.48182
-1.14363313605642	7.11303e-20	down	P11862	Gas2	5.49223	6.59763	6.55048	2.84695	2.75215	2.60192
-1.30959678512211	7.53507e-20	down	Q5HZH8	Mad2l1	2.47535	2.47079	2.19807	0.81222	1.0735	0.91772
-1.13429050726205	8.36033e-20	down	Q8R4N0	Clybl	22.6561	22.4536	21.6385	9.5077	11.6057	8.46758
-2.83301386526505	8.97778e-20	down	Q8C9F4	Gm9949	4.68128	3.85593	4.00149	0.49007	0.68316	0.53958
-1.2522256559688	9.89475e-20	down	P61025	Cks1b	19.64	22.0842	18.9361	8.79253	8.47635	7.49114
-1.40936386126748	1.06512e-19	down	P18572	Bsg	479.512	604.913	486.541	197.818	187.051	189.893
-1.09592376875918	1.10683e-19	down	Q4FK45	Ccnd2	3.96388	3.64713	3.97952	1.71575	1.80812	1.75159
-1.02426281908488	1.1799e-19	down	Q06348	Prrx2	25.3954	27.2529	24.9551	13.1789	12.7123	11.213
-1.03772754970443	1.18711e-19	down	P15626	Gstm2	29.4856	29.1118	26.8944	12.9589	13.1839	14.3587
-1.17043686995418	1.18777e-19	down	Q8R3J5	Chac1	18.0942	17.4284	16.7942	8.38675	7.1078	7.11694
-2.0278949071897	1.28082e-19	down	Q8BLF7	Slc2a3	1.0787	0.94182	0.92887	0.25832	0.22059	0.22489
-1.01119566914926	1.70532e-19	down	Q9CQM0	Nicn1	18.931	19.2496	18.3595	9.2571	8.29274	9.72955
-1.06893739046637	1.74455e-19	down	Q80WU3	Grik5	7.51619	8.03128	7.67839	3.36148	3.21676	4.18504
-1.36670608912419	1.83476e-19	down	Q8R5M2	Wnt9a	4.81607	5.47964	5.05178	2.06848	1.91584	1.80181
-1.10446351014414	2.07737e-19	down	Q8BZ89	Zfp322a	5.22853	5.75455	5.43578	2.60725	2.42302	2.39432
-1.30108218002972	2.09308e-19	down	Q8BW96	Camk1d	2.75047	2.28965	2.76612	1.01756	1.06186	1.00371
-3.22132787186222	2.29349e-19	down	P0C5K1	Sbk2	1.15563	1.01864	0.90656	0.05902	0.17086	0.09164
-3.38648916214724	2.58916e-19	down	Q9CYH2	Fam213a	0.88192	1.27899	0.91219	0.126	0.08613	0.07337
-1.05695864991085	2.64687e-19	down	Q9EQC7	Fstl3	14.4312	17.0319	17.6479	7.93487	7.17192	7.83749
-1.02143994932234	3.47641e-19	down	Q8CI19	Pdgfc	14.7579	15.0851	17.6713	7.57406	7.31999	7.86818
-1.18556204229809	3.47984e-19	down	Q8BIP0	Dars2	4.4833	5.2098	5.02926	2.233	1.95798	2.10107
-2.12290872364862	3.55455e-19	down	Q68FF9	Srd5a1	2.20244	2.18297	2.11632	0.3978	0.51859	0.53532
-1.46482835808241	3.89141e-19	down	Q544C5	Spn	3.22008	2.948	2.71785	0.90949	1.20934	1.01342
-1.55098822865983	3.89602e-19	down	-	9330102E08Rik	3.10881	2.73285	3.45968	0.82528	1.09604	1.16687
-1.38353144791297	3.9852e-19	down	Q9R0Z9	Dlc1	6.7341	6.27992	5.30542	2.18271	2.38572	2.26282
-1.40686050568076	4.01661e-19	down	Q8BTY1	Kyat1	5.36854	5.17539	5.19307	2.01367	1.87024	1.8893
-1.52315641897124	4.68444e-19	down	Q6Q477	Atp2b4	38.4084	30.1151	33.2379	11.1253	11.484	11.8548
-1.12431082365299	5.3654e-19	down	K4DI67	Ncapd3	4.04589	3.73356	3.79536	1.71269	1.78306	1.67011
-2.13891113333394	5.54854e-19	down	-	Gm3788	42.3302	48.9379	44.0629	11.1349	11.6416	7.1034
-1.18704055881534	7.86908e-19	down	Q9JJN0	Polh	15.7948	12.9655	13.7727	6.07264	6.07573	6.03358
-1.30945401610002	9.92058e-19	down	Q8BWD2	Ip6k3	8.41866	7.94682	7.31339	3.34399	2.89405	3.05627
-3.2146986208632	1.04003e-18	down	Q9JM62	Reep6	2.54427	3.85585	3.8729	0.22803	0.3457	0.50057
-1.26427276343308	1.04455e-18	down	Q3UW66	Mpst	22.4443	26.4271	22.4026	8.81309	8.31504	11.7073
-1.2490010434003	1.20935e-18	down	Q8BFT2	Haus4	8.22587	9.05118	8.55307	4.00112	3.50484	3.06204
-1.20309549146948	1.28637e-18	down	Q9CPU4	Mgst3	36.7633	45.489	38.8734	15.6276	19.4977	16.0093
-2.27246944495275	1.29145e-18	down	Q65Z96	Ypel1	2.07195	2.25043	1.81733	0.54803	0.28087	0.4067
-2.99755087403393	1.32689e-18	down	Q810P3	Cdkn3	1.5208	1.33271	1.50265	0.22897	0.10709	0.1946
-1.13803120255664	1.37895e-18	down	Q0VEE5	Ypel4	9.51979	10.8852	11.1126	5.20296	4.08551	4.63345
-Inf	1.72493e-18	down	-	2310043L19Rik	2.12845	1.81518	1.36896	0	0	0
-2.07633180435179	1.76823e-18	down	Q8C820	Tmem44	0.95253	0.95342	1.25488	0.21376	0.24211	0.27295
-1.34774368513157	1.77676e-18	down	Q0PD63	Rab3a	7.22332	6.87818	7.67149	2.99717	2.41559	2.90838
-Inf	1.83785e-18	down	O35160	Pitx3	0.72003	1.48049	1.38652	0	0	0
-2.95174485904212	2.36383e-18	down	Q3UK97	Tnfrsf11b	1.35645	1.0834	1.24492	0.10139	0.10601	0.25583
-1.24714793399262	2.39518e-18	down	Q91XZ9	Pcdhb20	5.67452	5.04832	5.94883	2.31214	2.2243	2.29713
-1.20056191427995	2.60107e-18	down	Q3TY13	Dnajb5	4.00185	3.78797	3.68627	1.81948	1.37638	1.66147
-3.03259314687589	2.62204e-18	down	Q9DCF1	Tmem25	0.99252	1.05506	1.02421	0.1023	0.20461	0.05836
-1.14351644850867	2.74735e-18	down	Q3TMH2	Scrn3	5.36101	4.92032	5.82307	2.12736	2.29242	2.67116
-1.01816027454662	2.8742e-18	down	P18155	Mthfd2	11.6588	12.3845	11.9476	5.90379	5.76125	5.61537
-7.02918823445074	4.42435e-18	down	M0QW57	Jsrp1	10.8433	24.2202	21.6687	0.08574	0.33615	0
-5.16351413988831	4.78393e-18	down	Q6NZL0	Soga3	0.44481	0.68007	0.41197	0.02737	0.01431	0
-5.06549202350291	5.17026e-18	down	Q9DAZ7	Serpinb9g	1.06008	0.74464	0.85714	0	0.07751	0
-1.04815782159949	5.777e-18	down	Q8BRV5	2900026A02Rik	12.914	10.6632	12.0107	5.58029	5.44335	5.72541
-2.42401602358161	6.82921e-18	down	Q7TSI8	Fgfr3	0.6767	0.65257	0.58736	0.08582	0.16902	0.09266
-3.54796590697035	7.63515e-18	down	Q9D489	Sohlh2	0.83793	1.1494	1.26457	0.09669	0.07582	0.09759
-2.04664108701413	8.51471e-18	down	Q6NV63	Brca1	2.09472	1.585	1.64132	0.3834	0.44811	0.42244
-Inf	9.10528e-18	down	-	Gm12892	1.0263	1.09226	0.97674	0	0	0
-1.54901676640384	9.51665e-18	down	Q7TSG3	Fbxo5	5.74829	5.25855	5.25438	2.06128	1.61072	1.73487
-1.00085380190297	9.72399e-18	down	Q3U4G3	Xxylt1	12.3097	12.1154	12.3582	5.98751	5.81347	6.07688
-1.20079106468051	9.9796e-18	down	Q99LB7	Sardh	11.2762	10.6535	9.29298	4.96022	3.7781	4.47537
-1.17237856727576	1.01776e-17	down	Q3TKD1	Rfc3	6.13709	6.58625	6.09376	2.536	2.75482	2.82707
-1.13553156982695	1.02261e-17	down	Q8BUY5	Timmdc1	12.5782	15.9752	13.8877	6.47847	5.84395	6.44969
-1.03163829676627	1.02618e-17	down	B2RTE5	Ccdc102a	12.4287	15.265	14.9752	6.42426	6.62714	7.23246
-1.34355517088522	1.19504e-17	down	Q8C031	Lrrc4c	3.38549	3.20744	3.20754	1.17045	1.33026	1.25612
-1.11153663553864	1.79986e-17	down	Q61559	Fcgrt	89.8717	105.962	93.9818	48.8873	47.147	34.3734
-6.18004968238942	1.93981e-17	down	-	Gm26651	0.77211	0.48586	0.5695	0.02458	0	0
-1.65747314854701	2.10084e-17	down	G3X9Q2	Gng7	2.58335	2.56433	2.10562	0.84525	0.69435	0.69695
-1.2883848570567	2.24708e-17	down	Q8K274	Fn3krp	6.37446	6.90561	6.40814	2.92529	2.59016	2.32304
-1.55368887798708	2.50026e-17	down	Q80UW5	Cdc42bpg	2.61605	3.08605	3.35946	1.04237	0.74449	1.2128
-2.44101281805425	2.53274e-17	down	Q5SXJ3	Brip1	1.07752	0.75363	0.89367	0.14183	0.18435	0.16249
-1.11958018751048	2.68403e-17	down	Q8K1N2	Phldb2	41.6739	35.6654	44.1997	18.3834	18.057	17.9907
-1.5292531436937	2.72812e-17	down	Q6PFX6	Cdh24	3.19802	2.87013	3.13777	1.28163	0.94182	0.88026
-4.17295330716222	2.88071e-17	down	G5E8T1	Ankle1	0.87118	0.80562	0.68306	0.02234	0.1051	0
-1.25721164063337	2.95032e-17	down	Q8C7S9	Kcnab3	5.80131	6.38841	6.07006	2.214	2.2574	2.95423
-2.87476045503391	3.29993e-17	down	Q6PDF2	Ptger3	0.53327	0.52333	0.68396	0.05777	0.09191	0.08112
-1.73392508298569	3.75015e-17	down	Q6ZWQ9	Myl12a	150.53	125.95	171.239	43.5863	43.8433	43.5538
-1.0392591655424	3.77104e-17	down	Q8VC66	Ssx2ip	7.88149	6.97104	8.17729	3.51374	3.37492	4.01325
-2.93503302480556	4.00792e-17	down	E9PV38	Ces2g	0.80106	0.87131	1.01214	0.15989	0.11702	0.06455
-1.08088595602655	4.45348e-17	down	Q8C210,Q3TRB1	F730043M19Rik	6.11973	5.78813	6.16492	2.57835	2.37168	3.35919
-1.14051491792342	4.61963e-17	down	Q9DCM0	Ethe1	13.9113	16.3451	15.8673	7.43194	6.54223	6.36412
-2.65399540088798	5.29152e-17	down	Q3V3A7	Rnf207	0.54022	0.55457	0.65115	0.03159	0.09909	0.13893
-1.36325519048993	5.48315e-17	down	-	Gm7665	47.9899	49.3929	42.2383	16.6914	17.1995	18.8853
-1.35774542296634	5.79255e-17	down	Q8K2P1	Lurap1l	12.7449	16.3056	16.4554	5.81516	5.32956	6.10897
-1.84496554059342	5.94945e-17	down	P46096	Syt1	0.86491	0.7378	0.89879	0.20218	0.24542	0.23
-1.75235266694679	5.96599e-17	down	Q8BQ33	Ticrr	0.83819	0.69865	0.78435	0.20558	0.23583	0.2291
-1.54205072294538	6.78275e-17	down	Q3TTB0	Cenpi	1.84149	1.66865	1.82855	0.59097	0.57842	0.61422
-1.10609728077325	7.68851e-17	down	Q9D9V3	Echdc1	5.77379	6.38356	5.9665	2.94384	2.48397	2.75793
-1.15679323232747	7.69491e-17	down	Q80YS5	Lrrc27	6.38256	5.6032	5.72742	2.60036	2.77209	2.35887
-3.54350133946275	7.69508e-17	down	Q6SP97	Enkur	1.62588	1.48641	1.50409	0.14643	0.23921	0
-1.03715563940239	7.90255e-17	down	Q9MD82	mt-Nd5	1060.59	870.835	999.389	451.749	474.739	463.49
-2.50124706993344	8.19157e-17	down	P51885	Lum	1.71951	1.33444	1.85687	0.28012	0.30507	0.25916
-1.2215638827578	8.43081e-17	down	Q6GQW8	Mapk8ip1	12.943	15.9652	16.3488	6.85704	5.57382	6.43011
-1.05715950744946	8.59974e-17	down	P12399	Ctla2a	13.1924	14.9247	13.4497	6.04524	5.68972	7.68139
-1.31387658230476	1.04731e-16	down	Q6NWW5	Kif24	2.37521	1.89908	2.08317	0.80576	0.92258	0.76106
-1.39345989460509	1.08171e-16	down	Q8QZX0	Sbk1	4.45559	5.92617	5.61262	2.04814	1.95407	1.91364
-1.23470265956328	1.17041e-16	down	Q8VHQ9	Acot11	2.50686	3.04998	2.90997	1.12762	1.17153	1.1976
-5.1062315661051	1.19376e-16	down	Q6J756	Capn11	0.60005	0.59189	0.53937	0	0.02758	0.0213
-4.15009002364977	1.19924e-16	down	Q80UB0	4930486L24Rik	2.0101	1.33249	2.24013	0.13967	0.16689	0
-1.01468688214639	1.2205e-16	down	Q9QXE0	Hacl1	7.12596	6.52893	6.69688	3.1346	3.16851	3.4961
-1.45248058421835	1.23028e-16	down	Q80YR7	Clspn	1.52904	1.52523	1.66214	0.57256	0.51756	0.5859
-Inf	1.32461e-16	down	-	Gm31378	2.55028	5.08835	4.70354	0	0	0
-1.07113356507705	1.32732e-16	down	O54825	Bysl	6.92265	7.76719	6.60564	3.63273	3.13145	3.09029
-Inf	1.3581e-16	down	Q2WG77	Ripply1	1.12584	1.24228	1.68317	0	0	0
-2.47890356732506	1.41516e-16	down	Q07646	Mest	1.34553	1.27305	0.92387	0.23901	0.18552	0.19371
-1.07836992505636	1.59163e-16	down	Q9QUS6	Mid2	3.5418	2.94239	3.19139	1.52124	1.51499	1.4234
-1.39512151870358	1.6402e-16	down	Q8BMP4	Gper1	4.98366	4.47061	5.10077	1.98217	1.75445	1.64819
-1.45493952663525	2.06605e-16	down	P11152	Lpl	0.88322	1.14218	1.10345	0.3545	0.4134	0.34127
-2.80687411241513	2.27198e-16	down	B2RVI6	Cenpp	1.32786	2.09567	1.84207	0.24516	0.21554	0.26993
-1.11227536198499	2.89557e-16	down	P48774	Gstm5	16.9045	18.9439	17.4423	8.11568	7.7487	8.10073
-1.02399529097801	3.58406e-16	down	Q6PD21	Shb	9.18182	9.64861	9.49858	4.9571	3.9874	4.60195
-2.01597294191158	4.01576e-16	down	Q80ZE5	Paqr8	1.6299	1.20162	1.37798	0.29156	0.44091	0.28113
-1.30679949469623	4.07519e-16	down	Q812A3	Ankrd23	5.56593	4.77139	5.13728	1.98112	2.51432	1.59318
-1.07017013560901	4.35897e-16	down	B1AXI9	Cep131	5.96332	7.12873	6.55992	3.00038	3.01222	3.08465
-3.95248555500018	5.58876e-16	down	P43023	Cox6a2	10.2639	17.3977	12.0044	0.75633	1.0104	0.72094
-1.50096357732867	6.01888e-16	down	Q9DCL4	Mettl15	4.02025	4.92507	4.11014	1.73947	1.66763	1.07745
-5.32485451425959	6.05224e-16	down	Q9QZL0	Ripk3	0.62794	0.79256	0.45859	0	0.04562	0
-1.05907038931306	6.1969e-16	down	Q8VCM3	Zfyve21	12.9353	13.34	13.686	6.20884	5.81422	6.62711
-4.73572000801547	6.37212e-16	down	Q9JM71	Klk1b27	1.79301	1.73427	1.87329	0	0.06721	0.12975
-1.27092848152328	6.48421e-16	down	Q0PHV7	Dact3	4.51996	5.44414	4.77698	1.74934	2.10379	2.08396
-1.23555028218528	6.71096e-16	down	P63254	Crip1	21.8898	27.3432	21.9665	10.4891	10.141	8.75882
-2.65409148879009	6.98836e-16	down	-	Gm32219	2.12693	3.07986	3.22689	0.31416	0.59122	0.39634
-1.55648320707155	7.29987e-16	down	Q8R1X0	BC022960	4.4764	5.00424	5.38498	1.64509	1.45661	1.81129
-2.96589029768071	7.40211e-16	down	Q9R0S0	Gadd45g	77.2591	125.998	106.725	14.8222	9.07899	14.6155
-1.50714824662177	8.1645e-16	down	Q99L00	Haus8	1.79737	2.07949	1.6604	0.72812	0.69899	0.46715
-1.11268201617681	8.78191e-16	down	Q8BP01	Vmac	8.64211	9.85252	9.62011	4.51311	3.56348	4.56132
-1.50564487887923	1.10415e-15	down	Q60750	Epha1	2.36783	2.3667	2.5195	0.7565	0.93543	0.79289
-1.03953869067281	1.10899e-15	down	Q8C7V8	Ccdc134	5.26268	4.87146	4.75942	2.2248	2.636	2.18884
-4.00937800665798	1.27692e-15	down	Q8BUP8	Fam43a	1.58027	2.30837	2.8322	0.16725	0.10686	0.13129
-1.13984750566998	1.30749e-15	down	Q8R080	Gtse1	6.96457	7.03127	7.09407	3.18862	3.33373	2.78701
-1.07508415451676	1.31116e-15	down	Q9QYB5	Add3	5.29642	4.92451	4.30413	2.26532	2.21415	2.22794
-1.02561021674654	1.44723e-15	down	P18608	Hmgn1	57.5061	71.4012	71.7953	32.999	31.8622	30.9551
-1.21327219926841	1.44997e-15	down	Q80VM7	Ankrd24	1.73345	1.98547	2.11078	0.77029	0.82735	0.8465
-6.17410116670375	1.79093e-15	down	Q2Q5T5	Mymx	22.4825	46.1221	50.1093	0.72336	0.4654	0.40715
-1.77585500883021	1.82721e-15	down	Q9DCV3	Dgat2	2.31908	1.95579	2.24482	0.71825	0.47963	0.65476
-1.60791275729576	1.9711e-15	down	Q8BX80	Engase	1.49263	1.52238	1.66155	0.50432	0.49269	0.49509
-1.40376233257569	2.01111e-15	down	Q9JJ04	B4galt4	3.61369	3.87668	3.42613	1.34758	1.26112	1.40289
-1.00361875941166	2.03756e-15	down	O35615	Zfpm1	7.6163	8.66748	8.42877	4.32707	3.91852	3.73746
-8.07181375768885	2.20606e-15	down	-	Gm42778	1.53916	2.40155	3.20897	0.02583	0	0
-1.40998553289789	2.25896e-15	down	Q8CER4	Gm7292	13.0749	13.5253	16.7782	5.01461	4.91773	5.93986
-1.00546823479589	2.54458e-15	down	P14602	Hspb1	63.5384	80.5449	75.3623	37.1083	36.2183	32.9074
-1.0947835115176	2.57987e-15	down	Q6P3Y9	Podnl1	12.6369	16.0651	15.8005	6.96401	6.80955	6.47609
-1.71891326908367	2.77222e-15	down	Q9D365	Arxes2	4.19214	5.57991	4.49967	1.08173	1.81343	1.31765
-2.84455853028246	3.00759e-15	down	Q6P1H7	Foxm1	3.26509	4.84693	5.09105	0.91865	0.36082	0.50619
-1.01806958979344	3.01754e-15	down	Q9D8B7	Jam3	8.30845	8.83941	7.97273	3.58496	4.60228	3.87507
-4.3083033112511	3.15845e-15	down	Q8VCD3	Lman1l	1.20315	0.89688	0.90733	0.01696	0.07091	0.0599
-3.01019271767627	3.2286e-15	down	Q9DBL0	Adra1b	0.71383	0.78537	0.86779	0.08448	0.15016	0.05116
-1.32693421610968	3.6327e-15	down	-	Gm3756	9.73076	8.91118	8.55296	3.4266	3.73686	3.38391
-1.11683490168031	3.83244e-15	down	-	Gm3571	18.2933	19.931	17.3464	8.84132	8.5673	7.50868
-1.46556760710386	4.19634e-15	down	Q6P1Y1	Rtl3	3.36494	3.72305	2.80603	1.00314	1.27679	1.2032
-1.08444188311038	4.21567e-15	down	Q8C120	Sh3rf3	3.20111	2.68751	2.92349	1.30198	1.39835	1.34393
-2.58177835149191	4.23188e-15	down	Q8C7B6	Fbxl22	0.7315	1.10948	0.85684	0.1779	0.0911	0.16856
-1.50441815311771	4.30434e-15	down	Q8CDJ8	Ston1	17.5636	14.2352	13.895	5.92497	4.47663	5.27511
-1.2758382140178	4.85269e-15	down	F8WH23	Igfbp7	138.371	178.496	180.911	68.8908	65.478	65.4036
-2.1807382933543	5.2784e-15	down	-	Gm47863	1.9656	2.10044	2.00391	0.47336	0.56364	0.26542
-1.9778474283554	5.53805e-15	down	Q9D2D9	Klhdc8b	0.70953	0.65274	0.53668	0.18157	0.08693	0.20038
-1.45563254545277	5.66517e-15	down	A0A0R4J0B8	Sh3gl3	2.03522	2.29382	2.30405	0.73102	0.90262	0.71777
-2.13053611616322	7.45719e-15	down	-	Gm6166	9.91345	11.906	11.3476	2.51494	2.55635	2.2915
-1.25022734052402	7.47271e-15	down	Q99ML4	Fam69b	5.30645	5.85078	5.44696	2.0887	2.29234	2.40508
-1.78366109708313	7.91966e-15	down	Q3UPV6	Kcnab2	1.23461	1.03719	1.08656	0.30734	0.40702	0.23523
-1.05206392841846	8.70301e-15	down	Q8VCU0	Angel1	5.06952	5.40074	4.73164	2.32396	2.56359	2.24214
-1.89882307650051	1.01176e-14	down	Q61006	Musk	16.0575	11.6428	12.9094	3.71534	3.29898	3.58944
-1.19655681315102	1.0584e-14	down	P97328	Khk	8.41382	9.38668	7.74818	3.99889	3.84008	3.00092
-1.768903847068	1.23649e-14	down	D3Z7Q2	Smim20	1.73961	2.33515	2.34156	0.73666	0.49292	0.59975
-1.44112578442007	1.24643e-14	down	Q0VBT9	Ush1g	2.50905	2.89048	3.13391	0.89883	1.04817	1.1078
-1.03360850014508	1.29195e-14	down	Q8VDF2	Uhrf1	5.86466	5.96408	4.90058	2.55268	2.80562	2.58991
-1.15935925245238	1.3259e-14	down	Q5RJI5	Brsk1	3.74433	4.08805	4.08516	1.57497	1.51914	2.09249
-1.49272490602276	1.5121e-14	down	B1B1A8	Mylk	17.7758	13.4619	15.0412	5.73195	5.21356	5.06555
-1.50040203510352	1.60342e-14	down	P53566	Cebpa	9.39924	11.4719	12.9721	4.18399	3.73977	3.70317
-1.37205850335776	1.62318e-14	down	A0A0A0MQ68	Gcdh	4.99556	5.65372	4.31224	1.71186	1.6813	2.22513
-1.00997559591072	1.86669e-14	down	Q3UFB2	Znhit6	12.8138	12.4614	10.7067	5.84463	5.03689	6.49581
-1.15532828316366	2.09109e-14	down	-	Gm12454	16.1907	14.7007	14.1677	6.94508	6.94364	5.79686
-Inf	2.11959e-14	down	Q99LW8	BC002189	2.56201	1.19976	2.53378	0	0	0
-1.31249394257108	2.52179e-14	down	B2RXQ9	Sorbs2	2.32709	2.70979	3.03976	1.05822	1.22544	0.87804
-1.21977551117975	2.53004e-14	down	E9QQ57	Prx	2.69345	2.26554	2.46144	0.92698	1.0361	1.13717
-1.82797779821456	2.77837e-14	down	-	Gm13056	10.811	11.3676	8.42264	3.11562	2.99258	2.27532
-1.1178402606196	2.80884e-14	down	Q9D8U2	Tmem41a	11.8316	12.2884	13.6203	5.65564	6.13283	5.12458
-1.57607618604785	2.99167e-14	down	-	AC154806.2	3.06916	2.9762	3.43981	0.99435	0.92061	1.1789
-1.28302670141316	3.0397e-14	down	Q9D1C8	Tonsl	2.42313	2.39941	2.46513	1.01468	0.86798	1.02992
-1.86724232611645	3.04378e-14	down	Q640L5	Ccdc18	0.87085	0.88273	0.79785	0.21986	0.21593	0.24431
-2.56286168524555	4.0422e-14	down	Q6PGA2	Rrad	2.78698	4.43335	3.70476	0.76097	0.57776	0.45716
-1.74032386835571	4.23788e-14	down	Q3UUX7	4930579G24Rik	2.85945	3.00652	3.3953	0.83397	0.90983	0.9515
-4.88681898990718	4.66545e-14	down	Q05AA6	Drp2	8.14942	4.2156	8.12038	0.21547	0.2148	0.24444
-Inf	4.70649e-14	down	Q8BGW8	Vgll2	0.63778	1.59126	1.17477	0	0	0
-1.98427508069576	5.65323e-14	down	Q3URY6	Armc2	0.72555	0.66047	0.6077	0.22459	0.20987	0.05617
-1.67476390623482	5.65645e-14	down	Q3UTV9	Epor	3.18226	3.02384	3.52071	0.79009	1.22405	0.94966
-1.01780534728826	5.71562e-14	down	P30355	Alox5ap	14.4075	17.5225	16.1787	9.18547	6.98435	6.92511
-1.10554834802567	6.28778e-14	down	Q9QXJ1	Apbb1	10.6482	8.46365	9.30883	4.39154	4.23899	4.22621
-2.11635002889742	6.57468e-14	down	-	Gm47547	1.84817	1.33351	1.51448	0.37388	0.31932	0.3614
-1.14616364516917	6.60434e-14	down	Q91V48	Pcdhb21	3.5852	3.14385	3.23202	1.43622	1.3492	1.59358
-1.03291249650244	6.61373e-14	down	Q9CWY8	Rnaseh2a	5.99794	6.12081	5.90522	2.76443	2.97962	2.82296
-1.4691816335991	6.80521e-14	down	P49935	Ctsh	1.68205	1.99508	1.9479	0.60968	0.63743	0.72751
-1.30820443019453	7.40946e-14	down	Q6P926	Spata24	12.1308	12.0131	10.3755	4.59466	4.37126	4.59256
-2.08656904908208	7.91615e-14	down	Q9WUK6	Zbtb18	18.9575	13.1213	15.6765	3.99401	3.99813	2.95988
-1.03410593929925	7.92346e-14	down	Q9D153	Cdkn2c	8.5156	10.6787	10.8655	4.8401	4.78232	4.64345
-2.00045622402748	8.71465e-14	down	Q9ESG9	Pkmyt1	5.14587	7.77851	6.66122	1.66755	1.52367	1.56281
-1.62781544517258	9.35e-14	down	Q8C008	Dzank1	0.81667	0.88686	0.74679	0.20058	0.34711	0.22339
-1.21986555434856	9.63877e-14	down	P54310	Lipe	2.01398	2.29261	2.19623	0.84708	1.0049	0.86229
-1.95380060124723	1.07944e-13	down	Q9QYM8	Cenph	2.54167	3.01194	2.47912	0.53654	0.68654	0.79207
-1.12607574783529	1.17655e-13	down	Q3TB82	Plekhf1	7.73926	10.14	8.87813	4.23187	3.56737	4.11224
-6.20312524721333	1.20445e-13	down	-	2810030D12Rik	0.84887	0.72997	0.70076	0.03014	0	0
-1.1591516329782	1.21551e-13	down	Q8K2J4	Ccdc14	3.71911	3.47896	3.45333	1.44706	1.55656	1.63603
-1.11536250614952	1.34767e-13	down	Q9CZD0	Mmachc	7.08369	6.82259	7.5495	3.20542	3.2707	3.15737
-1.08672637571218	1.40796e-13	down	A2A3V1	Akap17b	2.78679	2.73108	2.97886	1.17565	1.42571	1.28984
-1.04324929589608	1.46715e-13	down	Q6IQY5	Cep70	4.55637	3.79561	3.91109	1.88165	2.00768	1.90211
-2.51925676322127	1.59745e-13	down	Q9D0E5	Efcab11	0.55967	0.63544	0.54509	0.13455	0.09003	0.07061
-2.6368356219872	1.72219e-13	down	Q8C5K2	Pcdhb11	0.76345	0.69088	0.50042	0.10992	0.09802	0.09789
-2.60835163160707	1.87831e-13	down	Q9CRB6	Tppp3	7.46144	9.40849	11.9663	1.70848	1.60841	1.27959
-1.17855980350799	2.14696e-13	down	Q9CQ44	Tmem218	5.29443	5.56629	4.75343	2.2965	2.28694	2.12512
-1.70637988468493	2.22407e-13	down	Q9D6T1	Tube1	0.69302	0.83745	0.74365	0.22237	0.22868	0.22627
-1.05926181205681	2.26548e-13	down	Q9CR70	Lage3	8.47672	9.89471	8.54421	4.2979	4.44914	3.80983
-3.03038288508016	2.55317e-13	down	P22724	Wnt4	0.43541	0.60056	0.59237	0.08857	0.05698	0.04813
-1.56124642702224	3.44259e-13	down	Q63870	Col7a1	0.62883	0.76867	0.64756	0.26526	0.17133	0.23688
-2.6100329391025	3.83983e-13	down	Q8BJW7	Eme1	0.9245	0.96166	1.1466	0.22759	0.14601	0.10963
-1.09037899731982	3.90007e-13	down	Q91XH5	Spr	4.80638	4.58597	4.29345	1.74095	2.2373	2.27366
-1.0061998429535	4.4624e-13	down	Q8R0A7	6430548M08Rik	3.27215	2.79913	3.12729	1.56317	1.49003	1.40359
-1.07821099967889	4.47467e-13	down	-	Gm20300	4.66067	4.57507	5.02766	2.24261	2.12323	2.20474
-1.11282220002713	5.32459e-13	down	E9Q5M4	Zfr2	1.96262	1.9808	2.06317	0.90113	0.71458	1.08483
-2.02382771268292	5.68481e-13	down	Q9QXT5	Egfl7	1.18843	1.15948	1.16263	0.26729	0.24609	0.32615
-1.09106002657786	5.8022e-13	down	Q8BPE4	Tmem177	4.98405	4.6878	4.47389	2.02257	2.40073	2.03702
-1.57693976289419	6.17826e-13	down	Q8VIG6	Traip	1.13338	1.07422	0.96277	0.29569	0.43756	0.30073
-1.3909470041702	6.30983e-13	down	Q922P8	Tmem132a	31.7384	42.8539	39.2002	14.6514	11.1555	16.343
-1.67558018265249	6.72414e-13	down	Q3UAM9	Eng	1.38776	1.92699	1.77712	0.47997	0.39481	0.67321
-2.84640025664384	8.70829e-13	down	O70423	Aoc3	1.02143	1.09012	0.67351	0.11439	0.18747	0.07489
-1.78062325544094	9.56854e-13	down	Q9QZS8	Sh2d3c	0.89606	1.02098	1.01994	0.26481	0.27686	0.28931
-2.62127367897852	9.58629e-13	down	Q5UBV8	Tnfsf15	0.82302	0.6978	0.88502	0.17927	0.08925	0.11201
-1.06999246441515	1.23454e-12	down	Q3TQF0	Fbxo31	7.224	9.52046	8.61061	4.1879	3.59106	3.95585
-5.67183245441208	1.25574e-12	down	Q99PI8	Rtn4r	0.47912	0.4726	0.6621	0	0.03083	0
-3.30583474440331	1.30166e-12	down	Q922H7	Rasl11b	1.31768	1.87899	2.33088	0.27105	0.15206	0.1201
-1.01159015905136	1.34213e-12	down	Q8CHB8	Ttll5	2.22751	1.8318	2.25459	0.93412	1.02085	1.09265
-1.0647095784785	1.37097e-12	down	Q8BGS1	Epb41l5	1.07694	1.02815	1.10532	0.43658	0.54147	0.51489
-1.03260695175389	1.47438e-12	down	P61213	Arl4a	2.47979	2.3628	2.04376	1.06669	1.15403	1.05412
-1.0921228845846	1.49068e-12	down	Q9JK84	Pard6g	4.63332	4.614	4.79482	1.91817	2.14328	2.34427
-1.27273184229207	1.59242e-12	down	Q8JZM0	Tfb1m	6.29752	8.28246	7.81791	2.98214	3.33171	2.69471
-1.10343363993963	1.64596e-12	down	E9QP76	Rtkn2	2.5137	2.56206	2.62329	1.17443	1.19017	1.12034
-1.53454013589195	1.65165e-12	down	Q8K1S6	Spire2	2.30592	2.8888	2.79536	0.87084	0.63673	1.17189
-1.03302834513797	1.74279e-12	down	Q8BHX1	Haus1	15.4756	17.0895	18.0692	8.49493	7.75087	7.8126
-1.01533024471756	1.79095e-12	down	P27546	Map4	29.9946	34.0976	38.9953	17.3533	16.3084	15.9195
-1.44674265892389	1.80294e-12	down	Q8R0P4	Aamdc	2.11159	2.04702	1.79846	0.79762	0.66245	0.66583
-1.26683678447599	1.84208e-12	down	E9Q9Q6	Cdh18	2.33459	2.36987	2.03228	0.88152	0.7642	1.07651
-1.35324017254903	2.05096e-12	down	E9Q238	Kank1	1.98276	1.52254	1.64488	0.64643	0.7364	0.57993
-1.06882779388057	2.24713e-12	down	Q99J79	Ddb2	5.5884	5.49006	5.65277	2.71001	2.74053	2.30828
-1.21092274896972	2.45394e-12	down	Q9D4G5	Pop1	3.17259	3.08921	2.6078	1.37404	1.25552	1.09804
-1.10043020478414	2.47423e-12	down	Q8R1F5	Hyi	6.11597	7.14534	6.08679	3.4212	2.5897	2.76106
-1.78081319202398	2.61541e-12	down	Q8C551	Rad51ap1	1.03213	1.13861	0.92175	0.35322	0.2793	0.24266
-1.04103498731515	2.65231e-12	down	P19091	Ar	2.59056	2.04334	2.26602	1.0891	1.10745	1.06764
-1.48153448524552	2.73389e-12	down	Q02357	Ank1	1.43693	1.39142	1.86891	0.53863	0.57528	0.52231
-1.68251861320489	2.81858e-12	down	Q4FJU3	Crip2	36.9969	54.144	48.6319	16.2805	14.1252	11.8978
-1.78428591032745	3.25644e-12	down	Q8VIK5	Pear1	1.1023	0.83518	1.18166	0.36448	0.25771	0.25942
-Inf	3.50377e-12	down	A0A075B5S2	Ighv7-1	1.87583	2.06057	2.59472	0	0	0
-1.38558467859113	3.65482e-12	down	O88513	Gmnn	5.07049	6.21021	5.05953	1.9601	2.11047	2.00781
-1.62663465000584	3.67393e-12	down	G5E832	Apc2	1.46237	1.98644	1.8925	0.60661	0.36278	0.71065
-1.19823357150223	3.80814e-12	down	P63163	Snrpn	4.738	5.32403	5.23511	2.47479	2.13081	1.87665
-1.07239731726391	4.54223e-12	down	Q8VDS7	Cep57l1	2.33813	2.40807	2.59665	1.16957	1.24832	0.97834
-4.83811593440161	4.68754e-12	down	P62761	Vsnl1	0.6646	0.39021	0.69788	0.02922	0.03054	0
-1.1580300704596	5.12692e-12	down	A2AR50	Ralgps1	1.71389	1.40151	1.52781	0.64929	0.68664	0.68921
-1.12676364498321	5.23157e-12	down	Q9CRC0	Vkorc1	31.5407	41.779	35.3937	16.6673	14.2607	17.4399
-1.54907014050209	6.31471e-12	down	Q6P9S0	Mtss1l	49.3289	38.3911	53.9465	16.4355	14.1799	16.5039
-1.29775572799079	6.58472e-12	down	Q91WN1	Dnajc9	4.85036	6.15225	6.18492	2.45818	1.67147	2.66297
-2.52688631779252	6.78704e-12	down	Q9WVH9	Fbln5	11.4292	11.8635	7.39705	1.45323	1.63174	2.09262
-1.16155271934344	7.73488e-12	down	B1AT66	Slc16a6	2.48471	2.21645	2.34823	1.03863	0.99107	1.03646
-1.06309116936405	7.8584e-12	down	Q9R008	Mvk	15.0185	19.5164	15.9519	7.58374	7.40399	8.4896
-1.92368291728234	8.36347e-12	down	Q80ZJ7	Snx32	2.3354	2.78471	2.25853	0.49353	0.71514	0.68162
-3.01246970810302	8.47761e-12	down	B2RU40	Prrt4	0.51721	0.61758	0.60829	0.08377	0.10947	0.01691
-2.09984548899601	8.67656e-12	down	Q9D1R6	Tpm2	212.737	307.846	211.181	57.8621	54.7548	53.1996
-1.75541027713651	8.92526e-12	down	Q9CQA0	Cenpm	5.47435	5.75861	3.95079	1.42244	1.53336	1.41781
-1.97335496821967	8.97049e-12	down	Q545W1	Id3	37.4749	58.2305	51.317	13.1456	9.9993	13.2112
-4.50129312785514	9.04951e-12	down	Q9R216	Fzd9	0.56692	0.90538	1.1549	0.0623	0	0.05031
-1.4509518997768	9.46187e-12	down	P0C871	Pla2g4b	1.15981	1.3587	1.07453	0.44101	0.29458	0.54154
-1.32960198428832	9.59435e-12	down	Q8BHK9	Ercc6l	1.5353	1.52017	1.60654	0.66285	0.6085	0.53302
-3.6533851780575	1.04643e-11	down	Q9QYY7	Esm1	0.75275	0.64787	0.76812	0.02725	0.08547	0.05501
-2.94566502624114	1.10183e-11	down	A3KGI3	Knl1	3.00924	1.76383	2.40186	0.30606	0.306	0.2954
-2.56437426274087	1.17442e-11	down	Q3USR5	Fbxo2	1.81429	1.88443	2.07725	0.35494	0.37109	0.2239
-1.04714808095096	1.19745e-11	down	Q6IS27	Pdxp	6.47329	8.44498	7.8451	3.41271	3.25451	4.03526
-1.60845892327526	1.24054e-11	down	Q8BYP3	Rhof	1.48635	1.22399	1.67887	0.53395	0.32456	0.54204
-1.21019110154	1.39042e-11	down	Q8R124	Klhl36	4.00949	5.02526	3.92765	1.75906	1.74333	1.94183
-1.57848633861483	1.41953e-11	down	Q80V85	Trim62	1.03068	1.02883	1.31469	0.35039	0.26209	0.4859
-1.15233858183673	1.47121e-11	down	P54265	Dmpk	23.6673	31.6089	25.4157	11.6204	11.3524	12.2977
-1.00485497131185	1.51217e-11	down	B1AR13	Cisd3	16.5531	19.0951	21.0083	9.68997	9.4675	8.29127
-3.35826261694378	1.56301e-11	down	Q99LS0	1500015O10Rik	1.57844	1.89544	2.0279	0	0.28151	0.23978
-2.55118015386826	1.83954e-11	down	B9EJ14	Cacng7	1.07777	1.0381	0.9283	0.20484	0.14686	0.15358
-1.60996600721987	1.86966e-11	down	Q80T23	Sytl5	14.6214	10.2696	12.6479	3.81837	3.91423	4.24231
-3.15798939334911	1.92194e-11	down	-	AC109617.2	0.76829	0.7819	0.59701	0.13509	0.07062	0.02841
-1.90761470841367	2.14189e-11	down	Q7TNV1	Fam57b	0.93207	0.96982	1.07886	0.20331	0.24293	0.32612
-3.62137123818032	2.181e-11	down	G3UWD1	Rnase10	0.66921	0.88015	1.11499	0.10296	0.10765	0
-1.03581370303643	2.22823e-11	down	Q9EQW8	Ndst4	1.25706	1.12143	1.29284	0.65946	0.57987	0.50318
-1.00640615258482	2.52526e-11	down	-	Gm3272	12.6172	12.8182	12.4842	6.11439	5.93081	6.31191
-1.97537488610782	2.64504e-11	down	Q9JIP6	Fzd2	13.7054	20.4326	21.1335	4.52808	4.41609	4.70787
-1.07209692577719	2.83686e-11	down	Q4FK74	Atp5d	65.4902	88.0907	79.3894	38.9464	34.9472	33.7736
-2.70286298106749	2.84925e-11	down	G3X977	Itih2	0.73293	0.72756	0.56002	0.12929	0.08561	0.08699
-2.19979233115893	2.85265e-11	down	Q8JZX3	Poc1a	0.94635	0.83738	0.95341	0.18415	0.18805	0.20747
-1.00480548182184	3.18019e-11	down	-	Gm5138	15.3829	15.7221	14.9447	7.27146	7.28933	7.75625
-1.21533606263159	3.27369e-11	down	Q9D920	Borcs5	3.27297	4.22134	3.79119	1.62474	1.3947	1.7031
-2.28518150900524	3.38254e-11	down	Q8BQU7	Tmem74	0.85098	0.76585	0.80092	0.12148	0.15665	0.20435
-3.38654697221372	3.45857e-11	down	A0A0B4J1G6	Tigit	1.57488	1.82293	1.60177	0.19286	0.06204	0.20962
-1.95534616584517	3.6937e-11	down	Q32P12	BC030867	1.14842	1.78226	1.50371	0.46176	0.33499	0.31387
-5.71812175476501	3.76175e-11	down	Q9Z139	Ror1	1.05015	0.58814	0.52593	0.02975	0.01037	0
-1.11334854039061	4.0048e-11	down	Q8K0Y7	Paxx	5.61046	6.17695	5.16683	2.80747	2.31348	2.49852
-1.11935700789953	4.13782e-11	down	P23881	Tcea3	11.5183	13.4441	10.3256	6.06146	5.29176	4.43895
-1.12216818273394	4.6039e-11	down	Q543W6	Chek2	3.83151	3.76921	3.57523	1.62333	1.89629	1.47504
-1.44167160194842	4.92701e-11	down	Q9CZJ6	Mis18a	2.05945	2.29802	2.27905	0.67365	0.85038	0.85113
-1.88658201589148	5.39632e-11	down	Q8BJ66	Kazald1	1.83203	2.7606	2.24936	0.54392	0.50647	0.74625
-1.6987924149242	5.53461e-11	down	Q99LQ4	Svbp	31.8521	23.7074	34.6197	8.67908	8.24658	10.1135
-2.25824492866253	5.75284e-11	down	Q91Y07	Pcdhb12	0.75491	0.86539	1.13829	0.13184	0.15754	0.27089
-1.99796132847165	6.30582e-11	down	Q9ESN5	Cenpk	0.62423	0.56029	0.76198	0.08466	0.17703	0.21224
-4.56925783216032	6.97837e-11	down	P48787	Tnni3	0.5101	0.46616	0.5889	0.02078	0.04344	0
-1.19809929825929	7.68368e-11	down	Q99J62	Rfc4	5.96223	6.46824	5.85529	2.95225	2.2687	2.52847
-1.65699717107296	8.68479e-11	down	Q0VAX2	Isl2	1.79243	1.99079	2.56452	0.71008	0.70153	0.54572
-1.62385280265984	8.88578e-11	down	Q8VDN4	Ccdc92	1.83166	1.58859	1.90076	0.39786	0.71152	0.57063
-1.0193124166782	9.27703e-11	down	Q8BUI4	Zranb3	1.69773	1.43252	1.46293	0.81667	0.65971	0.72896
-2.39658957380203	1.00858e-10	down	Q3URK3	Tet1	0.62475	0.40293	0.64115	0.11368	0.0802	0.11474
-1.54699648841842	1.31314e-10	down	Q3U3L6	Tspan32	0.78942	0.86928	0.86492	0.23833	0.26116	0.34
-1.51873423357729	1.40475e-10	down	Q9DCC3	Ccdc107	11.3641	16.5084	15.0446	5.85488	4.57651	4.11967
-1.70487627057093	1.43547e-10	down	O54750	Cyp2j6	1.20628	1.10518	1.29878	0.33288	0.36046	0.38397
-1.01279822291296	1.48801e-10	down	O08849	Rgs2	3.31955	3.77943	3.88401	1.5913	1.66784	2.03144
-1.87175531028207	1.51653e-10	down	B1AS42	Cyb5rl	0.87271	0.69648	0.63751	0.10383	0.27742	0.20571
-1.60087751035961	1.58811e-10	down	Q03137	Epha4	0.64562	0.5269	0.63558	0.1419	0.19102	0.24706
-1.02097379810989	1.64716e-10	down	Q9CQ25	Mzt2	9.78898	10.7403	9.70863	4.40921	4.0051	6.06936
-1.00651302812922	1.65517e-10	down	O09101	Pigf	13.6899	15.126	12.6833	6.89732	7.48332	5.70625
-1.02927625456546	1.79231e-10	down	E9Q136	Abhd14a	5.32958	6.41407	6.03311	2.55136	3.36087	2.55455
-1.15156916481448	1.81394e-10	down	Q9QZB1	Rgs20	1.9057	2.32991	2.48922	1.12902	0.89146	0.9218
-1.29857474744692	2.06703e-10	down	Q8CGY9	Nphp4	1.21879	1.24767	1.21734	0.62875	0.26196	0.5654
-1.387306992924	2.13723e-10	down	Q148S2	Gpr157	1.41175	1.32712	1.19233	0.48982	0.45419	0.5179
-2.03977796396965	2.17903e-10	down	-	Gm3830	2.01228	2.0294	1.48046	0.57478	0.50514	0.227
-3.19597953668728	2.4832e-10	down	-	Gm30873	1.98827	1.51151	2.71446	0.11691	0.35446	0.18879
-1.15498998536576	2.50095e-10	down	Q8VIK1	Snrnp25	10.5549	8.72498	9.00853	5.21497	3.71617	3.43504
-1.07934976878085	2.81239e-10	down	Q8BH98	Mboat1	3.0579	3.13728	2.79799	1.25332	1.51446	1.37135
-1.07738835781156	2.84698e-10	down	Q8BG50	Tmem169	3.85116	3.57884	3.39698	1.56709	1.82426	1.60052
-1.11626992632386	3.0039e-10	down	Q5U419	Mfsd3	4.04532	4.15189	4.07958	2.22787	1.83664	1.44423
-1.04440108281405	3.09283e-10	down	Q6AXC6	Ddx11	1.70005	1.93951	1.68288	0.69847	0.93986	0.87031
-1.09555121762733	3.14865e-10	down	Q9CZH8	Ccdc77	1.5626	1.48198	1.63357	0.82063	0.6837	0.6255
-1.58141285488147	3.35646e-10	down	Q8BGM4	Mettl27	4.92426	5.10811	3.50336	1.42137	1.50837	1.46903
-1.07818101240051	3.55796e-10	down	Q8BZR6	Tom1l1	1.55175	1.19969	1.4304	0.62499	0.60139	0.7015
-1.57260997131615	3.58337e-10	down	Q8BMI4	Gen1	1.00871	0.7079	0.95657	0.30549	0.2482	0.32133
-1.05212033429736	3.62947e-10	down	Q00915	Rbp1	13.8358	18.8165	16.6976	8.06431	6.96131	8.09565
-1.23706892565128	3.66423e-10	down	Q3UDP9	Slc16a3	2.16216	2.7585	2.13561	0.96442	0.778	1.16587
-4.59363544190104	3.90247e-10	down	-	1700042O10Rik	1.0509	0.852	0.85077	0	0.11115	0
-1.72878130626252	3.95562e-10	down	-	Gm43672	2.1099	2.28402	2.60234	1.13894	0.41418	0.49979
-1.38088964129183	4.07866e-10	down	O54724	Cavin1	152.396	219.788	207.855	74.3229	64.7758	77.2355
-3.51096634109478	4.11123e-10	down	-	Gm15816	0.73344	0.88624	0.7925	0.05078	0.02655	0.12813
-1.05829451241543	4.64173e-10	down	Q6I6G8	Hecw2	0.99569	0.77699	0.81922	0.38289	0.42224	0.40649
-1.52525176204688	5.01394e-10	down	Q8R1U2	Cgref1	2.78739	2.24357	2.22918	0.52836	0.81784	1.10808
-2.22108567266541	5.06885e-10	down	-	2700099C18Rik	2.12159	2.13473	3.09186	0.56333	0.71908	0.25122
-1.06797003345892	5.1894e-10	down	A2AEX0	Kcnd1	2.70757	2.30982	2.07068	1.15112	1.14417	0.99544
-1.63718469282288	5.20083e-10	down	Q8CC36	Cdnf	1.47244	1.52111	1.21981	0.32145	0.66256	0.33371
-2.56673352049783	6.57468e-10	down	Q4QQM4	Trp53i11	0.88072	0.53779	0.71027	0.0813	0.08096	0.18756
-1.42199985474412	6.98292e-10	down	Q8C065	Rtl5	1.18968	1.16708	1.18126	0.46511	0.48941	0.33011
-1.54165420139323	7.12825e-10	down	Q14DH7	Acss3	0.68388	0.59185	0.78724	0.27199	0.13077	0.28653
-2.16412398368835	8.07875e-10	down	Q14B01	Rnf113a2	1.79038	2.21856	1.77663	0.70243	0.3024	0.25022
-1.08127935065111	8.13721e-10	down	-	Gm11868	6.58602	6.10395	7.50869	2.83212	2.9509	3.50228
-5.22897304271426	9.00309e-10	down	Q5PR72	Pde2a	1.54781	0.64794	1.05892	0.00232	0.07773	0.00469
-1.53559765044936	9.14875e-10	down	Q9JIN6	Kcnmb4	1.55035	1.28586	1.45786	0.49426	0.55719	0.3904
-2.03406553047855	9.41037e-10	down	Q6DIC0	Smarca2	3.22006	2.32041	2.13812	0.56869	0.61132	0.64571
-1.3580924374323	1.0114e-09	down	Q4FJX0	Sla	0.67725	0.71789	0.60629	0.30949	0.20488	0.24487
-2.51953027434651	1.07185e-09	down	Q70KY4	Foxo6	2.25476	4.02787	3.63317	0.55725	0.53691	0.58447
-1.03613749315205	1.24979e-09	down	A0A0N4SW31,Q3TX49	BC029722	25.1442	32.6852	34.1051	15.2593	13.9746	14.3296
-2.30251044727763	1.27637e-09	down	Q5D073	Pxmp2	1.61204	2.26431	1.95657	0.44049	0.32362	0.3845
-1.57194241027294	1.33637e-09	down	Q91ZB0	Alpk2	0.54886	0.56886	0.59991	0.2203	0.18042	0.1612
-4.53851544994808	1.37835e-09	down	D3YY91	Lrr1	0.423	0.73272	0.71893	0	0.03983	0.03845
-1.40225213365588	1.40134e-09	down	Q9D7M5	Dynap	4.70447	4.40409	4.56128	1.6417	1.10775	2.27975
-4.06720837917468	1.55584e-09	down	Q8BLY3	Lrfn3	1.52289	3.22121	3.34404	0.13366	0.13456	0.19985
-1.04526726438686	1.56541e-09	down	Q8VCC2	Ces1g	4.15404	4.63449	4.34437	2.19559	2.11411	1.87783
-1.56800762179929	1.58343e-09	down	-	Gm46404	1.54605	1.05379	1.33386	0.44449	0.38485	0.46264
-1.00109070043594	1.74033e-09	down	Q9D620	Rab11fip1	1.1621	1.03322	1.04022	0.47489	0.51309	0.58476
-3.21701001560526	1.98843e-09	down	P43431	Il12a	0.8552	0.68204	0.91485	0.07559	0.08781	0.09324
-1.00876589412826	2.07299e-09	down	Q9CWH1	Zbtb8a	4.50065	5.03135	4.77561	1.95736	2.63849	2.3172
-2.10781202976213	2.08539e-09	down	Q6PFE3	Rad54b	1.5497	1.10884	1.04586	0.21249	0.23508	0.38902
-2.11683962593536	2.14244e-09	down	Q8BY35	Fgd2	1.007	0.97114	0.63729	0.25227	0.19149	0.143
-1.02791335576559	2.49574e-09	down	-	Gm10184	5.59483	5.03849	5.62493	2.79242	2.52663	2.43908
-1.95893943910691	2.49652e-09	down	Q6QWF9	Camk2n1	0.56066	0.68356	0.7157	0.19288	0.14789	0.14925
-1.12807569899704	2.7117e-09	down	Q7TSZ9	Dusp8	1.41409	1.75846	1.90882	0.80672	0.74529	0.70762
-2.18561936976569	2.81126e-09	down	O55026	Entpd2	0.90904	1.14057	1.33426	0.22826	0.18951	0.30491
-1.34182497781641	2.91712e-09	down	Q8CG70	P3h3	5.44205	6.02056	4.22019	1.6322	2.18155	2.20135
-2.46588225473981	2.92858e-09	down	G1UD78	Fam122b	5.13863	3.10217	4.99393	0.76146	1.14505	0.42841
-1.04026446216049	3.12831e-09	down	Q68FG0	Zc4h2	4.31972	5.24841	4.00382	2.14579	2.03829	2.22959
-1.03940892673967	3.1662e-09	down	-	Gm10259	6.21943	5.8756	6.67929	2.95609	3.1188	2.81122
-1.61342913184493	3.22015e-09	down	-	2310043M15Rik	2.50743	2.63757	2.47091	0.59677	1.01152	0.8122
-2.12423200986783	3.30644e-09	down	Q8K0S5	Rtn4rl1	0.58829	0.72753	0.79773	0.09727	0.16102	0.2127
-1.92883123163872	3.30799e-09	down	Q9D4G2	Hsf2bp	1.19724	0.90882	0.90452	0.37962	0.21101	0.17945
-2.13698445289044	3.95e-09	down	Q8VED8	Mtfr2	1.85128	1.38384	1.16093	0.30041	0.36294	0.30994
-1.5814918976057	4.22502e-09	down	Q9Z0R0	Haspin	1.48698	1.41242	1.48164	0.42706	0.48371	0.51313
-4.24137326849583	4.74823e-09	down	Q9D119	Ppp1r27	1.18425	1.14834	1.34557	0.05559	0.07749	0.0561
-1.28985855628218	5.00646e-09	down	Q8R2Z0	C1qtnf12	3.79525	4.917	4.39693	1.26548	2.02287	1.92111
-1.00827243698279	5.02471e-09	down	P58242	Smpdl3b	5.0068	5.18981	5.34179	2.52111	2.57627	2.41512
-5.34892697985639	6.62908e-09	down	Q9QZ57	Hspb3	0.75297	1.58319	0.87391	0	0.0765	0
-1.02816831964711	6.73598e-09	down	Q8VCI5	Pex19	44.7798	35.1356	44.2326	20.4127	22.3322	16.5203
-1.35729468860248	8.47847e-09	down	Q99P21	Mutyh	2.1033	1.94612	2.01203	0.83136	0.69192	0.77835
-1.1965711053136	8.72963e-09	down	Q549B7	Hlx	6.73235	8.03458	8.89858	3.43673	2.41291	4.18387
-1.15188634305823	8.85453e-09	down	Q8BKN6	Hs3st3a1	1.63045	1.79817	2.08621	0.95024	0.81906	0.64425
-1.46782282190036	9.05851e-09	down	-	Gm11816	4.51371	4.685	4.53629	1.81482	1.57864	1.43602
-1.12025764126543	9.1629e-09	down	Q9WTM3	Sema6c	2.81611	3.61886	3.80189	1.21078	1.60815	1.7565
-1.50187146717804	9.58378e-09	down	Q544D1	Cntf	4.3845	3.31478	4.24908	0.98526	1.2389	1.8813
-1.02589736224957	1.00401e-08	down	Q9CQH2	Pigyl	12.2291	16.601	15.2141	7.37297	5.90152	7.7383
-1.45403488739195	1.04027e-08	down	Q9D1F5	Mrnip	2.11755	2.16361	2.34984	0.77772	0.79114	0.78494
-3.96055045125211	1.13238e-08	down	Q8K1E3	Dlk2	0.60789	0.62852	1.11762	0.02704	0.12017	0
-3.46900059477143	1.14238e-08	down	Q8BJR6	Prss27	0.91396	1.14518	0.70813	0.12542	0.07152	0.04603
-1.14203953658516	1.14726e-08	down	Q9CY00	Ttc30b	2.78187	2.54324	2.75304	1.17443	1.0587	1.32757
-1.6344393679778	1.21179e-08	down	Q02738	Gjb4	2.07625	2.79754	2.62437	0.90895	0.61977	0.81767
-2.27262993886165	1.26334e-08	down	Q8VCD6	Reep2	1.28561	0.96694	0.98516	0.08901	0.26367	0.29946
-1.32814512195423	1.2987e-08	down	A2AVJ5	Prr5l	1.66066	1.18322	1.64894	0.60689	0.60143	0.53414
-1.42614503234459	1.30549e-08	down	Q8BYR1	Lcmt2	1.21957	1.60397	1.36097	0.58851	0.33886	0.58536
-1.19480952677068	1.4884e-08	down	Q91Y04	Pcdhb15	2.38681	2.011	2.55855	0.98948	0.92253	1.04499
-1.03298131730432	1.49997e-08	down	E9PVY8	Macf1	35.288	26.2207	29.8613	14.3513	14.5735	14.5502
-1.31260169910285	1.5575e-08	down	Q61553	Fscn1	87.2274	101.813	104.98	46.5016	19.8111	48.7139
-1.55322202597386	1.68267e-08	down	Q8BHB3	Lax1	1.72249	1.54039	1.744	0.4826	0.64041	0.53704
-1.1997711709795	1.83539e-08	down	Q9D131	1110032A03Rik	1.93554	1.60062	1.60928	0.97977	0.61518	0.58569
-1.45917279389665	1.86586e-08	down	Q9JLI0	Akr1c12	3.21538	4.12798	3.13929	1.51813	0.71069	1.47505
-2.9607406814789	1.88475e-08	down	Q543R9	Thpo	0.6234	0.86422	0.74309	0.06222	0.12196	0.09419
-11.9950949058039	1.89547e-08	down	P09535	Igf2	16.0624	47.5049	11.4418	0.00999	0.00783	0
-1.65130200958783	2.02345e-08	down	-	Lockd	0.59624	0.63033	0.55423	0.10367	0.1858	0.26157
-2.6683863700905	2.32934e-08	down	Q8R191	Syngr3	0.73978	0.72234	0.81731	0.08278	0.02885	0.23672
-1.6180328805848	2.40572e-08	down	Q99NE9	Pbx4	1.52871	1.54234	1.6686	0.57351	0.51877	0.40974
-1.43923679902706	2.87598e-08	down	Q8VED9	Lgalsl	1.10943	0.95337	1.05157	0.23261	0.45735	0.42748
-1.098914497066	2.91721e-08	down	Q6XBJ3	Onecut2	0.5709	0.50044	0.5841	0.24324	0.26547	0.24335
-1.50486176992322	3.06879e-08	down	Q8CI52	Gramd1c	0.79259	0.92174	0.66647	0.22776	0.2917	0.29596
-1.27713391097749	3.12444e-08	down	Q6PDX1	Rin3	1.37661	1.09658	1.02853	0.54762	0.50699	0.3523
-1.08491840956723	3.20627e-08	down	Q8C8W7	A930004D18Rik	2.2265	2.55321	2.07707	1.01924	0.89318	1.22932
-1.17208906588651	3.43515e-08	down	Q91WQ9	Calml4	1.72942	1.89032	1.66789	0.85906	0.85304	0.5701
-1.76959330471237	3.66112e-08	down	-	Gstm2-ps1	3.53324	4.90247	4.77871	1.15247	1.29585	1.31679
-1.4417266119904	3.74723e-08	down	Q99LH9	Sh3bp5l	7.42837	7.9185	6.88541	1.30223	2.49724	4.15405
-1.36436725286082	3.8209e-08	down	Q75NR7	Recql4	1.21538	1.03712	1.0186	0.3389	0.29584	0.60106
-1.17845108319818	4.05635e-08	down	Q3V0G7	Garnl3	1.28044	1.02945	0.93272	0.51237	0.46918	0.41323
-3.76748972124232	4.10313e-08	down	-	Gm16397	1.87962	2.00856	1.90665	0.11568	0.18141	0.11675
-1.85856133966065	4.21235e-08	down	Q3UKW1	Serpina6	1.49395	1.5083	1.54256	0.58411	0.3732	0.26201
-1.01534457879005	5.02581e-08	down	Q9R1X4	Timeless	1.52858	1.48282	1.25901	0.7663	0.65461	0.63429
-1.18593634196442	5.15792e-08	down	Q8CEK0,Q3UVF7	A930005H10Rik	2.61495	2.45777	2.54122	1.00633	1.04586	1.20308
-1.54126376529634	5.43068e-08	down	E9Q9W7	Pdzd7	0.83263	1.00796	0.81789	0.18867	0.3251	0.37378
-1.49483714279337	5.51217e-08	down	Q9ES82	Popdc2	1.53444	1.49416	1.73523	0.30873	0.81011	0.52543
-2.01213613124192	5.59692e-08	down	-	Gm12138	1.9853	2.87323	2.36838	0.54081	0.47118	0.72777
-1.10879145079173	5.67676e-08	down	E9QJT0	Prss36	1.9891	2.31748	2.09779	0.78949	1.09438	1.00274
-1.64662368196767	6.27714e-08	down	-	Gm48796	0.88332	0.85405	0.94115	0.27047	0.34186	0.22001
-2.65731275831386	6.3298e-08	down	-	Gm12056	1.30502	1.48157	0.80361	0.18185	0.11883	0.25236
-3.24114917355875	6.51906e-08	down	O35182	Smad6	3.1434	5.57734	6.91681	0.56164	0.53128	0.51287
-1.29390349560766	6.63153e-08	down	Q9CZU9	2610524H06Rik	4.36323	6.30267	5.04506	1.93099	2.17658	2.11639
-1.28362709801518	7.13436e-08	down	-	9230114K14Rik	1.99468	1.89569	1.63094	0.67242	0.71924	0.81439
-1.36685803928863	7.19573e-08	down	Q7TQE7	9530077C05Rik	0.91145	0.9745	0.88548	0.43247	0.2799	0.33256
-1.9653544125245	7.26539e-08	down	Q2TJ95	Rspo3	0.78129	0.83982	0.65381	0.23117	0.26102	0.07466
-1.04881650035383	7.521e-08	down	O88892	Serf1	7.57113	10.4859	10.1224	4.61557	3.78006	4.83586
-3.34916326864145	7.85088e-08	down	Q9D1H9	Mfap4	0.61999	0.49242	0.54687	0.02973	0.03109	0.09753
-1.45196988416597	8.2605e-08	down	Q8BUG5	Caps2	0.98136	1.01261	1.3842	0.39661	0.34046	0.46349
-1.07810775245455	8.26739e-08	down	Q5FW85	Ecm2	1.2785	1.2638	1.22631	0.53602	0.62619	0.57401
-1.97612792301904	8.36471e-08	down	-	1700007L15Rik	2.87673	3.02401	3.40799	0.9886	0.60799	0.70431
-2.39037252202669	8.93079e-08	down	A0A0R4J135	Selenbp2	0.83817	0.7125	0.69124	0.12581	0.13154	0.15873
-3.98164871655271	9.77078e-08	down	-	AC134793.1	1.09605	0.77455	0.83692	0.09061	0	0.07621
-1.16912573663684	1.13445e-07	down	Q80VJ3	Dnph1	4.91132	6.18331	5.31949	2.06673	3.29519	1.73391
-1.11861865777767	1.15307e-07	down	Q8CEE6	Pask	1.79182	1.2704	1.57598	0.72377	0.64955	0.70662
-5.00724636940907	1.16149e-07	down	-	Gm11578	1.65208	1.06423	1.5762	0	0.13016	0
-2.46661882032276	1.27026e-07	down	Q6GQS1	Slc25a23	1.25991	0.67761	0.99529	0.17001	0.19468	0.15252
-4.27984739948294	1.34889e-07	down	-	C230034O21Rik	1.9208	0.80201	1.28033	0	0.07373	0.12711
-5.00154099783943	1.45932e-07	down	Q9JIM5	Yipf7	0.60937	0.70127	0.30235	0	0.04901	0
-1.35991879156384	1.49376e-07	down	B2CP06	Kiss1r	0.97525	1.33807	1.36646	0.62243	0.32925	0.44124
-1.51061632407463	1.5752e-07	down	Q8C8Z3	Pcdhb22	4.05095	4.05128	4.11229	2.07517	1.72891	0.36871
-2.76858148109289	1.84161e-07	down	Q5SV42	Serpinb1c	1.0614	0.60761	0.71053	0.08748	0.16464	0.0883
-1.19184004405259	1.92104e-07	down	Q3UPI1	Fam198b	1.88164	2.73874	2.14044	1.05532	1.01309	0.80672
-1.78027346710927	1.95308e-07	down	Q545U0	G0s2	19.9708	34.6136	29.1816	8.46351	8.12842	7.08527
-3.39823760851555	2.03303e-07	down	-	Gm13778	1.63995	1.73156	1.05944	0.25587	0.06688	0.08608
-1.55273388306718	2.08494e-07	down	Q3UJV1	Ccdc61	3.51126	5.80596	5.04225	1.53981	1.64808	1.56463
-1.40388399028176	2.16651e-07	down	Q544Z8	Cib2	2.18148	2.92944	2.90537	1.13652	1.06316	0.74459
-1.03666683042566	2.16871e-07	down	Q8VCM4	Lipt1	3.37278	3.4311	3.61395	1.70655	1.57302	1.65912
-2.59622084931256	2.18654e-07	down	-	Gm26737	0.70221	0.57277	0.55388	0.0748	0.16944	0.05033
-1.24523407983309	2.22242e-07	down	Q9D7H2	Wdr5b	2.41155	2.67823	3.02239	1.05706	0.87073	1.39824
-1.16339371693361	2.22244e-07	down	Q91ZJ9	Hyal1	2.84764	3.43534	3.08283	1.13851	1.95751	0.96966
-1.42770054445176	2.31631e-07	down	B9EJ46	Tlr1	1.20252	1.16335	1.01175	0.39708	0.40622	0.418
-1.64059370845993	2.63421e-07	down	Q8CD60	6030419C18Rik	15.9204	26.1948	24.6599	7.47103	5.6388	7.68263
-1.78760185559417	2.87143e-07	down	P97792	Cxadr	0.67456	0.40649	0.60799	0.17436	0.14915	0.15312
-1.22151569312338	2.8771e-07	down	Q4LFA9	Sema3g	1.11465	1.17346	1.00725	0.47201	0.46717	0.43511
-1.72997705845477	2.93208e-07	down	Q61500	Itm2a	1.31329	1.43547	1.62021	0.1966	0.75367	0.33071
-4.14298388826278	3.06055e-07	down	-	Gm20667	0.3929	0.4271	0.79922	0.05922	0	0.02988
-1.04552726734409	3.14086e-07	down	Q6PGN3	Dclk2	6.22513	4.51746	5.01755	2.52071	2.55616	2.35828
-1.90206901430675	3.32483e-07	down	Q5PR73	Diras2	0.65964	0.40826	0.67882	0.14328	0.13108	0.18076
-2.28465021444179	3.62547e-07	down	A2AQ14	Oip5	1.87134	3.54582	2.59497	0.44996	0.52924	0.61633
-1.69048982640559	4.52701e-07	down	-	Gm43618	0.72647	0.9466	0.63288	0.21527	0.19044	0.28829
-1.3780157064971	4.77254e-07	down	Q8C7U1	N4bp3	3.71573	5.85869	5.18398	2.05287	1.48926	1.97149
-1.94616340952931	4.96092e-07	down	-	Gm42432	1.28245	1.03844	1.43512	0.26505	0.43414	0.24968
-2.79892148305899	5.0559e-07	down	P61953	Gng11	3.36792	7.30862	5.91174	0.77727	0.84515	0.69035
-2.04196060660461	5.05898e-07	down	Q5SX79	Shroom1	0.92853	0.68693	0.54305	0.19566	0.12663	0.18807
-3.37118834251467	5.56954e-07	down	Q920C1	Chrdl1	1.85716	0.79962	1.61188	0.12261	0.1945	0.08534
-2.07964823428117	5.6185e-07	down	-	Gm37416	8.46777	4.84833	7.4262	1.21299	2.25455	1.31493
-1.10255119555675	5.80378e-07	down	A7VMV2	Cryl1	2.21689	3.02778	2.63859	1.1938	1.02182	1.35053
-1.14031096029179	5.92681e-07	down	A2AE94	Sytl1	1.979	2.26126	2.13594	1.04395	0.783	0.98493
-2.24510447642865	5.98953e-07	down	-	Gm37800	1.57089	1.85635	1.4405	0.28716	0.45034	0.26084
-1.19834335616315	6.43394e-07	down	Q8K396	Mnd1	7.02149	6.55961	4.88297	2.69398	2.13377	2.99912
-1.43313516578402	6.89478e-07	down	Q80UG1	Fads6	0.53966	0.59427	0.42677	0.25768	0.15266	0.15171
-1.02680689386116	7.65824e-07	down	Q923A2	Spdl1	2.06192	1.92357	1.73195	0.80102	0.80726	1.121
-1.44172875404013	7.8249e-07	down	O88452	Stc2	0.64295	0.5693	0.69901	0.22637	0.19338	0.26469
-1.20200364503704	7.89413e-07	down	-	Gm4815	4.32818	4.56108	5.0125	2.01215	2.28404	1.58114
-1.45838748871186	8.57753e-07	down	Q5CZY4	Nfix	35.2458	51.3002	41.1074	18.4122	7.81871	18.8753
-1.12171412587677	8.7821e-07	down	Q3TE40	Rpa2	3.38156	4.1006	2.76841	1.35082	1.66182	1.5657
-1.84453270536465	9.62322e-07	down	Q3TEX6	Fancb	0.83526	0.60896	0.68641	0.14368	0.25036	0.18368
-2.58711326273013	1.02103e-06	down	Q9DA75	Mfsd2a	0.65341	0.65131	1.11024	0.10794	0.21907	0.06408
-1.03240655670085	1.04467e-06	down	Q06185	Atp5k	14.5711	18.9574	15.7113	6.74887	10.3051	6.34336
-4.01000789107337	1.05235e-06	down	P21275	Bmp4	57.3725	58.1131	21.7813	2.68185	2.54477	3.05952
-1.30429464356615	1.06557e-06	down	Q9QY39	Pdzd4	0.97063	1.11123	0.88367	0.37065	0.34613	0.45036
-1.03376913394653	1.10239e-06	down	Q9JIW5	Smad9	1.20218	1.08061	1.16975	0.55889	0.52311	0.5587
-1.22990730445551	1.15097e-06	down	V9GXK1	Ccpg1os	1.77029	1.99385	1.69211	1.03997	0.65238	0.5698
-1.03507061897236	1.16378e-06	down	Q8VCM2	Noxo1	2.1521	1.72764	2.13841	0.71597	1.05095	1.0911
-1.92669119363211	1.19834e-06	down	Q8CAT8	Fbxo48	0.84024	0.66577	1.06312	0.27975	0.16618	0.21176
-1.20876468363042	1.29062e-06	down	-	Gm37691	1.9367	1.76797	1.52792	0.73291	0.685	0.78455
-1.34770972034142	1.33929e-06	down	-	Gm47640	1.278	0.99578	1.39726	0.50562	0.52345	0.37523
-2.02656535862488	1.44595e-06	down	Q8C7X4,Q8C3A3	F930015N05Rik	0.82647	1.49797	1.18462	0.19074	0.27919	0.36577
-1.54644068521097	1.45251e-06	down	Q80SY6	Adal	0.86735	0.66607	0.54171	0.22033	0.21912	0.2522
-1.09424604972654	1.53838e-06	down	B8XR25	Gm17501	2.17239	2.83084	2.46093	1.36156	1.13601	0.90033
-1.15446947746333	1.6018e-06	down	Q9JJE4	Paqr4	9.03102	13.8159	12.9535	5.27686	4.83184	5.50988
-1.33827156194665	1.61304e-06	down	Q8VHH7	Adcy3	0.60455	0.48879	0.59882	0.20585	0.27022	0.17545
-2.17321436665169	1.62232e-06	down	-	Gm9987	3.57548	1.96534	3.49086	0.7055	0.7376	0.5086
-1.31264162412351	1.784e-06	down	Q9WUR9	Ak4	0.83607	0.68998	0.83442	0.4059	0.29577	0.22345
-2.63913658212321	1.87051e-06	down	Q8BVT1	Cct6b	0.40529	0.78324	0.63474	0	0.19159	0.09248
-2.00904713265244	2.24787e-06	down	O89012	Magea8	1.07182	0.9274	1.15274	0.32982	0.07259	0.35916
-3.83476330972823	2.61284e-06	down	Q3UYV8	Dnaaf3	1.04377	0.3981	0.92681	0.1092	0.02686	0.02593
-1.12617006706095	2.852e-06	down	Q8VEE4	Rpa1	14.2021	20.8752	20.7596	9.19721	8.82849	6.82685
-1.16151657362636	2.93247e-06	down	Q9CTG6	Atp13a2	5.15079	7.57909	7.03	3.05488	2.10603	3.41727
-2.90293553236983	2.95841e-06	down	Q9D9Z1	Knstrn	6.26164	2.92989	6.57118	0.75891	0.68051	0.615
-1.40530416311862	3.26777e-06	down	Q3UTH8	Arhgef9	3.34693	2.08729	2.86822	1.04998	1.125	0.879
-1.06097361873926	3.30558e-06	down	Q8BP07	Tmem220	2.9857	3.42069	2.9771	1.54076	1.71827	1.11446
-5.096507899652	3.36924e-06	down	-	C230035I16Rik	0.43878	0.61593	0.61033	0	0	0.04717
-1.47854344104453	3.41893e-06	down	-	E430024P14Rik	0.51659	0.56584	0.60663	0.25161	0.208	0.12993
-1.12759880463673	3.46202e-06	down	A0A0R4J044	Pcbp4	18.7534	26.5743	27.9886	11.8026	8.79456	11.9966
-1.71457241961539	3.93318e-06	down	-	Gm47484	0.99873	0.89989	0.58871	0.16401	0.27806	0.29527
-1.11597551495141	4.22713e-06	down	Q9DCH0	0610038B21Rik	1.3354	1.7646	1.40905	0.63732	0.64201	0.74184
-1.18936976747655	4.42925e-06	down	-	Gm43327	1.22507	1.08041	1.52495	0.44039	0.4678	0.72539
-1.03521290145569	4.60857e-06	down	Q8CC70	9230110C19Rik	2.78016	3.43272	3.62698	1.66015	1.55744	1.44913
-1.12700040152286	4.64732e-06	down	Q8K375	Lrrc56	0.80336	0.77482	0.66363	0.34845	0.31261	0.33742
-2.13654340680007	4.82248e-06	down	-	Platr3	3.34302	3.29755	3.81021	0.62416	1.26887	0.41997
-3.49298875514068	5.11455e-06	down	A3KG45	Gm6880	0.93791	1.14427	1.39335	0.20507	0.09529	0
-1.42253606616239	6.54379e-06	down	Q8CI17	Mab21l3	0.71162	0.87108	0.72979	0.34034	0.32273	0.17574
-1.09837470806521	6.68668e-06	down	Q3TYB7	Ctxn1	8.64436	12.3808	12.772	5.38682	4.07917	5.86509
-1.81623013708365	6.74273e-06	down	P50283	Cd7	1.5298	1.34731	1.9036	0.45393	0.40867	0.45815
-5.74602021699256	6.89149e-06	down	A0A087WSH6	Gm13889	0.48917	1.86427	2.21624	0.04105	0	0.04143
-2.80480061830741	6.89167e-06	down	Q548U4	Otor	0.94582	1.41551	0.69044	0.18065	0	0.2431
-2.34118037574016	7.28597e-06	down	Q99PM0	Mfap2	0.89454	1.32356	0.86795	0.4129	0	0.1786
-1.61750687843835	7.50915e-06	down	O35740	Cited2	45.3119	76.8471	80.7473	21.5661	20.0307	22.6054
-1.9665619553603	8.68295e-06	down	-	Gm15337	1.38914	0.9148	0.81102	0.1727	0.29581	0.30781
-1.40807110489808	8.76524e-06	down	-	Gm18609	1.99408	1.24206	1.86884	0.71808	0.66366	0.49251
-3.22212605431502	9.02117e-06	down	Q8CFV4	Nrn1	0.78444	1.91407	2.04545	0.17786	0.22581	0.08976
-1.13046579269851	9.12469e-06	down	-	Gm29237	13.4375	8.9614	12.7973	4.68768	5.36777	5.60018
-1.01770070088806	1.01499e-05	down	Q8K199	Cmc2	1.94676	2.82437	2.55237	1.23772	1.11127	1.16452
-2.51254925727235	1.02431e-05	down	Q8CFZ6	Clec3b	0.93602	1.24644	1.05956	0.27363	0.06023	0.21803
-1.02541600573352	1.03696e-05	down	O35310	Hs3st1	2.19295	3.3542	2.6444	1.29409	1.36638	1.24791
-3.37535251837829	1.16508e-05	down	Q80ZM5	H1fx	5.51881	13.9355	15.2769	1.42041	0.34365	1.48098
-4.04220927965507	1.17182e-05	down	-	Gm29460	1.40884	0.68415	0.66914	0.08004	0.08368	0
-1.68784604951955	1.26413e-05	down	-	Gm44171	1.00529	0.89752	0.87379	0.25064	0.18414	0.40337
-1.165384923017	1.35806e-05	down	Q5I1X5	Ppp1r13l	4.32835	6.44656	6.88584	2.2912	2.5115	2.84456
-1.88996061655585	1.45349e-05	down	Q9D5V2	Klhl10	0.73761	0.70639	0.77064	0.19833	0.06221	0.32027
-2.5496801198886	1.46775e-05	down	Q14BV6	Ydjc	2.54409	5.78221	4.18821	1.00653	0.53183	0.53525
-2.79583533685607	1.59282e-05	down	Q3UZD7	Fam71f1	0.48569	0.6106	0.51242	0.09671	0.12868	0
-4.39559500101655	1.67994e-05	down	-	Gm48308	0.59924	0.22518	0.74671	0	0.05508	0.01772
-1.03900619717136	1.68438e-05	down	Q8BH97	Rcn3	116.855	177.811	136.131	73.4533	60.2937	69.8521
-1.80479516547358	1.706e-05	down	Q8BT42	Smim5	0.73202	1.3608	0.96025	0.29456	0.33514	0.2186
-1.12292894220811	1.85919e-05	down	Q8BHI4	Kbtbd3	1.50383	1.83625	1.63034	0.77669	0.62022	0.82094
-1.6815721438647	1.87926e-05	down	E9PZ08	Fyb2	1.2337	0.70095	0.91409	0.31889	0.24767	0.29886
-1.85091440545901	1.98106e-05	down	Q99PA7	4930550L24Rik	1.47036	2.8282	2.22104	0.44114	0.83374	0.47949
-1.63115356268854	2.00595e-05	down	-	A530072M11Rik	1.02781	1.02207	1.06875	0.21599	0.45971	0.30364
-1.19399227195085	2.12293e-05	down	-	C130083M11Rik	2.00914	1.67974	1.35714	0.90323	0.54065	0.70285
-3.53607249312036	2.17648e-05	down	P48772	Cox8b	1.33262	2.28976	1.63047	0.15874	0	0.28037
-1.69659292339852	2.74987e-05	down	Q8BFZ8	Fam72a	0.77696	0.8918	0.76009	0.37819	0.24542	0.1053
-1.55536618230319	2.75662e-05	down	P97873	Loxl1	48.5577	81.8349	89.4133	24.6208	21.4691	26.5198
-1.66119770683638	2.78699e-05	down	B2RWF7	Ppil6	1.60183	1.58004	1.43628	0.10999	0.79218	0.51804
-1.28273608024223	2.79343e-05	down	Q99JH7	Clstn3	0.56382	0.68828	0.50283	0.26169	0.19843	0.24089
-1.15111907057288	2.79439e-05	down	P81067	Irx3	1.4736	1.84043	2.23389	0.96207	0.55701	0.90836
-1.1543837521912	2.89935e-05	down	Q80TR1	Adgrl1	9.36428	6.17392	6.8928	3.18933	3.32055	3.30624
-1.29131270781953	3.08886e-05	down	Q9D7I5	Lhpp	1.31312	1.04252	1.09611	0.27792	0.5935	0.50132
-1.15269993002769	3.41442e-05	down	Q8C9M2	Ccdc15	0.64604	0.55793	0.56276	0.19055	0.31047	0.27224
-1.08504637725122	3.43347e-05	down	Q64524	Hist2h2be	1.70113	1.32841	1.39631	0.67614	0.66131	0.69343
-1.04354304036133	3.57242e-05	down	B5THE2	Mgam	0.81787	0.58401	0.89707	0.39064	0.37066	0.32469
-1.94223785212848	3.69533e-05	down	Q3UUS7	Gm19817	0.47907	0.74464	0.69149	0.20103	0.16814	0.11497
-1.02549563285666	4.04954e-05	down	Q9D7X8	Ggct	0.5335	0.5223	0.55342	0.26009	0.28928	0.21968
-1.21272230658906	4.06769e-05	down	Q8CB87	Rab44	0.87001	0.69471	0.68767	0.39636	0.26899	0.28073
-1.44239793409066	4.16885e-05	down	P43274	Hist1h1e	0.97825	1.04403	1.33676	0.39232	0.51852	0.29137
-2.09480360198304	4.18391e-05	down	-	9530018H14Rik	0.84661	0.88422	1.14212	0.18389	0.16823	0.3016
-1.06170203706723	4.26577e-05	down	P48758	Cbr1	12.6482	20.1148	17.6231	7.16046	7.14822	9.12689
-2.42900536451753	4.63726e-05	down	B9EI85	Hist2h3c2	0.87998	1.0925	0.81635	0.02801	0.24894	0.22618
-1.02885377624093	4.66867e-05	down	P11352	Gpx1	95.5276	135.267	136.855	72.2245	41.9484	60.8574
-1.35337179985553	4.68846e-05	down	P48972	Mybl2	1.36313	0.82389	1.19353	0.5089	0.31924	0.46071
-1.44454974007274	5.12829e-05	down	Q8BHC1	Rab39b	0.65524	0.62389	0.63015	0.26884	0.18885	0.2247
-2.48833823474774	5.50786e-05	down	Q53ZC3	Scx	2.96095	5.6664	7.30474	1.13892	0.87073	0.74717
-1.4676517532976	5.97611e-05	down	Q08AU9	1810010H24Rik	1.23988	1.33173	1.12606	0.66132	0.42549	0.21393
-1.04449678194257	5.99294e-05	down	Q8CJ40	Crocc	1.41912	2.09049	1.91232	0.95749	0.57642	1.0187
-1.54347799793641	6.3781e-05	down	-	Gm13230	5.04061	5.62141	5.59886	0	2.96831	2.45349
-1.90849813905695	6.40605e-05	down	Q9D0Q5	2600006K01Rik	0.94659	1.15085	0.76699	0.27435	0.15935	0.30766
-1.4461301492328	6.42163e-05	down	-	Gm20163	1.82962	2.16819	1.30005	0.70376	0.39242	0.79316
-1.43718685131299	7.22117e-05	down	P05063	Aldoc	1.23786	2.2549	1.6399	0.61734	0.58592	0.63632
-1.05677435746011	7.56723e-05	down	E9QNE5	Pi16	0.90827	1.05672	0.81143	0.48373	0.41958	0.39419
-2.37366862040118	8.19208e-05	down	-	Gm26510	0.49673	0.566	0.47592	0.08697	0.05786	0.14363
-2.21947509157904	8.21704e-05	down	-	Gm17936	1.17477	0.91158	1.00859	0.26028	0.21165	0.17513
-1.38648231739348	8.30021e-05	down	-	4930480K23Rik	1.01385	0.74394	0.62527	0.34622	0.34209	0.19968
-1.06483501618439	8.3312e-05	down	P11404	Fabp3	4.55053	4.43298	4.01387	2.274	2.14155	1.62935
-1.01936881188235	8.8673e-05	down	A0A1B0GSM0,A0A1B0GRI2	Gm35315	1.03925	1.08711	0.96843	0.38298	0.58241	0.51928
-1.52019276436273	8.87527e-05	down	-	Gm5112	0.57511	0.82514	0.89927	0.26545	0.22707	0.28618
-1.47607129208563	9.01766e-05	down	Q8QZT2	Ccsap	1.40941	1.64953	1.77599	0.79512	0.06478	0.82855
-2.33631842876526	9.03356e-05	down	-	Gm14230	0.52263	1.13127	0.9604	0.22783	0.11209	0.16231
-1.02506996006488	9.0767e-05	down	E9QLR9	Ddias	2.805	3.0761	2.82449	1.79833	0.65765	1.70206
-1.45836361478329	9.19934e-05	down	B9EHM6	P2rx5	0.83355	0.73935	0.88913	0.31615	0.21828	0.33714
-1.93485014230155	9.50921e-05	down	Q149T7	Ppm1j	0.82753	0.59747	0.63963	0.28352	0.11528	0.12718
-2.24983126636488	9.69582e-05	down	Q545M1	Insl6	1.39892	1.03492	1.61955	0	0.42193	0.40731
-1.31284283975108	0.000101559	down	Q9CRB8	Mtfp1	1.34454	1.58974	1.16241	0.42744	0.37814	0.79644
-7.78456199279809	0.000104141	down	-	AC013548.1	40.7009	0.21908	45.3105	0.08141	0.16078	0.13999
-2.11857158743089	0.000114098	down	-	2810414N06Rik	0.76201	0.72954	0.77099	0.12414	0.19468	0.18794
-1.05711778379598	0.000120704	down	-	Gm38056	0.62493	0.86847	0.57567	0.27567	0.29712	0.39295
-1.48305564982925	0.000123172	down	-	Gm15246	3.22512	2.68803	2.95503	0.73855	1.23062	1.1181
-1.30233294686103	0.000124147	down	Q3TBN2	Samd10	1.00515	1.03513	0.83085	0.44936	0.32948	0.3534
-1.54998097866436	0.00013905	down	Q9WV84	Nme4	3.33958	6.65289	5.56416	1.62207	1.59055	1.94217
-1.94768287833612	0.000140054	down	Q9JJB1	Tmem191c	1.47386	3.12461	3.00757	0.70061	0.37155	0.84033
-5.0420395527958	0.000144982	down	-	Hist1h2al	1.82603	7.97024	10.5097	0.16857	0.08812	0.34027
-1.81371585801791	0.000156936	down	Q9DAP0	Lrrc46	0.69501	0.8798	1.22609	0.33149	0.3354	0.10793
-1.8274537791845	0.000162334	down	G3X8Y2	1810062G17Rik	2.03849	1.70915	3.26652	0.45478	0.80339	0.66475
-1.06793840319113	0.000163084	down	Q9DA03	Lyrm7	1.03257	0.91242	0.76658	0.41703	0.46092	0.38081
-1.22194243360859	0.000163904	down	A0A0R4J176	Nudt6	1.90099	2.57603	1.6361	1.01375	0.5344	0.99737
-1.02276326192964	0.000175425	down	Q3TUZ9	Gm10481	3.02716	3.21449	3.85537	1.53984	1.56519	1.72681
-2.00928339069578	0.000192754	down	Q9Z0X0	1700027J19Rik	7.29322	17.0665	14.6997	3.77122	2.51646	3.12334
-1.1852956908276	0.000215015	down	D3Z4E1	Hoxa1	1.14812	0.80021	1.36444	0.50138	0.39149	0.52525
-1.09933676349749	0.000216761	down	E9Q3Z1	B230217C12Rik	1.43382	1.38031	1.12487	0.53454	0.59213	0.66153
-1.21907375266031	0.000223604	down	-	Gm26694	2.46535	4.16538	4.29179	1.75762	1.33501	1.46311
-1.28185602027372	0.000232375	down	Q9D7T1	Rep15	1.15462	1.46037	1.31413	0.45558	0.35049	0.76345
-1.07606380190952	0.000239626	down	Q8R0P8	Abhd8	16.0864	27.3266	25.1224	11.2637	9.23868	11.0572
-1.48206711725196	0.000252047	down	A4QPC6	Btn2a2	0.73786	0.75359	0.62781	0.26523	0.30251	0.17035
-1.28909854241604	0.00027706	down	Q8BQM7	Smco3	1.86542	2.0659	1.21179	0.43518	0.85797	0.75294
-1.05058414533659	0.000282646	down	P97303	Bach2	0.76132	0.67111	1.04782	0.3435	0.47784	0.34379
-1.24344267326482	0.000287359	down	-	Gm37660	1.32239	1.04	1.45017	0.65987	0.49156	0.41625
-1.06356626505634	0.000298459	down	Q9DBY5	Cbx6	13.4582	22.8335	21.6472	9.64718	9.21893	8.0514
-1.37046922197594	0.000299786	down	B2RVL4	Bbc3	3.70131	6.80602	6.25326	2.51557	1.40644	2.3692
-1.55311013880677	0.000303085	down	-	2810433D01Rik	1.34849	1.44416	0.97422	0.41495	0.58258	0.25128
-1.70188101415918	0.000306106	down	P13745	Gsta1	0.97127	1.32531	1.6135	0.2391	0.70307	0.22624
-1.30586633625811	0.000321685	down	-	Gm42608	0.99694	0.87748	1.062	0.22654	0.40709	0.52159
-1.21376810352797	0.000331796	down	Q3V3M9,Q3TM88	D330041H03Rik	0.92053	0.55783	0.66996	0.25913	0.36654	0.27692
-1.35781912287712	0.000338365	down	P70436	Dlx4	0.4734	0.523	0.68482	0.23599	0.1325	0.26906
-1.53102695505527	0.000342867	down	A0A140T8N6	Trbv13-2	4.50612	4.66931	4.17544	1.00844	1.36185	2.12042
-1.48635565707711	0.000379396	down	-	Gm5436	2.67152	2.11289	2.42015	0.66654	1.25438	0.58303
-7.32707975387436	0.000379816	down	P20863	Gdf1	0.01147	3.99448	4.83686	0.02118	0	0.03207
-1.06827774205791	0.000382171	down	P08043	Zfp2	0.70851	0.54315	0.79478	0.28793	0.36793	0.29419
-1.83791668396259	0.000388033	down	Q91WU5	As3mt	0.54796	0.86307	0.50673	0.1387	0.0853	0.29645
-2.18293694873549	0.000388205	down	Q5BN45	1700007K13Rik	0.64147	0.85421	1.10335	0.29609	0.18574	0.07471
-1.08700648866881	0.000416254	down	Q9D417	Fbxo24	1.13356	1.08776	1.01074	0.64834	0.49352	0.33866
-1.30111300668382	0.000423166	down	A2BFU4,Q4V784,Q8R118	Gm14403	2.08397	3.34614	3.0252	0.98348	0.62235	1.72399
-1.27759005457341	0.000446909	down	Q7TPD7	Lrrc75b	2.26939	2.38444	1.99879	0.19243	1.08056	1.39396
-1.32352906631451	0.000452024	down	-	Gm13807	1.50573	1.24949	1.51789	0.46334	0.50749	0.69032
-1.24210156687102	0.000467079	down	Q922B1	Macrod1	10.5074	19.4108	17.4649	7.75989	5.33443	6.34927
-1.00754126224208	0.00047079	down	Q9CXA2	L3hypdh	1.83119	2.82053	3.06231	1.4185	1.05932	1.24866
-1.01899480323249	0.000471269	down	Q9D7V1	Sh2d4a	1.10256	1.22771	0.96751	0.44071	0.53756	0.60365
-1.24580957263879	0.000507059	down	-	Gm36298	0.85777	1.25152	1.33195	0.42892	0.42257	0.55777
-1.21004995807358	0.000522501	down	-	2500002B13Rik	1.47223	0.87808	1.19291	0.58473	0.5838	0.32432
-1.01496960155255	0.00053557	down	Q3TZG3	Gm10644	1.17809	0.96566	0.98549	0.35741	0.60856	0.54109
-1.36539542496069	0.000555232	down	Q8VCY8	Plppr2	8.36244	15.0985	15.4722	4.70668	3.4924	6.46489
-1.25291631157335	0.000569928	down	G3X901	Tmem116	0.55566	0.634	0.41698	0.22203	0.24414	0.18932
-1.06999645874956	0.000570895	down	-	Gm5873	2.2502	1.99047	2.91961	1.08554	1.205	1.02799
-1.0164417102187	0.000593982	down	Q99N90	Mrpl36	9.6639	15.7384	14.4735	5.93108	5.06886	8.13467
-1.01516421938115	0.00067761	down	Q9QY93	Dctpp1	10.897	16.8909	11.2879	7.50241	5.89944	5.37507
-1.20350832855148	0.000685078	down	Q3UU03	Gm14488	0.73163	0.57829	0.6197	0.24153	0.28058	0.29343
-1.20637802237232	0.000686859	down	E9PUG3	Ankmy1	0.63231	0.61426	0.38309	0.27122	0.14486	0.27076
-1.98419635483282	0.00072159	down	Q6GTZ3	Id1	15.9558	40.9261	34.1027	8.07914	5.27925	8.9372
-1.49529068390986	0.000845632	down	Q4QQK5	Glipr1	0.73216	1.1476	1.35355	0.50923	0.48401	0.12148
-1.80902359052188	0.00096534	down	Q9EP78	Chst7	1.60648	3.25922	3.96644	0.94551	0.68385	0.81702
-1.02924743796128	0.00101346	down	-	Gm9234	4.74962	4.65398	5.79868	1.8003	2.27689	3.16511
-2.36183875900199	0.00103421	down	Q8CF39	Prss23os	0.68046	0.26848	0.72025	0.17948	0.03753	0.09963
-1.43169182023621	0.00103585	down	A0A075B662	Trac	0.95998	1.48569	1.92713	0.4431	0.60704	0.52432
-1.71521425186451	0.00109962	down	Q6XJV6	Cd200r2	0.7163	0.4972	0.57722	0.13062	0.13656	0.26366
-1.07723952693632	0.00113952	down	-	Gm13736	7.76837	10.0761	10.7909	5.25148	1.88919	6.0411
-2.40139504166296	0.00115773	down	Q3TU85	Hspa1a	0.86584	2.34095	2.71905	0.40928	0.2215	0.45682
-2.16028712784443	0.00115864	down	P27661	H2afx	4.94234	11.4157	14.114	1.96127	1.61883	3.03171
-1.01261643209309	0.00119114	down	Q8BH83	Ankrd9	1.77773	3.01436	2.91153	1.48288	0.98316	1.24112
-1.14856163584177	0.00125184	down	O08641	Sh3yl1	1.56876	0.87229	1.44786	0.64861	0.47937	0.58127
-1.92335450665101	0.00125915	down	Q6ZWY9	Hist1h2bc	15.4086	40.3678	36.5705	8.4902	5.68514	9.42963
-1.27336883998376	0.00126173	down	-	Rpsa-ps1	1.64188	2.3604	1.72557	1.11259	0.50575	0.68351
-1.41396414678604	0.00128384	down	A0A0R4J156	Rnls	0.67533	1.28538	0.78866	0.28976	0.32131	0.38994
-1.29585119315945	0.00135133	down	Q3U5E9	Tnk2os	1.36745	0.8773	1.21599	0.59526	0.32191	0.45577
-1.36193770092221	0.00135481	down	-	Gm40617	0.69704	0.53617	0.56971	0.15349	0.32095	0.20854
-1.78294188417666	0.00135949	down	-	Gm26912	0.81395	0.60731	0.51546	0.1156	0.12086	0.31113
-1.58888971820848	0.0013876	down	-	BX649293.1	2.08466	1.23378	2.01188	0.6113	0.52076	0.59412
-1.33323037473195	0.00149529	down	Q07105	Gdf9	0.8534	1.08982	0.57801	0.19696	0.45596	0.31947
-1.61026510351939	0.00158051	down	Q9D7P7	Clic3	1.02457	1.28214	0.93071	0.43762	0.25091	0.34195
-1.16290842940738	0.00160487	down	Q8VDQ1	Ptgr2	5.4526	3.31099	4.62767	1.40959	1.54428	2.86967
-1.24909584451219	0.00164159	down	Q07230	Zscan2	1.561	2.91127	2.28876	0.60123	1.31704	0.84279
-1.05943416668193	0.00164177	down	D3Z690	Izumo4	0.93439	0.81261	0.67301	0.34708	0.28283	0.49969
-1.13747149284816	0.0016504	down	Q80UK7	Sass6	0.97339	0.57858	0.63335	0.30108	0.34895	0.31801
-1.2154845656664	0.00177358	down	A2AJA9	Gm996	1.58455	2.93137	2.9993	0.9306	0.85988	1.34997
-1.00952530957714	0.00185512	down	Q571E5	Prss53	1.18931	1.93853	1.30492	0.62929	0.61593	0.89189
-1.10470667682025	0.00186828	down	-	AI839979	0.95528	1.83498	1.61429	0.62195	0.75701	0.60898
-1.06487945519492	0.00189215	down	Q9WU79	Prodh	0.72437	0.47634	0.65077	0.34673	0.19852	0.31662
-1.04655332004878	0.00202338	down	-	Gm20712	1.11059	1.48453	1.59301	0.4695	0.89158	0.60925
-1.15367219966219	0.00203145	down	A2RSN4	Metrn	6.93919	11.3157	13.8789	5.02112	4.55175	4.45436
-1.16741794554498	0.00207673	down	Q8BGJ3	4930563E22Rik	0.40639	0.55752	0.60568	0.15524	0.15329	0.36994
-1.33187367783416	0.00210462	down	-	4930422M22Rik	1.71407	1.22378	1.49752	0.39182	0.4254	0.89738
-2.96165322868806	0.00211437	down	-	Gm14022	0.49271	0.83947	0.51362	0.1654	0.06485	0
-1.33018947565542	0.00215367	down	Q3KNJ2	Nhej1	1.2458	1.46097	1.08667	0.62614	0.44088	0.39981
-1.35393126762694	0.00219698	down	-	Gm15452	5.54541	5.8516	5.57395	2.79773	1.55588	2.10275
-3.05105181048448	0.0021974	down	P81183	Ikzf2	0.45708	1.89548	2.15695	0.23743	0.24566	0.0447
-2.71078959943885	0.00221294	down	Q6ZWY9	Hist1h2bg	2.45405	9.01576	9.54208	1.13273	0.48338	1.49321
-1.01343691253841	0.00223397	down	Q9D2Z6	9130008F23Rik	1.19705	0.83431	1.08116	0.43673	0.4566	0.60774
-2.05353016472081	0.00225047	down	Q9ET78	Jph2	12.8315	20.8329	34.4197	5.80516	4.10707	6.01491
-1.99076719926362	0.00233116	down	Q8C8M7	Tfdp2	3.65903	1.50267	3.45811	0.36558	1.40325	0.34739
-2.14659100886275	0.00234228	down	-	Gm43136	0.97331	1.24809	0.81559	0.15724	0.3053	0.20404
-3.43520826947987	0.0023544	down	-	Gm12165	1.17651	1.24977	3.31284	0.16709	0.34939	0
-1.60295567469964	0.00237629	down	P59222	Scarf2	9.27972	20.66	22.5262	6.45954	4.17514	6.12212
-1.38349896449251	0.0024621	down	B2RVD5	Hist1h2bk	1.6581	3.07866	3.12584	1.17051	0.81585	0.93904
-4.6667656034009	0.00253391	down	-	Gm48791	0.36653	1.12479	0.50291	0	0	0.07589
-1.23451767834952	0.00254119	down	Q8BG75	Tmem198	0.66748	0.46332	0.68143	0.15975	0.2386	0.35126
-2.12830008270899	0.00266234	down	P17879	Hspa1b	4.26779	11.9757	13.3193	2.20181	1.37481	2.97842
-1.37340065691786	0.0026874	down	Q8BPH5	B230319C09Rik	0.68408	0.60592	0.44332	0.2642	0.2897	0.09756
-1.00893300261093	0.00269632	down	Q9D084	Cenps	1.14304	1.14348	1.08689	0.35921	0.71983	0.55138
-2.2540352005396	0.00276199	down	-	Gm13486	1.9756	2.70657	1.5974	0.70925	0.21186	0.35791
-1.23353173988342	0.00296576	down	Q8CF90	Mafa	0.59326	0.91401	1.226	0.37033	0.31629	0.4422
-2.09956050169781	0.00313668	down	-	Mid1-ps1	2.03365	5.93233	6.57367	0.99592	1.18486	1.10914
-2.36341482899256	0.00313992	down	A2AEG6	Gpm6b	16.3461	7.36266	7.00806	2.23223	1.3016	2.28899
-2.4824852532596	0.00318689	down	Q3TVN6	Pf4	0.51514	0.88923	0.66264	0.1387	0	0.21998
-1.22820434520153	0.00319135	down	Q3UN16	Gpr162	0.59677	1.06991	0.63664	0.27173	0.2802	0.40198
-4.07942474053837	0.0033192	down	Q3V0I2	Prr7	0.1822	1.4153	1.76783	0.10512	0.08793	0
-1.20035628665905	0.00342764	down	-	Gm20633	1.53061	2.67448	3.23542	1.06478	0.89692	1.18162
-2.28688940794035	0.00343668	down	P62806	Hist1h4n	0.64781	1.7395	1.36505	0.19934	0.27789	0.26826
-1.07457160407841	0.00364861	down	Q9D023	Mpc2	1.91127	3.66452	3.58176	1.63405	1.20402	1.3822
-1.00792794201654	0.00370382	down	-	AC131586.3	1.4151	1.15018	1.79743	0.84652	0.5791	0.68561
-1.08871351785494	0.00406145	down	Q91XZ1	Pcdhb9	0.47111	0.48968	0.67024	0.20576	0.33246	0.20767
-2.43352320474554	0.00439069	down	-	Gm13092	3.03559	11.0378	11.6029	1.92315	0.57448	2.10737
-1.17736409264015	0.00464538	down	Q9D6K5	Gm20498	0.78786	0.59346	0.79603	0.52896	0.09678	0.31142
-1.50560919530791	0.00470393	down	Q3TYJ6	Gm13375	4.16789	9.50937	10.3737	2.81042	2.02883	3.37678
-1.92807696144309	0.00474687	down	Q9DAQ7,Q9CXM1	3110070M22Rik	0.60634	0.40779	0.70501	0.07633	0.1064	0.25679
-3.52529323377536	0.00521885	down	Q6GSS7	Hist2h2aa1	1.32044	9.29969	10.2262	1.75531	0	0
-1.04433125578599	0.0055173	down	Q8R4U1	Mypop	2.20913	3.99593	4.20568	1.61965	1.22642	2.05285
-1.00955986157527	0.00551943	down	-	Trbv6	6.84065	6.24982	6.77578	2.8469	3.4094	3.3435
-1.17339925460583	0.00554527	down	-	Gm29233	4.68122	5.54105	4.71209	2.28784	2.81719	1.33413
-1.1766965137822	0.00573245	down	Q3UQ22	Ntn5	0.39806	0.64752	0.78232	0.32234	0.21569	0.24725
-1.06271633480138	0.0058268	down	P05064	Aldoa	2.14992	2.5792	1.64011	0.94765	0.87861	1.13691
-1.18707784840027	0.00589466	down	-	Gm5417	5.79451	5.0535	5.17347	2.34843	0.44332	4.04913
-1.47864167891853	0.00632131	down	-	Gm43185	0.70267	1.29822	1.74136	0.51482	0.26374	0.52479
-2.35449145514173	0.00639136	down	-	Gm20443	0.8001	0.37384	0.68717	0.23325	0.12193	0
-1.21214209319542	0.00642732	down	Q8BX13	Ube2cbp	0.66571	0.54579	0.89224	0.27136	0.2253	0.38665
-1.79803664736129	0.00645737	down	-	Gm42928	0.26882	0.73148	0.75632	0.14547	0.08499	0.2591
-1.39734393206354	0.00652788	down	Q9DCW5	Cox6a1	91.9055	231.781	187.257	65.1633	50.8944	72.0121
-1.03653068816023	0.00664615	down	Q9JJR5	Akip1	0.99613	1.48556	1.32844	0.64589	0.58372	0.57454
-1.33145931759022	0.00696961	down	-	Gm15264	2.18878	2.09818	2.99114	1.53677	1.27941	0
-1.41209725320176	0.00702879	down	Q80VR4	Mef2b	0.46294	0.78282	1.08893	0.16281	0.31915	0.36971
-1.09559053820847	0.00744472	down	-	1500011K16Rik	5.62924	10.3612	7.98553	5.10734	1.94173	3.83902
-1.15433784713796	0.00769003	down	-	9530018F02Rik	0.34536	0.62258	0.54623	0.26385	0.24137	0.15534
-1.44419669266848	0.00785665	down	Q9CQW5	Lgals2	1.09793	1.36663	2.00607	0.57917	0.55507	0.46277
-1.09890723828349	0.00874312	down	Q3UQA7	Selenoh	11.357	16.0209	22.5215	9.47366	4.78071	8.37594
-1.51798211718992	0.00899852	down	-	Gm29264	0.6489	0.68838	0.59397	0.14693	0.18907	0.3194
-1.54695738009573	0.00903324	down	Q91VN2	Gm5617	6.7906	18.2261	17.1981	4.92352	2.67224	6.40838
-2.58586212423355	0.00941154	down	-	Gm48488	0.57617	3.05872	2.97016	0.44102	0.1034	0.52064
-1.09304574875599	0.00943524	down	Q9D365	Arxes1	0.59747	1.17869	0.83804	0.37072	0.44431	0.37416
-1.15405804493577	0.00945158	down	-	Gm8186	13.2705	17.7565	8.16907	6.95808	5.26257	4.89344
-1.94910558357855	0.0096315	down	-	Gm42418	19.3466	63.4779	71.9278	13.3578	9.74823	15.7418
-1.22737919879063	0.010196	down	-	Gm43172	0.56485	0.55003	0.45991	0.24067	0.25861	0.15519
-2.056342230415	0.0114629	down	Q9Z0J7	Gdf15	0.97767	3.14038	3.95068	0.87168	0.37099	0.63842
-1.55233156321283	0.0116321	down	-	Gm15767	1.45083	1.5714	1.07899	0.49897	0.35694	0.5036
-1.02027977350109	0.0117469	down	-	Gm26559	0.79218	0.51683	0.51169	0.25336	0.31306	0.30802
-1.36537903346713	0.0117703	down	Q9CY86	Sapcd1	1.15916	2.21254	2.58934	1.27854	0.40683	0.56104
-1.3655096099906	0.0121157	down	Q9D881	Cox5b	12.6477	34.8297	28.6686	9.88427	8.51761	10.2486
-2.68866881385863	0.0122627	down	-	Gm11832	0.64482	0.74205	0.85315	0	0.10373	0.23364
-3.56368270604136	0.0124521	down	-	Gm45834	0.44313	0.30261	0.78175	0.12587	0	0
-1.77560515552895	0.0125901	down	B9EIA9	Cebpd	2.63159	8.34565	9.35783	1.95264	1.49922	2.30563
-1.62414690355491	0.012812	down	Q3V0T5	Gm10382	1.20491	3.50365	3.09987	1.21659	0.31496	0.92384
-1.3098176239684	0.0129792	down	-	Gm13483	0.52126	0.58161	0.46733	0.22088	0.13196	0.26274
-1.02672930901455	0.0132503	down	-	Gm15867	9.73206	19.3567	20.1591	7.10632	6.27483	10.0709
-1.86601576491187	0.0136568	down	P10853	Hist1h2bq	0.49921	1.77271	1.65974	0.48921	0.14084	0.41503
-1.30092783604487	0.0138134	down	P10853	Hist1h2br	0.34281	0.6832	0.90715	0.27126	0.22958	0.26074
-1.68674942082	0.0138656	down	Q5SVL6	Rap1gap2	3.15171	9.95083	10.9676	2.36709	2.62284	2.26024
-1.8885828122425	0.0139333	down	Q641P0	Actr3b	1.08489	0.31474	0.75429	0.24154	0.15398	0.17243
-1.92773757463736	0.0142185	down	-	Gm33838	0.86632	0.54379	0.48628	0.14541	0.30405	0.03669
-1.51402427076405	0.0148169	down	Q99N91	Mrpl34	11.0904	33.1455	30.5168	7.0843	6.54544	11.7346
-4.49398131462355	0.0150725	down	B2RVF0	Hist1h2ao	0.09672	0.92226	1.76319	0.05953	0	0.06008
-2.08894657919951	0.0153111	down	Q8K479	C1qtnf5	1.10053	3.91953	2.12188	0.41357	0.39479	0.81668
-1.17594610898507	0.0154699	down	-	Gm44710	1.37999	2.39833	2.81124	0.94029	0.66595	1.22453
-2.42995985922899	0.0157433	down	-	Rpl9-ps8	0.55073	0.59756	0.70438	0	0	0.33353
-1.26513906246495	0.0159758	down	-	Gm20457	1.29341	1.20867	1.58121	0.77506	0.30661	0.57083
-1.46282408147258	0.0165035	down	-	Ndufab1-ps	2.57926	2.05491	4.95851	1.31263	1.18087	0.89348
-1.74259380048252	0.0166157	down	B9EI85	Hist2h3c1	2.60329	0.81971	1.79513	0.22701	0.65475	0.63996
-1.16004214442554	0.0167869	down	-	Gm45890	0.44857	0.61453	0.62281	0.25306	0.22449	0.25541
-1.0793321597553	0.0168834	down	Q7TMA2	Zfp503	7.01099	15.1238	16.4317	6.35699	4.85008	6.50148
-1.09946051859164	0.0172458	down	-	Gm39469	3.12197	2.3179	2.10235	0.92969	1.7172	0.78193
-2.30704212472871	0.0177328	down	-	Gm4524	0.81261	0.19152	0.58991	0.23899	0.06247	0.0134
-1.6846323687344	0.0183329	down	-	Gm1972	0.73846	0.47505	0.53809	0.08892	0.23241	0.2094
-4.94328734044253	0.0189132	down	B2RVF0	Hist1h2ap	0.09632	1.10846	2.57716	0.05928	0	0.05983
-2.17919797783557	0.0191277	down	P62806	Hist1h4m	0.57745	1.2531	1.01869	0.24877	0.07431	0.28694
-1.03189862285119	0.0191567	down	Q60860	Ltc4s	1.03781	1.47532	2.00584	0.53538	0.51556	1.09492
-1.4519513079056	0.0203245	down	Q9D8S9	Bola1	4.11919	12.2036	11.5688	3.47254	1.8636	4.5442
-1.18573721689701	0.0205459	down	O35680	Mrps12	5.84798	15.1623	13.2436	5.61835	3.5474	5.4348
-2.26804245336869	0.0206324	down	Q6PDY0	Ccdc85b	3.20184	19.3508	16.4523	2.6039	1.37346	3.85923
-2.18219355338261	0.0210951	down	Q91VB8	Hba-a1	0.20964	0.90237	0.58838	0	0.22074	0.14206
-1.05720770148489	0.0212416	down	P60603	Romo1	11.8087	25.5644	18.0544	10.3848	5.17875	10.2689
-1.49890018710376	0.0224503	down	-	Gm20488	1.86988	1.96163	1.59468	0.04768	0.18446	1.63151
-1.54229367505471	0.0226691	down	-	Gm36638	1.50887	2.06078	1.09204	0.35716	0.18671	1.00932
-2.29284777905972	0.0227068	down	Q6P8X9	Cfap126	0.70661	1.18747	0.25393	0.23354	0.15155	0.04064
-1.06992149647005	0.0230062	down	Q540N3	Klk1b22	1.50231	2.46383	1.27724	1.16964	0.71625	0.53965
-1.90120810736081	0.0231032	down	-	Gm31532	0.76672	0.31844	0.6407	0.22351	0.03895	0.18799
-1.32184505387835	0.0233824	down	F6YVP7	Gm10260	596.706	759.905	672.426	594.294	195.292	0
-1.32881899393599	0.0234512	down	Q9CQ18	Rnaseh2c	2.30804	5.79127	7.02695	2.23867	1.59116	2.0117
-1.1651251094849	0.0245003	down	-	Gm20735	0.41445	0.61708	0.96567	0.39704	0.27171	0.19672
-1.05207593323949	0.0250013	down	Q8CEW7	Zbed5	1.08229	2.37443	2.61159	0.75795	1.21869	0.86351
-1.3992292649554	0.0251159	down	A0A0B4J1H1	Trbv12-2	1.92942	2.14107	1.41823	1.26165	0.38796	0.37452
-1.55375925820318	0.0254646	down	-	Gm13464	0.66206	0.66938	0.54018	0.21391	0.14377	0.26216
-2.71841541423504	0.0256197	down	-	CAAA01147332.1	0.95528	11.3074	12.0776	1.17583	0.86053	1.54276
-1.19882237870369	0.0258511	down	-	Gm8883	0.56238	0.40614	0.68208	0.24104	0.29078	0.16842
-1.0791976366453	0.0258574	down	Q9D1L0	Chchd2	26.2928	63.9463	66.8025	24.6689	22.0985	25.3299
-1.98185600066579	0.0266134	down	-	Gm12918	10.828	45.2431	58.4438	8.73799	7.75002	11.6076
-1.45515725728656	0.0266869	down	-	Gm20627	0.3591	0.64096	0.9955	0.20522	0.21456	0.28678
-1.37823532245367	0.026755	down	-	Gm27195	1.09079	0.62764	1.24277	0.37761	0.35093	0.38112
-1.92283971106321	0.0268453	down	-	Gm47101	0.56275	1.55426	2.43227	0.3117	0.3802	0.47189
-1.41921863445379	0.0272345	down	-	BB557941	0.69125	0.38963	0.64706	0.05209	0.35401	0.22345
-1.4016513434615	0.0273555	down	-	Hsp25-ps1	1.25278	1.23574	0.75836	0.20409	0.16596	0.82393
-1.27323906925553	0.0273912	down	Q9DAQ3	1700003F12Rik	0.55496	1.31379	1.65037	0.4684	0.38259	0.56139
-1.94913641149786	0.0274153	down	-	Rpl13-ps6	2.16561	7.87254	11.032	2.06657	1.45607	1.76835
-1.16508694200082	0.0280374	down	-	Gm16267	1.35306	0.87586	1.37997	0.44889	0.4285	0.68943
-2.21607716625252	0.0286728	down	-	Gm15710	9.36807	50.7635	65.9344	9.83866	6.27047	10.1793
-2.55077549086985	0.0291472	down	-	Gm11243	1.57112	0.42618	0.72756	0	0.45492	0
-1.06460575139454	0.0314971	down	P27784	Ccl6	0.62937	0.66333	0.40305	0.23081	0.33284	0.22492
-1.3200636706406	0.0315352	down	-	Gm11223	1.06609	1.42474	2.63909	0.63495	0.4315	0.92921
-1.419415609843	0.0316989	down	-	Gm10123	361.56	501.784	168.291	86.3882	90.2586	197.744
-1.27306775473495	0.0317013	down	Q8BJ90	Zfp771	0.43137	0.75983	0.99882	0.05689	0.32713	0.49522
-1.15723989193586	0.0320319	down	D3Z1T2	2310009B15Rik	2.91825	8.46119	7.17625	2.51438	2.53492	3.0156
-1.12164716974777	0.0326439	down	Q9D6B9	Hrct1	0.76738	1.47184	1.95544	0.59034	0.88466	0.39721
-1.42519208009847	0.0336453	down	F6W8I0,A0A0A0MQI6,A0A0A0MQP0	Yjefn3	0.56275	1.28365	1.72182	0.21105	0.35644	0.72094
-2.1232163045611	0.0337331	down	P10853	Hist1h2bl	0.36556	1.08177	1.11067	0.26248	0.11761	0.18922
-1.21248699759847	0.0340253	down	Q8JZU6	Pxdc1	2.01278	5.58426	3.42433	1.60316	1.52747	1.47949
-1.18475955314098	0.0344989	down	Q8R2G6	Ccdc80	51.903	26.7618	25.8139	17.0987	8.91855	18.7863
-1.33009775009373	0.0351558	down	Q80Y86	Mapk15	0.44682	1.29244	0.77759	0.24526	0.29139	0.43318
-1.59288227820647	0.0356496	down	-	Gm20568	1.86004	2.1283	2.95323	0.68684	0.7181	0.83186
-1.38821885644084	0.0364354	down	Q8C1R3	1700020L24Rik	1.73916	4.60859	4.96617	1.42863	0.3983	2.36195
-1.33998001570705	0.0365218	down	-	Gm14122	0.66801	0.5491	0.72952	0.19088	0.26097	0.29638
-1.62647173469223	0.0365337	down	Q9D8C8	Ppp1r35	2.76706	11.3538	11.2097	3.17327	1.2252	3.54823
-1.39212192491196	0.0375552	down	-	Rpsa-ps9	0.80438	0.87968	0.40103	0.27443	0.27004	0.22809
-1.1362581250777	0.0376299	down	-	Gm26917	22.9368	58.0429	62.1468	20.938	13.7878	28.4089
-1.27257611036615	0.0385871	down	-	Gm20337	0.71979	0.55981	0.56165	0.31946	0.29392	0.12897
-1.95173821318766	0.0387868	down	-	Gm26775	0.28176	1.18813	1.5036	0.44868	0.02719	0.26908
-2.02622884291028	0.0395374	down	B2RRP1	Tpgs1	2.00895	11.2691	12.891	2.08893	0.45811	3.67156
-1.99818713460439	0.0395496	down	-	AC131178.1	0.59763	0.65156	0.8046	0.26133	0.12143	0.11723
-1.39676246132521	0.0421096	down	-	Gm14328	1.28963	1.34692	1.50557	0.56025	0.43931	0.5301
-1.39125094924411	0.0421217	down	-	Gm8894	0.76681	0.82514	0.94283	0.25741	0.31398	0.36805
-1.43956150806196	0.0427479	down	-	Gm11734	1.06288	0.60809	0.60002	0.33361	0.20517	0.27729
-1.0222506215197	0.0451459	down	Q9D9P2	Ccdc103	0.93345	0.43614	0.54891	0.2948	0.23709	0.38908
-1.16514446040618	0.0454684	down	-	Gm30108	1.27527	1.32592	2.21934	0.8909	0.29939	0.89917
-1.18715476573151	0.0466897	down	-	Gm44694	0.39345	0.58802	0.62048	0.06604	0.1611	0.45545
-1.29155882115447	0.0477969	down	Q64445	Cox8a	71.1876	258.889	241.075	79.2692	60.5678	86.2485
-1.51803675333919	0.0481654	down	-	Gm46212	0.32401	0.95882	1.36096	0.31336	0.19359	0.38814

## Sheet: 1400 upregulated genes
List of 1400 upregulated genes in C2C12Myod1-/- cells compared with C2C12WT.
logFC	P-value	regulation	uniprot	symbol	C2C12WT rep1	C2C12WT rep2	C2C12WT rep3	C2C12Myod1-/- rep1	C2C12Myod1-/- rep2	C2C12Myod1-/- rep3
4.42263	0	up	A4UUI2	Gbp2b	7.69119	7.24589	7.64485	156.633	157.316	157.172
5.48985	0	up	Q62293	Tgtp1	0.7774	0.43819	0.64313	26.9099	27.2118	27.2721
5.04539	0	up	Q62293	Tgtp2	1.71717	1.39765	1.66333	50.498	52.0842	50.9911
9.02769	0	up	Q3UV66	Slfn4	0.07808	0.06932	0.1102	43.6121	44.9486	42.2417
5.9298	0	up	Q8BV66	Ifi44	1.29279	1.4869	1.34077	80.888	82.3611	80.9375
6.66966	0	up	Q63994	Cd33	0.08364	0.055	0.05972	6.43075	6.77722	6.46445
5.19765	0	up	P17515	Cxcl10	2.81749	2.27078	2.50946	95.4174	89.0215	86.9677
4.57146	0	up	P70434	Irf7	2.3115	2.68028	2.57031	58.2991	59.7377	56.7513
8.8572	0	up	Q5SSJ1	Wfdc17	0	0.34368	0.30733	102.014	98.5579	91.4096
5.35467	0	up	P29477	Nos2	4.609	4.29719	4.72755	177.74	183.956	181.017
7.92113	0	up	Q8C9P2	Gm8995	0.03331	0.03286	0.02204	6.72318	6.98895	7.08431
4.66898	0	up	Q64345	Ifit3	48.0319	49.3993	45.4885	1199.73	1185.87	1150.35
6.40241	0	up	G3UWE2	F830016B08Rik	0.27224	0.25465	0.13249	18.3377	17.8222	18.1099
4.3817	0	up	Q64282	Ifit1	14.7764	14.9949	14.1336	296.548	302.187	291.417
6.4079	0	up	Q4FJJ9	Mx1	0.53057	0.27214	0.38563	32.3655	33.5147	32.4879
6.39909	0	up	P30882	Ccl5	5.35197	6.20142	5.82989	492.579	480.174	453.458
5.8703	0	up	B8JJM6	Cfb	6.64491	7.26238	7.13207	400.911	405.282	390.498
8.30231	0	up	Q8CBB9	Rsad2	0.49265	0.61271	0.35268	147.579	150.887	148.842
4.57461	0	up	Q9QY24	Zbp1	3.32402	3.18797	3.15249	74.1356	76.4047	73.4793
5.32212	0	up	E9Q3L4	Ifi207	4.50429	3.6579	4.53553	161.996	168.29	164.119
5.35246	0	up	P09056	Lif	1.74678	1.93006	2.05855	75.2017	77.9337	74.693
5.86143	0	up	Q8BPY1	Abca1	0.47638	0.48905	0.45049	26.0718	27.5782	26.4097
4.40323	0	up	P41245	Mmp9	3.9968	5.18899	4.41259	94.8691	87.1959	97.5136
5.59804	0	up	Q8BTS3	Gbp9	1.20562	1.07118	1.09246	52.9639	52.4492	53.3801
5.40379	0	up	G3X8T9	Serpina3n	1.08719	1.36084	1.64679	56.0169	57.4444	55.0208
5.58061	0	up	Q8BMN7	Gbp5	0.88372	0.874	0.7034	38.6485	37.4277	38.4836
4.16721	0	up	Q9R1E6	Enpp2	17.3796	16.1209	18.9793	292.017	313.052	312.157
5.95642	0	up	P04918	Saa3	3.51556	4.34638	3.81857	244.742	236.982	223.227
5.43062	0	up	B4XVQ0	Phf11d	1.76156	1.61203	1.55078	68.2394	71.5938	66.8146
5.54483	0	up	Q9WTV6	Usp18	2.3463	2.62077	1.9962	106.225	106.375	103.449
7.74992	0	up	P10855	Ccl3	0.40406	0.23914	0.24949	61.3228	62.8265	63.1154
4.70883	0	up	O35892	Sp100	0.60829	0.70507	0.76779	17.1242	18.1565	17.6266
4.94308	0	up	Q9QZ85	Iigp1	3.3123	3.65852	3.45526	103.002	105.847	102.988
4.23373	0	up	Q9Z0E6	Gbp2	13.0398	14.5491	14.5674	257.908	263.791	249.43
4.51738	0	up	P15533	Trim30a	3.89618	3.42359	3.616	80.0254	82.2102	81.4625
8.28576	0	up	P01582	Il1a	0.10976	0.13919	0.22128	47.0998	48.1158	47.4054
7.83761	0	up	Q3V3Q4	Pydc3	0.13833	0.09581	0.07529	22	23.3421	23.6027
7.47386	0	up	P54987	Acod1	0.295	0.24443	0.22898	43.9754	43.7501	45.2245
8.65103	0	up	Q8VI93	Oas3	0.11822	0.19435	0.20662	68.022	66.6212	68.0229
7.51684	0	up	P11928	Oas1a	0.51722	0.66405	0.49243	101.103	102.772	94.0094
8.97656	0	up	Q3UBS3	Hp	0.30836	0.58931	0.37399	213.796	203.678	204.144
4.71667	0	up	E9PV48	Ifit3b	12.8911	13.1661	12.497	332.877	324.314	328.721
7.16594	0	up	Q3U5Q7	Cmpk2	0.08922	0.11001	0.06558	12.6047	12.4213	11.932
6.6743	0	up	P33435	Mmp13	0.45159	0.51397	0.48004	49.08	49.4807	44.9827
4.72499	0	up	Q5SW28	Pik3r5	1.28266	1.27896	1.10926	31.3732	31.4391	31.6124
9.02417	0	up	Q8K469	Oas1g	0.11904	0.10438	0.06417	49.8676	49.271	46.5901
5.69717	0	up	A4UUI3	Gbp4	0.1776	0.19351	0.23498	10.2333	10.2048	10.1359
6.12899	0	up	Q000W5	Gbp10	0.32765	0.40596	0.31016	22.8957	24.4621	23.6368
4.75939	0	up	Q3U713	Lipg	2.28435	2.74505	2.98818	68.3832	72.564	70.122
4.63673	0	up	Q91Z40	Gbp7	4.31408	4.24724	3.67157	97.6424	100.431	97.9347
6.83769	0	up	Q9Z0I6	Slfn2	1.67404	2.63285	2.1575	238.78	240.607	238.63
5.53205	0	up	Q8CBA2	Slfn5	0.34004	0.41022	0.46393	18.4281	19.1463	17.0378
5.33662	0	up	G3X9F7	Ddx60	0.39028	0.36387	0.41341	14.8703	15.8308	15.1976
4.25506	0	up	Q61107	Gbp3	3.95302	4.5538	3.80039	74.7349	78.5156	75.1988
5.8477	0	up	C3VPR6	Nlrc5	0.08746	0.10425	0.17358	6.8412	6.69175	6.91487
5.29759	0	up	A0A0G2JDV3	Gbp6	0.21053	0.30766	0.46312	12.1988	12.2221	13.0724
4.56851	3e-305	up	L7N1X8	Gm43302	1.33571	1.25025	1.12434	29.0631	26.8301	29.751
5.52444	4e-305	up	Q3UED7	Gm4951	0.78402	0.36936	0.41803	22.7554	24.9317	22.863
4.11907	6e-304	up	Q4FJR9	Isg15	18.0344	21.8476	21.6133	362.486	344.92	331.252
5.88104	1.01191e-292	up	Q9JHK5	Plek	0.20698	0.245	0.1278	10.573	11.2905	11.3493
4.33299	2.59471e-291	up	Q8CB82	Slfn9	1.21937	1.00829	1.35933	22.9898	23.3048	24.0564
3.73713	4.65359e-286	up	O70326	Grem1	13.1923	12.6853	13.2293	170.836	168.081	168.351
3.87386	1.35915e-284	up	Q2EMV9	Parp14	2.85365	2.08488	2.25161	33.6048	34.8677	34.1692
3.67702	2.09828e-281	up	Q05769	Ptgs2	14.9721	14.8851	15.5013	188.754	187.68	187.848
4.80365	5.51736e-280	up	Q99P91	Gpnmb	0.41575	0.49212	0.38768	11.8058	11.5772	11.787
4.08922	3.66663e-272	up	Q9WVP9	Mx2	2.50932	2.41183	2.55333	41.4634	40.8871	41.4013
4.85781	4.49971e-272	up	B4XVQ1	Phf11b	1.82988	2.23045	2.12136	57.0245	58.358	58.8323
4.23785	2.41236e-271	up	Q9JI48	Plac8	3.46062	4.89977	3.84134	75.9452	74.8603	72.8369
5.35928	1.06866e-264	up	P21447	Abcb1a	0.23722	0.24235	0.19928	9.26262	8.86372	8.97495
8.48431	2.21236e-256	up	A0A0R4J1R5	Ifi214	0	0.0113	0.01684	3.41165	3.32186	3.02357
3.51185	1.24313e-251	up	Q6GTM0	Ifit2	11.3219	9.73355	10.7897	116.302	118.997	118.193
6.70969	1.64906e-246	up	P01029	C4b	0.12228	0.02412	0.00719	4.9193	5.23758	5.58778
3.50075	1.77233e-245	up	P15092	Ifi204	8.51352	10.7383	8.92399	103.418	101.858	104.665
3.69553	1.83324e-236	up	F2Z461	Herc6	1.394	1.37832	1.23695	16.9876	16.793	16.7434
3.37555	6.18594e-233	up	P52927	Hmga2	5.96902	5.61732	6.04919	59.6176	60.4294	58.0139
4.92125	1.47548e-232	up	A1L314	Mpeg1	0.29987	0.39439	0.40621	10.6546	11.0395	10.7069
3.89863	2.17469e-228	up	Q3TNW3	Trim30d	1.93136	1.60043	1.92153	27.3256	25.9897	25.8411
3.13816	2.07531e-221	up	Q00519	Xdh	49.0853	41.6852	46.0938	387.24	398.259	387.127
3.2405	3.97876e-221	up	Q80TD3	Fnip2	6.39265	6.18705	6.35194	56.0724	60.1403	57.834
3.13643	3.84687e-220	up	E9Q555,Q3UD49,Q8CI06,A0A171EBL2,Q0VEC6,Q8CAX5,O55132,Q3U0U2	Rnf213	11.0807	8.03204	9.32853	79.6683	82.5191	81.3366
4.57444	3.1211e-216	up	P08505	Il6	1.14091	0.8739	0.79834	23.6536	20.9405	20.6662
3.33539	3.24463e-214	up	Q61521	Ereg	5.70962	5.42486	5.84643	54.3384	55.5086	56.8825
3.36359	1.96516e-208	up	Q9Z1M2	Irgm2	4.75591	4.84427	4.82391	48.0584	49.7759	46.5623
4.31673	2.43628e-208	up	P28063	Psmb8	0.72966	1.24977	1.00283	18.6359	19.2219	19.8365
3.08151	1.27407e-205	up	P10148	Ccl2	58.5977	64.132	60.7074	510.025	495.093	504.66
6.7757	6.86713e-203	up	P26955	Csf2rb	0.08669	0.02351	0.01529	4.72742	4.73129	3.98987
3.03373	1.32491e-201	up	P17809	Slc2a1	22.6748	23.1457	21.1687	178.929	176.306	178.294
4.03333	2.19973e-199	up	-	Ifi203-ps	1.45916	1.20042	1.69296	22.6199	23.0533	23.6817
3.21196	2.3378e-198	up	Q5NBU8	Xaf1	4.72617	5.25438	4.52396	43.0782	45.3953	42.2018
5.1666	5.66654e-198	up	A0A0M6L0W4	Prl2c2	0.82347	1.02234	0.61365	27.5371	29.8454	28.4673
5.52297	3.71908e-195	up	Q80SY3	Atp6v0d2	0.17094	0.23606	0.2714	9.92044	9.93194	10.4531
3.41077	6.32244e-195	up	Q9DCE9	Igtp	4.5692	6.86247	5.38728	58.3816	60.3292	55.0227
3.00927	1.73987e-194	up	O54890	Itgb3	10.6082	8.97122	9.30157	75.1767	76.5298	74.6012
3.21168	1.26595e-193	up	-	Gm26809	6.93571	6.25759	6.65352	58.4439	59.7056	60.742
3.17033	1.9373e-191	up	O35640	Anxa8	11.0963	12.2364	10.8841	98.1878	103.824	97.496
8.3154	3.99499e-191	up	Q9BDB7	Ifi44l	0.04499	0	0.07936	12.1475	13.4927	13.0252
3.35941	1.0239e-187	up	Q08619	Mnda	6.50234	5.96064	6.05668	64.6684	61.3522	58.9113
2.83772	2.49817e-186	up	P29533	Vcam1	29.5362	29.408	28.8107	200.928	207.619	201.636
2.90912	4.30923e-186	up	A0A087WSP5	Stat1	11.2021	9.94537	10.6841	77.737	77.5726	77.3443
3.54578	6.67957e-184	up	-	Gm20559	1.52776	1.47443	1.36796	15.7545	17.1848	16.7062
2.7802	1.16099e-182	up	Q547B5	Spp1	1050.56	1151.88	1094.42	7055.04	7569.03	7396.06
2.97769	5.86917e-182	up	E9PX59	Samd9l	7.05768	5.90406	6.91453	49.9269	52.1852	50.2627
4.2647	9.7904e-174	up	Q99MB1	Tlr3	0.44284	0.32541	0.38013	6.90307	7.05944	7.52926
2.96817	8.12235e-172	up	Q8R4G6	Mgat5	2.8121	2.06036	2.18333	17.643	18.1556	17.9651
3.16076	4.45057e-171	up	Q3U128	Apcdd1	4.72174	4.59206	4.42336	39.5769	39.2488	40.6705
4.99848	3.20011e-170	up	Q8C147	Dock8	0.13078	0.12118	0.06642	3.34383	3.52469	3.03516
2.95665	1.55724e-169	up	Q9QUN7	Tlr2	7.93803	7.81485	8.22924	59.6905	60.375	61.0194
6.94128	9.95705e-169	up	-	Gm15433	0.12158	0.18846	0.16852	18.2146	20.0661	18.8367
2.65984	1.28928e-168	up	P01027	C3	170.249	152.187	158.094	973.845	1005.18	975.794
3.27095	1.33793e-168	up	Q9D915	Tcim	5.43574	4.97277	5.02156	48.0114	49.4598	47.4424
4.13738	1.37072e-168	up	Q60856	Oas1b	1.13425	1.09583	1.11698	19.536	18.7605	19.0007
2.81076	1.78556e-167	up	-	AU020206	14.1071	14.5662	14.7506	97.9253	101.229	97.1566
6.46492	2.3047e-166	up	Q0GUM3	Gm12250	0.24294	0.14378	0.09643	14.2414	13.6702	13.6945
2.88845	5.99657e-166	up	Q80SU7	Gm4070	3.40379	3.20442	1.70281	19.7035	19.919	20.2532
5.06685	8.89469e-164	up	Q9Z0I5	Slfn3	0.25407	0.16558	0.22411	7.48448	7.02813	6.5056
8.08066	3.20105e-163	up	Q8BYZ8	Csprs	0	0.06176	0	5.59051	5.1198	5.38254
2.67263	3.26812e-163	up	Q04998	Inhba	18.7063	18.0218	18.1301	114.795	113.234	112.21
3.72493	3.97321e-163	up	-	Gm43197	1.75546	1.06377	1.48501	18.8161	18.2383	18.3934
2.66445	4.56349e-163	up	Q99JA5	Ly6e	35.7361	37.5736	42.6325	241.927	237.597	235.27
4.25719	2.77654e-160	up	Q8R412	Ifi27l2a	12.8685	12.8582	13.0903	257.523	247.467	217.03
3.60976	1.08536e-159	up	Q3UVD5	Lgr6	0.67089	0.55481	0.63361	7.44238	7.37555	7.27362
8.16636	1.99151e-155	up	E9Q9A9	Oas2	0.2399	0.40812	0.25761	77.1767	97.2159	78.1974
2.60078	1.50173e-154	up	P01901	H2-K1	39.0153	42.8393	36.6752	239.399	232.087	227.628
2.57497	2.20769e-153	up	P05533	Ly6a	106.801	119.447	107.754	654.335	663.821	616.852
2.52931	1.95823e-152	up	Q61147	Cp	39.1791	36.5301	39.9097	223.026	225.631	200.727
2.60532	2.37832e-152	up	Q31615	H2-T22	22.5243	25.2674	22.6588	136.912	144.289	135.611
5.22736	8.20722e-152	up	Q8K078	Slco4a1	0.12899	0.10815	0.11093	4.14091	4.00566	4.54288
3.04464	8.38753e-150	up	Q9DBK7	Uba7	1.57947	1.66748	1.54414	12.715	13.1307	12.5982
2.53112	8.798e-150	up	Q07797	Lgals3bp	57.6189	58.0844	57.7137	328.569	328.05	318.304
3.98485	6.52621e-149	up	Q03734	Serpina3m	1.32339	1.1633	1.27055	19.3725	20.5582	17.9586
6.07764	7.46491e-148	up	Q8CGE8	Ifi205	0.01482	0.06944	0.11111	4.39841	4.62002	3.77645
2.82647	3.81224e-147	up	D2CGM4	Ifih1	2.58526	1.98548	2.12991	15.6248	14.9547	15.6921
2.47283	4.55897e-147	up	P01887	B2m	570.293	636.73	620.668	3309.65	3341.69	3213.27
2.47575	1.18284e-146	up	O08999	Ltbp2	41.4478	40.4848	41.4318	217.909	214.72	234.808
4.96575	4.46872e-145	up	P33267	Cyp2f2	0.30569	0.50507	0.18875	9.98276	10.7026	9.63393
3.42561	7.65135e-145	up	D0QMC3	Mndal	4.54712	4.86394	4.34949	51.6046	48.2881	43.8964
Inf	1.62323e-144	up	Q9JHH5	Cxcl11	0	0	0	2.77893	3.04712	3.05555
3.26652	1.39475e-143	up	Q61635	Ifi47	2.49687	2.3271	2.38456	23.3676	21.858	22.2609
3.18249	1.41814e-143	up	Q542I8	Itgb2	2.29193	2.37078	2.18712	20.8069	20.0996	19.5732
7.38912	1.10591e-142	up	-	Gm7592	0.14809	0.14608	0.08708	19.7319	19.9152	22.5136
2.49762	2.22857e-141	up	E9QAM5	Helz2	7.78678	6.803	6.67901	38.8613	39.5415	38.484
2.55431	1.21656e-138	up	Q60766	Irgm1	7.20506	7.89	7.42906	44.6243	42.3901	41.6285
2.73244	1.576e-138	up	Q99J87	Dhx58	6.02091	5.90167	5.82398	38.2568	38.9935	37.4705
2.48751	1.63527e-138	up	Q9R002	Ifi202b	42.478	42.4219	44.0725	233.943	238.71	230.838
3.97762	2.27663e-138	up	Q91ZV7	Plxdc1	0.41601	0.46717	0.29074	5.65129	5.79419	6.53261
2.6484	6.065e-138	up	L7N451	Gvin1	3.07621	2.69024	2.93929	17.418	17.6732	18.02
2.94661	1.33058e-135	up	Q3UB18	Cd14	5.97562	6.63233	6.21739	46.3668	47.2511	47.485
7.24167	1.47629e-135	up	Q8BVM9	Phf11a	0.1143	0	0.07057	9.79148	8.42793	9.16886
2.43895	5.71403e-134	up	Q8VDU3	Apol9a	12.1377	13.2752	11.8642	67.3084	65.2179	64.0141
5.98878	1.21922e-133	up	Q5QNV8	Heatr9	0.14031	0.21982	0.02912	7.17743	8.86625	7.95152
2.61337	1.16582e-132	up	Q3U2C5	Rnf149	8.28854	8.96108	8.84058	51.6682	51.9406	51.6294
2.49595	3.98791e-132	up	Q4JHD9	Hsd11b1	10.601	10.3132	6.77868	51.2706	52.1281	48.5716
4.32036	5.77515e-132	up	Q149U7	Ccl8	2.15023	2.4197	2.32405	44.1449	47.4399	42.3254
2.39105	2.04359e-130	up	Q9CZ52	Antxr1	9.52355	8.47204	8.95862	46.099	46.0277	45.4442
2.41977	2.65561e-130	up	P35639	Ddit3	37.6274	38.4611	33.7557	191.109	191.941	188.581
2.34216	5.35115e-130	up	P97449	Anpep	42.0591	37.7805	39.7498	191.457	198.356	200.18
2.59412	1.5083e-127	up	Q8C7I4	Apol9b	13.7164	11.3335	9.45264	70.4664	66.8816	65.443
2.40931	1.67584e-127	up	A9Z1Z1	Ccl7	66.6551	75.4104	71.3881	378.435	369.625	354.351
2.37058	1.78177e-127	up	Q5MJS3	Fam20c	11.1711	13.2799	14.1083	65.2681	62.5969	65.9591
2.36547	1.52028e-126	up	A1L0V6	Ddx58	11.2763	10.4062	10.7674	51.6454	56.9321	54.1106
2.30643	3.99311e-125	up	A0A0R4J104	Dab2	18.7975	17.5209	17.6553	84.7661	90.1087	84.8693
2.39012	5.15632e-125	up	O09030	Il13ra1	15.2129	13.6242	15.7503	75.23	74.7907	77.3809
2.56959	4.3841e-124	up	Q8BGZ6	Gla	6.24237	6.37719	6.92767	37.2056	37.8694	37.7761
4.14265	6.27229e-124	up	P28076	Psmb9	0.26223	0.46308	0.34695	6.43058	5.71494	6.23805
2.3502	8.51179e-124	up	P09671	Sod2	15.6415	20.6262	19.9081	92.7749	92.4268	93.123
3.28852	1.59117e-122	up	Q923B6	Steap4	1.36852	1.23378	1.21578	12.0811	12.2995	11.919
2.4453	4.50215e-122	up	Q8BTJ4	Enpp4	7.42217	6.83579	7.25631	36.9469	38.6217	38.4281
2.24389	2.15626e-121	up	P50228	Cxcl5	120.681	127.758	126.518	585.454	576.892	564.758
4.31748	1.06576e-119	up	Q3UJH4	Rhox5	1.39567	1.41718	1.21297	26.6778	25.5741	25.8163
3.44678	1.22237e-119	up	O88786	Il13ra2	1.85218	0.92353	1.14901	13.6286	13.6792	14.4189
2.44832	7.59509e-119	up	Q6PIC6	Atp1a3	4.40786	4.75527	4.87779	25.6904	23.8662	24.9559
2.64042	6.2362e-116	up	O35955	Psmb10	7.11604	8.2279	7.47774	49.5118	43.3112	45.5061
4.14749	7.65589e-116	up	A6MDD2	Ptprn	0.28045	0.23352	0.31484	4.82822	4.96357	4.50313
2.84414	2.66895e-115	up	P70669	Phex	1.08976	1.27876	1.45162	8.73391	9.39728	8.53534
2.26452	1.00258e-114	up	Q9QXJ2	Stat2	11.4043	10.2213	10.3979	50.2069	49.9057	49.6046
3.54861	4.75491e-114	up	P17095	Hmga1	9.92303	9.15135	10.4128	119.43	100.359	115.872
2.81549	1.68322e-113	up	Q9R111	Gda	1.3117	1.27146	1.37061	8.30863	9.40495	9.35874
2.2597	2.39602e-113	up	A0A0R4J022	Gpr137b	11.4019	12.4678	12.8248	55.9598	57.7278	57.1705
3.06995	6.58456e-113	up	O88343	Slc4a4	0.49653	0.37686	0.48594	3.64719	3.65987	3.80503
2.75139	3.8229e-112	up	Q8CFF0	Parp11	1.27091	1.24493	1.32503	8.42008	8.3632	8.37303
4.1975	5.04119e-112	up	Q61093	Cybb	0.13856	0.21026	0.23033	3.14357	3.80611	3.37135
5.79478	8.54858e-112	up	P12960	Cntn1	0.00656	0.02913	0.03473	1.17374	1.21765	1.3971
2.16707	5.14293e-111	up	Q6PD18	Adamts7	19.629	20.1566	19.8369	85.6494	82.5307	92.2122
2.16083	3.76517e-110	up	P12032	Timp1	126.837	143.299	121.348	579.189	576.582	546.228
2.14068	4.00999e-110	up	Q8R151	Znfx1	21.3566	19.9607	20.985	89.4039	88.2778	89.5874
2.29864	5.15638e-109	up	Q8BZ20	Parp12	8.75077	8.39864	9.35203	41.4892	41.9939	43.3432
2.45013	1.21459e-108	up	Q3UMK5	Fosl1	9.58271	12.3766	10.0359	57.6389	53.1568	59.0945
3.95435	2.93263e-108	up	A6MDC6	Etv4	1.32121	1.54913	1.20937	19.3353	22.8762	19.2685
4.20752	8.12071e-108	up	P12804	Fgl2	0.30232	0.18537	0.29189	4.63512	4.75142	4.64387
2.1004	1.40829e-107	up	M0QWP1	Agrn	25.6243	22.1799	23.1213	98.3007	97.6521	100.014
2.27741	2.22302e-107	up	Q3UIR3	Dtx3l	6.54008	5.78439	6.25528	28.3579	29.0796	30.2055
2.80394	8.61949e-107	up	Q8VE94	Fam110c	2.60599	2.15035	2.05553	15.2624	14.6414	16.394
5.6406	1.62648e-106	up	Q3TD29	Gm14636	0.02208	0.03485	0.04479	1.53075	1.56631	1.8309
6.33098	1.82802e-106	up	-	Gm7609	0.0992	0.14678	0.09844	9.1178	7.7734	10.0343
2.81333	2.42933e-106	up	Q3U1J7	Adam8	1.64499	1.3231	1.47453	10.5776	10.2475	9.57215
2.15372	1.79433e-105	up	Q62120	Jak2	14.8787	14.1604	13.9897	62.0842	62.7983	61.3762
2.29932	2.74627e-105	up	Q9QUR8	Sema7a	8.3478	9.25252	8.3277	41.542	42.6172	39.9295
6.34792	2.94083e-105	up	Q9JJZ9	Cngb3	0	0.05836	0.0232	2.13323	2.14782	2.13159
2.39998	1.28038e-102	up	Q61805	Lbp	3.69351	3.54531	3.56873	18.5121	18.9526	18.0243
3.84528	1.38212e-102	up	Q8R116	Notum	0.44987	0.83679	0.44217	7.69489	8.03886	8.37706
2.33682	2.60698e-102	up	Q0WXH7	H2-Q4	19.3087	24.3911	20.807	110.647	97.0751	108.958
2.08084	1.35051e-100	up	Q05BC3	Eml1	12.3559	12.1016	12.6941	50.9799	50.9256	50.9701
6.85273	4.38609e-100	up	P97369	Ncf4	0	0.03778	0.08109	4.64658	4.41437	4.25427
2.41536	2.032e-99	up	Q9QUN3	Blnk	2.56764	2.53016	2.29445	12.8078	13.443	12.1084
2.44651	3.21622e-99	up	P02798	Mt2	171.81	219.837	213.463	1125.29	1105.14	975.234
2.00351	7.11611e-99	up	Q9CQW9	Ifitm3	349.57	407.451	353.141	1489.5	1459.87	1378.04
2.08965	1.31305e-98	up	Q61510	Trim25	11.9442	11.0893	12.0468	48.845	48.3344	48.0854
2.89233	1.92614e-96	up	P21958	Tap1	2.50107	3.38975	2.762	20.2267	19.437	22.7473
2.11256	7.21663e-96	up	Q8BVZ5	Il33	16.3014	14.4981	15.3911	65.9218	64.7244	63.7207
2.19993	4.41445e-94	up	Q9D1A2	Cndp2	13.0801	11.3894	11.2863	54.7652	52.584	52.5175
1.97114	1.30807e-93	up	Q792Z7	H2-D1	59.7001	50.3882	56.338	214.593	211.982	208.456
6.05829	3.84222e-93	up	Q8BS13	A530032D15Rik	0.03862	0.03809	0.18734	5.58796	6.24292	5.28002
2.03572	6.28116e-93	up	Q99MU3	Adar	7.8331	7.39559	7.365	28.0569	30.8719	31.1893
5.28521	1.36252e-92	up	Q8C110	Slitrk6	0.0949	0.0144	0.08371	2.15979	2.50467	2.68653
3.56477	1.94478e-92	up	Q8BFV3	Dusp4	7.13345	7.13111	8.21021	89.039	76.481	93.1121
2.45973	2.01812e-91	up	Q9DBB1	Dusp6	7.75261	9.52359	9.30952	49.1353	43.1449	49.8537
2.20871	8.2784e-90	up	-	Gm45774	8.78594	10.6197	9.40423	46.027	43.8284	39.5991
3.99892	4.77695e-88	up	Q8BTE6	Wfdc21	2.49606	2.04003	1.88716	36.374	31.6624	31.9275
4.19107	6.40345e-88	up	F8VQG4	H2-T24	0.3759	0.25185	0.41289	6.1283	6.44826	5.93406
4.27851	6.66751e-87	up	-	Slfn10-ps	0.22651	0.22343	0.10555	3.31413	3.59695	3.57584
1.93615	3.86604e-86	up	O08528	Hk2	12.7014	12.2524	11.997	46.5949	44.9243	46.0297
1.93366	4.66836e-86	up	Q91VH2	Snx9	31.4711	31.7584	29.4864	115.576	116.474	112.444
5.36502	1.81153e-85	up	Q3KNJ6	C130026I21Rik	0.01618	0.11567	0.04994	2.4302	2.49786	2.31711
2.45932	1.22584e-84	up	B1AWD0	Pde4b	0.82067	0.8124	0.77818	4.10325	4.15277	4.64107
2.00275	2.79189e-84	up	A0A0R4J1V1	Slc39a14	11.4329	10.1068	10.4792	45.123	39.9149	39.8275
3.2286	4.55951e-84	up	-	9130208D14Rik	0.36498	0.30141	0.2583	2.56224	3.10279	2.77187
2.11882	6.91541e-84	up	P50285	Fmo1	3.45402	3.49178	3.67246	13.8194	16.0737	14.9609
4.02844	1.06113e-83	up	-	Gm16685	0.40828	0.78626	0.39442	8.49818	9.06317	7.59888
1.92668	1.31596e-83	up	Q9JME2	Chst11	11.7964	10.6388	12.097	41.737	43.5742	42.4217
1.88586	1.86159e-83	up	E9Q2L7	Rnf19b	31.7971	32.1831	32.0919	115.071	112.299	117.936
2.68833	2.33868e-83	up	Q6NVG5	Mreg	2.04624	2.36595	2.48028	14.28	14.7991	14.1095
4.24265	3.45712e-83	up	A0A0R4J207	Prg4	0.57129	0.63485	0.66339	10.7948	10.5951	13.014
4.08305	3.95324e-83	up	Q3U472	Cd274	0.19654	0.2023	0.25628	3.75892	3.57946	3.45941
1.97942	5.9148e-83	up	E9QP36,B2RTE7	Plekhn1	4.87421	4.94721	4.81733	17.6057	19.5439	18.9914
3.29223	1.02849e-82	up	Q566K0	Hmga1b	30.7132	35.3368	32.657	329.384	276.581	333.966
1.8305	9.02323e-82	up	Q7TNB8	Sbno2	14.3028	14.6524	14.5512	50.7453	47.4689	52.2618
2.16036	4.8907e-80	up	Q8CAS9	Parp9	3.42419	3.6408	2.62251	13.6412	14.3294	14.1407
1.82279	6.78991e-80	up	Q61609	Slc20a1	21.9875	21.5571	21.7674	76.9948	75.6243	72.1278
1.85404	2.10277e-79	up	Q9DCS1	Tmem176a	19.6836	20.8302	21.2388	73.3362	72.2122	71.5379
2.01268	2.78763e-79	up	Q6WQJ1	Dagla	4.77974	4.62971	4.63646	18.5968	17.2599	19.2736
2.1672	6.31495e-79	up	Q548X8	Slpi	11.4362	15.6661	10.8972	55.6802	56.5052	53.6308
1.8559	7.6291e-79	up	Q03963	Eif2ak2	14.5282	13.0229	13.4316	46.4269	50.2661	47.6502
1.88883	1.0672e-78	up	P14901	Hmox1	29.9524	30.3383	29.7956	110.602	109.869	104.012
1.80265	1.50747e-78	up	G5E8Q0	Lyst	8.38352	5.95598	7.24783	23.8454	24.8073	24.6803
1.83518	1.59163e-78	up	Q9JMK0	B4galt5	19.9587	18.525	18.3337	65.9397	65.7576	65.5375
5.06487	8.43621e-78	up	Q2TA93	Gbp11	0.06898	0.06805	0.16733	3.08864	3.22365	3.594
7.33346	1.45211e-77	up	G3UXS8,G3UZV2	Ifi206	0	0.03999	0	2.01617	2.16172	2.03016
1.73283	6.34429e-77	up	Q9Z0J0	Npc2	112.245	118.696	113.449	371.427	378.104	363.597
2.16116	2.22128e-76	up	O35565	Fgf10	3.04399	3.12202	2.93125	12.6313	14.1183	12.8237
1.81542	5.27515e-76	up	Q99N57	Raf1	11.0963	10.7201	11.389	37.5597	38.5335	37.5901
1.94516	8.74649e-76	up	Q9D2Y4	Mlkl	13.4798	12.6535	13.5556	48.7582	49.9394	49.9808
3.39986	1.20971e-75	up	F6S7Q2,Q3U0L7,Q3T9T0	AW011738	0.98816	1.17296	0.75344	10.2199	8.82606	10.8531
1.83256	1.38903e-75	up	B1AT32	Ino80d	3.67035	3.13091	3.45173	11.7852	12.1377	11.6153
4.51633	1.74357e-75	up	Q8VI94	Oasl1	0.19582	0.16974	0.14132	3.65922	4.00328	3.62683
4.09951	2.7449e-75	up	O35457	Ccrl2	0.4408	0.39955	0.36254	6.10384	7.61193	6.34918
1.79047	9.78972e-75	up	Q3UQT3	Mmp11	27.9986	31.2939	29.7922	100.693	95.7317	103.174
2.24609	1.06465e-74	up	P70236	Map2k6	3.28025	2.93865	2.76656	13.9337	13.3404	14.2011
3.44995	2.09113e-74	up	Q8CC52	Epha7	0.19571	0.08958	0.14087	1.46129	1.5293	1.55071
5.98185	2.21367e-74	up	Q9R0N7	Syt7	0.01277	0.01679	0.0319	1.0861	1.44559	1.24287
3.43889	3.53894e-74	up	E9PYZ4	Trim34a	0.5672	0.55948	0.52137	5.57231	5.8086	6.00229
2.00335	5.46081e-74	up	P06795	Abcb1b	2.77747	2.64416	2.50458	10.5368	10.3228	10.0553
3.68721	1.17638e-73	up	Q14B62	Ptchd1	0.2369	0.41655	0.39975	4.23121	4.27465	4.66393
1.69956	1.78096e-73	up	P53690	Mmp14	58.6254	59.3877	55.9189	183.337	184.056	182.053
1.68253	4.93312e-73	up	Q543M3	Ctsl	113.523	121.344	114.625	364.574	368.079	358.218
2.19075	2.41977e-72	up	P06339	H2-T23	20.8109	25.2251	21.3191	106.299	90.5336	102.035
3.1358	6.27147e-72	up	P47879	Igfbp4	2.9262	2.9175	1.97215	23.2702	19.6379	23.9073
1.75637	1.2999e-71	up	Q8BGA2	Lhfpl2	9.58143	9.08465	9.63563	28.7644	32.6418	31.6067
1.73734	3.83068e-71	up	Q7TMD4	Npc1	8.82793	7.84958	8.17247	25.6194	27.49	27.5081
1.84247	6.21681e-71	up	F8WIK2	Parp8	4.19907	4.23819	4.2018	15.4958	13.8635	14.7241
2.17041	8.57055e-71	up	Q99JR5	Tinagl1	2.35081	2.45894	2.91929	11.9162	10.2992	11.6165
1.68701	1.00254e-70	up	A2AAY5	Sh3pxd2b	20.42	17.4552	18.7921	56.8655	60.6302	60.0649
1.73558	1.29174e-69	up	Q61263	Soat1	7.77335	7.32616	7.73913	24.7438	24.9576	24.2872
5.90762	1.97393e-69	up	-	Gm5970	0.17817	0.05021	0.0449	5.42785	5.40462	5.20549
2.19774	2.01735e-69	up	E9Q649	Gcnt4	1.91657	1.9055	2.0206	8.2679	8.95245	8.84916
1.89875	2.06017e-69	up	Q80WV3	Chst2	3.45497	3.59545	3.41448	12.9723	12.4762	12.5004
1.83387	2.38443e-69	up	Q5HZI3	Nmnat2	6.43276	5.8277	5.77802	20.4224	21.5765	20.5695
1.84184	2.48486e-69	up	Q4VA05	Foxs1	25.0253	26.4315	25.4476	90.774	87.7386	89.5597
6.74367	3.97644e-69	up	Q9Z0I7	Slfn1	0	0.03276	0.05859	3.40295	2.62028	3.45774
2.9246	4.58934e-69	up	Q99NH8	Trem2	0.51001	0.57097	0.46918	4.12182	3.65709	3.66448
2.01025	5.94289e-69	up	Q9D9V7	Dennd6b	2.70613	3.05767	2.54442	10.8262	11.3112	10.4033
2.49169	1.09066e-68	up	Q8VD31	Tapbpl	2.35555	1.85621	2.40276	12.4033	12.5677	11.2433
1.73611	1.97407e-68	up	Q3TVD4	Tgif1	11.5661	11.2541	10.6462	35.2446	38.0646	35.141
1.95119	4.37726e-68	up	P70324	Tbx3	2.89232	2.99586	2.87476	11.1094	10.9475	10.8969
1.68404	4.64387e-68	up	G5E899	Serpine1	27.4336	28.813	27.9666	87.9623	91.3256	83.8682
1.64831	4.13999e-67	up	G5E829	Atp2b1	10.8811	9.29163	9.57184	30.2408	31.2626	29.2375
1.64931	9.14859e-67	up	Q9Z277	Baz1b	11.0368	9.61116	10.1707	30.2775	32.0072	31.7854
1.7123	1.14132e-66	up	Q8BUB4	Wdfy2	7.60384	6.20075	6.9419	21.7086	22.2867	22.1722
1.67437	1.62282e-65	up	A7ISP9	Eml4	15.2226	14.2726	15.1095	45.9417	46.8172	45.7431
1.66312	4.02864e-65	up	Q3UWM4	Kdm7a	9.34043	7.44203	8.25517	25.8394	26.2371	25.1101
2.7357	2.69223e-64	up	Q5BKP3	Bcl6b	0.87802	0.87428	0.69005	5.17441	5.45004	5.19916
5.20635	4.15154e-64	up	Q543A9	Ptger2	0.0745	0.01176	0.02103	1.44981	1.3087	1.11897
2.22506	4.81807e-64	up	Q9Z306	Slc22a4	2.82476	3.16303	3.11186	14.1576	13.4972	13.7072
2.00889	6.22522e-64	up	P32299	Bdkrb2	3.46486	3.30098	3.90939	13.7965	14.5346	13.4644
1.82681	7.16199e-64	up	Q9D8T2	Gsdmd	10.4104	11.0458	10.6298	35.8209	37.9097	36.954
1.59531	1.21526e-63	up	P19788	Mgp	150.297	173.214	158.918	483.796	481.061	452.281
6.33439	2.17539e-63	up	Q5QNV9	Ccl4	0	0.3238	0	9.1995	8.37344	7.58082
1.81067	2.99322e-63	up	Q9EQH2	Erap1	3.97518	3.24801	3.47825	11.1896	12.5154	12.8324
1.86427	4.06484e-63	up	Q61824	Adam12	2.12381	1.78739	1.98437	6.53712	7.19626	7.15556
1.59287	4.57386e-63	up	Q62011	Pdpn	89.651	95.0516	91.4064	273.9	269.784	266.229
5.6108	1.3512e-62	up	Q3TR44	A530040E14Rik	0	0.03943	0.12928	2.23857	2.95127	2.80556
1.83084	2.3795e-62	up	Q61179	Irf9	4.65761	3.51442	4.63042	14.4162	14.9503	14.9703
2.40646	3.22459e-62	up	Q811W2	Cyp26b1	1.07855	0.8357	0.89014	5.05572	4.49599	4.92213
1.60178	4.77798e-62	up	Q99KU0	Vmp1	27.9778	30.8621	28.0962	82.8064	88.4195	85.3259
1.66814	5.60211e-62	up	Q3UDW8	Hgsnat	16.206	17.2973	17.7188	50.6179	56.0443	51.633
1.64683	5.75608e-62	up	Q6L8F5	Bhlhe41	9.46958	10.1722	10.1485	30.1968	29.9773	30.5328
1.98769	5.81988e-62	up	Q9D1D1	Tspan11	2.27804	2.45914	2.69883	9.09858	9.32754	10.247
1.81219	6.45578e-62	up	Q9R0C8	Vav3	4.40687	3.5843	3.83259	13.1967	13.2898	13.9266
3.88649	1.57993e-61	up	P51910	Apod	0.13812	0.36726	0.27015	3.44822	4.08621	3.58653
4.81902	1.74014e-61	up	P18340	Cxcl9	0.14367	0.04555	0.06336	2.5721	2.30781	2.08442
1.61538	1.84727e-61	up	O88325	Naglu	31.3645	33.1604	33.1864	100.085	100.745	90.3158
1.6967	4.07796e-61	up	P61600	Naa20	11.6411	10.84	10.1614	33.2113	36.5367	33.2003
2.72093	4.19477e-61	up	P11672	Lcn2	0.80829	1.01263	1.54563	7.28203	6.69661	7.59147
1.86834	1.04718e-60	up	P70166	Cpeb1	4.50386	3.86724	4.60443	15.4927	15.0326	15.5746
2.51754	1.30133e-60	up	P20334	Tnfrsf9	1.22235	1.817	1.3139	8.01438	7.81939	8.3748
3.57302	1.33527e-60	up	Q8BQN5	Fam78b	0.18595	0.13515	0.11223	1.7392	1.66249	1.62084
1.60021	1.6812e-60	up	Q62426	Cstb	132.222	159.511	141.462	442.898	428.821	404.923
2.03805	2.75313e-60	up	Q9DBB4	Naa16	0.68655	0.6762	0.75675	2.78905	2.70797	2.96887
1.84303	4.82269e-60	up	Q3USW5	Foxred2	9.92271	8.43574	10.9958	32.5681	37.1235	32.7926
1.76768	6.41938e-60	up	O54910	Nfkbie	9.30323	11.5023	11.723	38.0338	32.981	36.6305
1.54338	6.58435e-60	up	Q61333	Tnfaip2	42.533	43.4123	47.7438	120.817	127.541	130.594
1.95893	8.09453e-60	up	Q8C2L6	Tmem161b	1.99191	2.16714	2.00986	8.14468	7.53261	7.64231
1.73297	1.17162e-59	up	Q9R0T8	Ikbke	3.5334	3.17048	3.05009	10.2957	10.852	10.4008
1.55583	1.21882e-59	up	Q3TNN6	Capg	53.011	56.8289	51.644	152.692	157.012	151.954
2.78118	1.78667e-59	up	A2RSV5	Isl1	0.49644	0.64777	0.79648	3.99106	4.34623	4.6254
1.71836	2.48285e-59	up	Q9D8C4	Ifi35	17.8233	19.499	15.7925	57.5174	55.7586	56.6652
1.61409	2.62622e-59	up	P36371	Tap2	15.6761	17.7359	15.6614	51.757	45.1253	49.1598
5.11362	2.71195e-59	up	-	Gm43196	0.10249	0.12276	0.03874	2.91943	3.03815	2.92606
3.30642	2.77164e-59	up	Q9ER80	Rtp4	2.36019	2.24928	2.27401	23.0887	24.1674	18.9996
2.13463	3.49483e-59	up	Q8CE94	Slc16a13	2.90948	3.14574	3.26961	12.9461	14.1037	12.7669
1.58417	4.07069e-59	up	Q3UPZ0	Sema5a	4.84823	3.98332	4.68117	12.9223	12.8813	13.6272
1.99502	5.25508e-59	up	Q08EE6	Tsku	4.12005	3.40335	3.41038	14.4877	13.5652	14.3668
1.70231	8.49613e-59	up	Q8CIE4	Parp10	13.09	12.5513	12.3956	38.7083	43.8449	37.8634
6.87073	2.15367e-58	up	Q3U593	Tnf	0.07554	0	0	2.54521	2.9162	3.22863
1.61403	2.98332e-58	up	Q9JJ00	Plscr1	22.3836	23.1146	24.3624	69.6384	71.5698	66.7648
2.13177	3.85723e-58	up	P31996	Cd68	5.2447	6.13273	7.57998	27.8452	26.5813	26.3371
2.60005	1.446e-57	up	Q9CXB2	Slc10a6	1.52278	1.39426	1.58099	8.25967	9.3458	8.92693
1.55245	2.18849e-57	up	Q543W3	Thbd	24.4874	24.429	25.3944	73.469	67.0634	71.4591
4.19379	3.38016e-57	up	A0A0M5HDY5	Prl2c3	0.53482	0	0.42156	6.18722	5.3156	5.61911
1.66491	5.45561e-57	up	Q9QZM3	Clcf1	9.3612	9.59153	8.83072	29.3498	27.2419	29.0862
1.5852	6.24673e-57	up	P18581	Slc7a2	31.9371	27.1863	19.9295	76.6971	77.4535	76.7127
1.51814	7.19018e-57	up	P49282	Slc11a2	21.5523	21.0429	20.3747	58.3075	58.5562	58.5718
3.84031	1.98019e-56	up	Q9QZB6	Nr4a3	0.14217	0.22947	0.20976	2.52223	3.11352	2.45171
1.47526	1.99447e-56	up	O35375	Nrp2	36.7587	28.0087	34.2737	89.0003	88.5337	90.5349
3.78685	1.77096e-55	up	-	4930471E19Rik	0.32995	0.37309	0.30524	4.51693	4.79239	4.22143
2.6902	2.85225e-55	up	Q64281	Lilrb4	0.50628	0.5286	0.44657	3.04202	3.26904	2.98749
1.57768	3.39324e-55	up	Q8K1H1	Tdrd7	13.5714	13.2402	12.2606	36.6	39.3486	37.497
2.00431	3.42985e-55	up	Q3TBT3	Tmem173	4.06049	4.00525	4.2932	15.5461	16.7597	15.9221
7.68393	8.32849e-55	up	P62810	Wfdc18	0.05074	0	0	3.11488	3.14644	3.99473
1.62237	9.79527e-55	up	Q8K482	Emilin2	9.39617	9.31519	9.77877	28.821	26.7404	29.7486
1.49036	1.70161e-54	up	Q9JHF5	Tcirg1	26.9628	29.1607	29.289	80.5465	74.0071	78.7779
2.68568	1.8833e-54	up	G3X973	Stab1	0.21811	0.26411	0.26537	1.54833	1.53023	1.59633
1.69137	2.05934e-54	up	Q9CRY7	Gdpd1	10.7918	11.011	10.4482	34.4069	34.5596	32.3375
1.93729	2.06569e-54	up	Q1HL35	Dusp5	4.65581	4.1357	4.38273	15.8807	17.2919	15.9231
1.82749	6.09536e-54	up	D3Z3Y7	Plekha4	2.16673	2.50863	2.21973	7.86855	7.72492	8.19505
7.70937	7.17777e-54	up	Q9EQ09	Olr1	0	0.01709	0	1.03588	1.09138	1.31594
7.85567	8.18755e-54	up	-	Gm43068	0	0	0.04289	2.79441	3.21491	3.64719
1.63397	1.07681e-53	up	Q8VCV1	Abhd17c	6.96501	6.80067	6.85191	21.0603	20.647	20.5358
1.8342	1.32522e-53	up	E9Q987	Trim12c	3.93096	3.79585	3.51847	12.2808	13.4108	13.3124
2.71877	2.32265e-53	up	Q9Z0M9	Il18bp	0.80804	0.63562	0.90221	5.40575	4.8373	4.78881
1.47792	4.69321e-53	up	Q3UZK0	Lpgat1	14.8492	12.9883	13.2756	37.9835	36.8601	36.5947
2.04137	7.06449e-53	up	Q3U7P6	Gch1	1.14625	1.36753	1.29058	4.8337	5.36669	5.02157
1.5608	8.13501e-53	up	Q69Z66	Mysm1	5.55294	4.59009	5.24291	14.2336	14.6926	15.2489
1.47101	1.92958e-52	up	P48026	Sat1	37.0878	38.6579	35.3121	100.921	100.904	97.5793
3.40289	3.61373e-52	up	-	Gm42876	0.37546	0.26589	0.21654	2.79504	3.16847	2.8748
1.60459	3.82488e-52	up	Q0VEE0	Nt5e	3.83201	3.81892	3.66097	11.3832	10.9323	11.1435
1.43923	5.63806e-52	up	Q5SSL4	Abr	17.004	15.8675	15.8839	42.6195	42.6171	43.3855
1.7458	8.80396e-52	up	Q9R1Q6	Tmem176b	26.0624	28.5536	25.7465	95.8464	85.1142	81.1129
1.8396	1.22244e-51	up	Q5SSM3	Arhgap44	2.40684	1.97273	2.03385	8.15587	7.03056	7.15615
2.05966	1.24217e-51	up	Q3UZI9	Stx3	1.27902	1.24023	1.25725	5.10814	4.97183	5.23381
1.40257	1.6314e-51	up	P33434	Mmp2	149.068	154.625	159.376	395.994	394.807	399.716
4.20866	3.19703e-51	up	-	5830432E09Rik	0.06077	0.05245	0.07147	1.22247	1.0435	1.05688
1.55194	3.77608e-51	up	Q8CJ96	Rassf8	7.29654	7.26867	7.6368	22.9572	19.6223	20.7373
1.69875	3.94859e-51	up	Q8K1Z8	Mxd1	2.93012	2.71542	2.62702	9.05821	8.43763	8.63051
3.90768	4.30618e-51	up	Q542A3	Serpinb2	0.20423	0.20795	0.24407	3.31461	3.09665	3.16736
1.45748	4.51367e-51	up	Q9WUU8	Tnip1	27.5141	26.8033	25.5729	72.2024	74.7116	66.5166
1.44753	5.44154e-51	up	Q3UPF5	Zc3hav1	17.1945	16.9068	18.4233	46.1334	46.3171	46.8867
1.87743	6.10215e-51	up	P35969	Flt1	0.76438	0.80146	0.90471	2.96326	2.95321	2.91068
1.66382	7.70468e-51	up	B2RQZ3	Slc41a2	4.51913	3.91543	3.95045	13.226	13.1716	11.7933
4.04399	1.68758e-50	up	-	E230013L22Rik	0.1084	0.20562	0.57367	4.57992	4.20891	5.43038
1.43141	4.6693e-50	up	Q3U711	Plin2	31.8016	33.5857	31.8446	82.4024	89.2782	83.3395
2.8488	5.84657e-50	up	Q8BFQ3	Gpr68	0.27454	0.36036	0.29936	2.14324	2.45776	1.93957
2.04913	7.43326e-50	up	Q8BIA3	Mkx	1.71907	1.61012	1.97541	7.56718	6.73565	7.0533
1.45955	1.39544e-49	up	Q9EQY0	Ern1	9.17022	8.38055	8.49293	23.028	23.5075	23.1517
1.66329	1.699e-49	up	Q91V08	Clec2d	14.9015	18.7761	17.9043	55.1076	53.909	49.7706
3.96973	1.9512e-49	up	Q8C255	Dpep2	0.16033	0.09705	0.06428	1.38591	1.71978	1.80618
1.43377	2.0435e-49	up	Q8CI59	Steap3	16.6968	16.2026	16.0414	43.6588	42.1356	42.8125
1.41703	3.02266e-49	up	Q9QWV9	Ccnt1	14.443	11.0241	13.9814	33.7101	34.4776	34.3599
2.52814	3.05326e-49	up	P52624	Upp1	1.31791	1.51016	1.47573	7.47462	8.88111	7.77927
1.66994	3.33737e-49	up	-	Gm6548	15.5951	18.6063	16.3571	51.308	52.489	52.5762
Inf	3.49039e-49	up	D3YVI9	Trim30c	0	0	0	1.8399	2.00197	2.03343
1.52219	3.8386e-49	up	A0A0R4J254	Xpo4	4.01058	3.49655	3.9154	10.6864	10.5172	10.7211
1.46956	5.85252e-49	up	Q3U182	Crtc2	14.8934	14.2471	13.9272	37.7327	38.6581	39.629
5.81481	6.13804e-49	up	-	Gm2666	0.12158	0.11993	0.03064	5.01864	4.54295	5.34032
1.88887	8.52378e-49	up	Q99PU5	Acsbg1	2.89416	2.35922	2.81039	9.31938	10.0004	9.74593
1.52594	1.04183e-48	up	Q76LS9	Mindy1	5.96689	5.94481	5.48091	16.2441	16.2755	16.1961
1.45966	1.23869e-48	up	E9PZJ8	Ascc3	3.94472	3.48484	3.82884	10.0334	10.088	10.0089
1.48868	1.43345e-48	up	E9QAE3	Btaf1	7.306	5.96277	6.60733	18.6868	17.6877	17.9155
3.01866	1.70169e-48	up	E0CYY5	Sh2d6	1.37204	0.94912	1.21023	8.13421	10.4391	9.29713
1.36591	1.9197e-48	up	Q3V1F2	Sdc1	80.811	87.2059	86.6083	214.305	210.07	213.739
2.267	2.67645e-48	up	Q9CQG7	Slc25a37	58.3759	44.0432	46.7735	218.805	260.781	219.611
1.45598	3.25208e-48	up	P19182	Ifrd1	10.1101	10.7908	11.1082	28.5457	28.4985	28.3454
8.62742	4.09448e-48	up	P01575	Ifnb1	0	0	0.0364	4.20969	5.55634	4.22953
1.61288	7.21611e-48	up	A2A7S8	C77080	27.451	29.8581	30.6769	89.3004	79.1707	93.1728
1.42158	1.59886e-47	up	P61208	Arl4c	13.9906	14.22	13.8444	36.2828	36.3483	36.9319
1.51573	1.91263e-47	up	P70343	Casp4	9.20609	10.2288	9.74298	27.2826	26.8936	26.9411
1.97885	2.1055e-47	up	O08543	Efna5	2.14171	1.55225	1.68261	6.89157	6.8866	6.85897
1.40032	4.48966e-47	up	Q8VBW1	Slc6a8	16.0073	21.0663	20.7927	49.6482	48.5906	50.1782
3.09553	5.55558e-47	up	-	Gm46432	1.96477	2.10552	1.45491	15.0028	16.5284	14.3963
2.30394	7.22174e-47	up	P49003	Bmp5	0.99966	0.92159	0.8716	4.21667	4.69801	4.50298
4.71258	1.22016e-46	up	-	Tbx3os1	0.12705	0.03374	0.05172	1.53824	2.1176	1.78927
1.5555	1.53501e-46	up	P48540	Gdnf	7.16914	7.48294	7.19307	20.5739	21.1118	20.757
3.52629	2.03955e-46	up	Q3SXF0	Ifitm6	1.16281	0.59036	0.51284	7.81404	8.05411	9.59132
1.32746	2.64547e-46	up	P39061	Col18a1	50.9717	52.4025	49.1289	124.9	119.517	127.776
1.33061	3.57611e-46	up	Q9EP71	Rai14	38.4091	35.0544	36.8153	88.3902	91.493	89.967
2.28424	4.4099e-46	up	-	AC162302.2	2.2627	1.80835	1.974	9.23958	9.59628	9.82544
1.82044	4.80742e-46	up	Q8CB10	9930111J21Rik2	1.53719	1.20084	1.673	5.24868	5.02138	4.89464
1.63253	6.58417e-46	up	Q8BHN9	BC022687	8.61421	10.5843	8.82406	29.1046	28.6992	26.6455
5.28907	9.23212e-46	up	Q9D3G2	Slamf8	0.0201	0.0347	0.06207	1.49869	1.59115	1.34869
7.6177	1.09835e-45	up	Q6VYH9	Hsh2d	0	0	0.02994	2.05992	1.94075	1.7154
1.40226	2.19487e-45	up	Q9JHI0	Mmp19	18.13	19.8709	18.6578	48.0873	48.4028	49.1171
2.92095	2.37778e-45	up	-	Gm7160	0.98292	1.00187	1.0115	7.38007	6.87265	7.81487
1.34923	2.52509e-45	up	Q7TPH6	Mycbp2	7.60834	5.71884	6.57702	16.3051	16.6327	16.4339
2.12541	2.53473e-45	up	Q61645	Hr	0.79402	0.70159	0.63133	2.77921	3.10213	3.14885
1.36067	3.29205e-45	up	Q99JY8	Plpp3	34.3363	34.4973	35.8827	85.8307	87.921	87.7911
2.15358	3.32043e-45	up	Q8WLM9	H2-T10	1.45296	1.57606	1.00213	5.65768	6.34765	5.43606
4.79807	3.97566e-45	up	E9Q0R4	Slfn8	0.27993	0.09702	0.21689	5.74105	6.08629	4.2964
1.4806	4.32831e-45	up	Q8C4S8	Dennd2a	5.06933	4.76808	4.63954	12.9879	13.6326	12.6836
1.33842	6.66602e-45	up	Q923Z0	Gprc5b	30.0052	31.1268	28.5805	74.2732	72.6948	73.6514
3.46854	7.10067e-45	up	Q9JJC0	Slc16a11	1.41789	2.44456	1.88135	23.1299	17.3576	21.2331
1.71598	1.18197e-44	up	B2RSR0	Cyp4v3	3.31619	3.37931	3.45564	11.0298	10.9003	10.5037
1.46614	2.85509e-44	up	Q8R3S6	Exoc1	3.07147	2.73305	2.99943	7.92496	7.34417	8.39603
4.2138	2.9037e-44	up	Q3UCF3	AA467197	0.5017	0.08882	0.18155	4.21582	5.00363	4.7943
2.90328	5.14362e-44	up	Q5FWH4	Ces1a	0.68153	0.59077	0.57687	4.86166	4.25236	4.34875
3.32122	5.23754e-44	up	Q3SXA6	Tnip3	0.04962	0.10208	0.07628	0.69102	0.74573	0.77404
1.33126	6.03332e-44	up	Q8BL66	Eea1	13.6783	12.3718	13.4	31.3965	32.2662	32.9144
1.32488	9.68149e-44	up	Q99JI6	Rap1b	46.3087	46.9702	48.4346	115.682	115.084	114.501
1.34438	9.8999e-44	up	Q8CBU4	Ezr	28.7121	29.5789	28.4419	74.4797	70.5008	69.2061
2.01948	1.06521e-43	up	Q60837	Il12rb1	1.03673	1.55439	1.69924	5.97553	5.15224	5.76754
2.48821	1.29139e-43	up	-	Gm5454	1.35265	2.24826	1.55012	9.34065	9.85824	8.86169
5.99066	2.04718e-43	up	-	Gm43694	0.02766	0.04093	0.09759	3.10238	3.71074	3.45331
1.34328	3.28926e-43	up	O08808	Diaph1	14.1304	12.8569	13.588	33.6817	30.7918	35.682
1.33753	4.94361e-43	up	P26618	Pdgfra	9.58423	8.25689	8.96187	21.8926	21.7028	22.3187
2.52144	5.8358e-43	up	O88492	Plin4	0.38843	0.42014	0.3946	2.19351	2.25714	2.26628
1.4439	5.97066e-43	up	Q8K094	Pvr	6.11743	5.37842	5.96902	15.9431	15.6757	14.6167
2.86245	6.37793e-43	up	O89103	Cd93	0.22019	0.25148	0.16151	1.49132	1.3847	1.60018
1.5947	7.12544e-43	up	Q8JZP3	Klhl2	1.93633	1.79608	1.91907	5.79207	5.61791	5.19715
1.51747	9.24067e-43	up	Q8K4K4	Trib1	3.60139	4.08501	3.6158	10.9411	10.1194	10.3964
1.35967	1.07224e-42	up	Q08048	Hgf	9.95381	8.15722	9.51316	23.3976	22.837	22.762
1.31543	1.07886e-42	up	P36363	Fgf7	35.7968	35.3662	34.433	85.8012	86.6707	83.1526
1.46554	1.09315e-42	up	Q64378	Fkbp5	4.78641	4.99718	4.46435	12.086	13.1007	13.0773
2.0423	1.22274e-42	up	Q544D7	Slc27a1	12.3937	15.0505	14.3874	58.788	49.166	59.504
1.8657	1.33946e-42	up	P49446	Ptpre	1.14083	0.63897	0.88987	2.95081	3.32229	3.20859
1.27645	1.64114e-42	up	Q6NWW9	Fndc3b	25.2447	21.3232	23.2908	54.3476	55.4943	54.8481
1.34639	1.96103e-42	up	Q9CQU5	Zwint	16.4389	16.4906	17.4556	42.2144	41.6865	40.7071
1.50901	1.99528e-42	up	Q2TBA3	Malt1	2.13638	1.98244	1.94608	5.72425	5.56981	5.49968
1.34728	2.14315e-42	up	Q9Z1E3	Nfkbia	39.4771	50.9056	46.454	115.391	108.924	113.998
1.57239	2.99625e-42	up	Q6PDM6	Mcf2l	1.66277	1.19632	1.29872	4.28364	3.77975	3.97761
1.34198	3.44105e-42	up	Q9ET26	Rnf114	20.276	23.4252	19.6744	51.7941	51.5075	52.872
1.96563	8.87805e-42	up	Q14CH1	Mocos	2.05518	2.06427	2.07313	7.85151	7.59768	8.07436
1.94927	1.20441e-41	up	Q8C4N4	Pqlc2	1.74738	1.84518	1.61119	6.81402	6.62283	6.10628
1.28443	1.28829e-41	up	Q3UHC1	Rapgef1	20.2304	16.1394	15.2142	39.6379	40.1574	42.5146
1.26991	1.56377e-41	up	P97464	Ext1	26.4351	25.1494	26.2717	60.435	61.447	60.7548
1.31275	1.7062e-41	up	P20029	Hspa5	148.194	172.045	169.561	425.018	365.944	391.822
2.75586	2.15052e-41	up	Q5NCB2	Gm12185	0.50967	0.31421	0.38359	2.65678	2.97819	2.31238
1.23495	2.32493e-41	up	P10605	Ctsb	243.297	253.06	237.414	561.752	566.828	551.019
3.47875	4.76349e-41	up	Q5U901	Cpa6	0.04299	0.13614	0.09978	1.0652	0.98921	0.95915
5.78089	5.29978e-41	up	-	Gm2619	0.26333	0	0	4.99272	4.14466	5.09567
1.79136	7.00295e-41	up	Q8C0N2	Gpat3	2.45258	2.75486	2.03471	7.83665	8.5686	7.96701
3.75298	1.38091e-40	up	Q8R2Q8	Bst2	51.6538	65.7597	54.6624	849.488	615.85	788.981
2.18648	1.80351e-40	up	Q69Z59	Atp8b4	0.52979	0.56614	0.56775	2.34029	2.65312	2.37067
1.34688	1.9334e-40	up	F8WJB0	Med23	8.0546	7.77851	7.75744	19.0961	20.8266	18.4502
1.45857	2.07656e-40	up	Q7TN08	Dact2	8.33851	9.83965	9.73715	26.1762	23.011	25.387
1.27393	2.57609e-40	up	Q3TXV4	Rab31	35.1005	33.3055	32.3355	79.376	79.5334	78.08
1.27569	2.72992e-40	up	Q924Z4	Cers2	32.1425	30.9661	30.5093	72.846	74.4992	73.1415
2.6055	2.91037e-40	up	D3Z496	Gm10800	2.53237	2.65982	3.37125	17.5765	16.5658	16.538
1.2704	3.76699e-40	up	Q9D684	Rin2	22.6988	22.7378	21.9763	52.2366	53.3356	52.5932
1.39056	4.3082e-40	up	Q9ER62	Tnfrsf22	9.5892	7.8117	7.90155	20.6282	22.1195	21.8215
1.43179	5.14063e-40	up	Q61271	Acvr1b	6.53631	6.38865	6.44211	17.3	17.0156	16.5076
2.06743	5.33114e-40	up	Q8HW98	Iglon5	1.8828	1.52534	1.72323	6.84346	6.66499	7.42389
1.30033	5.81914e-40	up	Q9DC58	Dram1	25.1319	25.6723	26.3775	62.7939	61.9628	60.1141
2.13832	6.01566e-40	up	Q8BYI6	Lpcat2	0.93182	1.37421	1.20066	4.93357	5.05669	5.00489
1.44045	1.97747e-39	up	E9Q236	Abcc4	4.28975	3.58629	4.49532	10.836	10.8849	10.9546
1.40381	2.08719e-39	up	P70444	Bid	9.55998	8.19152	8.52866	21.9003	23.7131	22.0588
1.26193	3.30832e-39	up	D3Z624	Mroh1	6.84316	6.28102	6.37265	15.0488	15.6956	14.7472
1.3003	3.7527e-39	up	Q3UJ34	Ass1	26.72	28.007	25.7516	61.4949	62.0226	69.2093
1.31221	3.8879e-39	up	Q9CYC6	Dcp2	7.32342	6.0169	6.50053	15.8279	16.3851	15.7411
3.19059	5.61232e-39	up	Q9WU19	Hao1	0.32523	0.2406	0.53789	3.12121	3.29595	3.39007
2.60925	5.771e-39	up	P70663	Sparcl1	0.60069	0.70686	0.49731	3.23958	3.76843	3.69676
2.15136	6.37433e-39	up	B1AVH7	Tbc1d2	0.79874	0.7935	0.80771	3.3576	3.12494	3.88578
1.31301	6.41506e-39	up	D3Z079	Stxbp5	3.67091	3.01825	3.5083	8.41448	8.00866	8.23585
1.80025	7.70789e-39	up	Q9D8B1	Aig1	0.85489	0.73536	0.90103	2.83364	2.88625	2.72353
Inf	8.117e-39	up	Q3ZAX5	Il12b	0	0	0	1.47438	1.21496	1.29015
1.78964	1.60366e-38	up	Q8VDV8	Mitd1	2.82695	2.66174	2.78923	10.2479	9.04812	8.5472
1.44227	1.72304e-38	up	Q6NZQ4	Paxip1	2.1516	2.48943	2.23144	6.19939	5.65987	6.29482
1.81695	2.11712e-38	up	Q9EPU5	Tnfrsf21	2.19372	1.71342	1.95007	7.1195	6.25714	6.71236
3.0002	3.33122e-38	up	-	Snora2b	7.1165	7.35396	7.97108	58.7093	55.2756	60.6223
1.27074	3.43765e-38	up	Q99KQ4	Nampt	15.5246	14.7425	16.1731	37.016	36.4721	35.5165
2.67382	4.07212e-38	up	Q8CJC5	Neurl3	0.38003	0.50298	0.60254	3.10417	3.05043	3.05678
1.40323	7.05883e-38	up	Q6ZQF7	Jade2	2.7485	2.2855	2.40913	6.48459	6.34797	6.32768
1.20056	7.21931e-38	up	Q8CBY7	Fgfr1	27.82	27.5915	27.9147	61.8382	60.2871	64.1351
2.20815	9.71457e-38	up	-	A930037H05Rik	0.45667	0.2891	0.28858	1.42989	1.57225	1.65431
2.82078	1.47275e-37	up	P14719	Il1rl1	0.20877	0.17714	0.16038	1.33869	1.34545	1.07294
2.63569	1.64945e-37	up	Q9D5D8	Cdyl2	0.79592	0.65214	0.55485	4.24855	4.28702	3.58229
1.21864	1.79133e-37	up	O54790	Mafg	25.1006	24.5742	24.9395	55.702	55.5971	57.6009
1.85529	1.92273e-37	up	P29452	Casp1	4.13509	3.47721	5.07904	15.651	14.2779	14.756
1.2824	2.98017e-37	up	A0A0R4J088	F3	20.6504	25.1236	25.2482	55.8109	55.2535	56.8423
1.35136	3.48429e-37	up	Q64729	Tgfbr1	5.24853	5.1047	5.4088	12.782	13.8689	12.4703
1.38847	4.09977e-37	up	Q99LJ5	Cmtm3	8.76914	9.85122	8.18754	23.525	22.1095	22.5989
1.20747	4.70556e-37	up	O88393	Tgfbr3	24.4252	23.4142	26.1476	57.5009	54.3233	54.3797
1.26089	5.01622e-37	up	B2RY04	Dock5	6.01142	5.09922	5.69284	12.4431	13.4721	13.2719
1.2674	5.21757e-37	up	Q7TSI1	Plekhm1	11.3992	9.72993	11.139	23.8065	25.8759	25.9071
1.29213	6.40886e-37	up	Q3U3F7	Tnfrsf23	13.0109	11.9978	13.1027	29.6435	30.6796	30.4754
1.32357	1.05724e-36	up	Q3UV55	Nr1d1	12.0606	12.9631	12.2043	30.2812	30.5039	29.8171
3.90646	1.13794e-36	up	Q59IW8	Abi3bp	0.12093	0.03224	0.06342	0.95041	1.02205	1.19979
1.23996	1.30309e-36	up	B9EJ86	Osbpl8	9.24649	7.34593	8.52338	19.0079	19.2739	19.4603
1.28275	1.98262e-36	up	Q9DC04	Rgs3	4.40153	4.95503	4.77722	11.3314	11.5069	10.5955
1.23871	2.13043e-36	up	O55091	Impact	23.4614	21.6966	23.6099	51.4589	54.6058	51.8188
1.27592	2.17069e-36	up	Q60674	Nr1d2	10.0424	9.4514	9.70347	22.0514	23.4802	23.2477
1.4028	3.01698e-36	up	Q547H1	Ripk2	10.0459	9.43765	11.0619	25.2851	24.6323	28.6431
1.38242	3.32535e-36	up	A0JP53	Dgkh	1.65429	1.30992	1.59506	3.9563	3.78183	3.83167
3.03449	3.43973e-36	up	Q8BXK9	Clic5	0.08964	0.12482	0.2651	1.36778	1.24937	1.20116
1.22687	3.54836e-36	up	Q91YT8	Tmem63a	19.062	18.5987	18.0386	42.3277	43.0103	41.4751
3.58589	3.56873e-36	up	Q5DRQ8	Fcrlb	0.24105	0.33288	0.56345	4.57294	4.38553	4.31218
1.54256	3.98086e-36	up	P97767	Eya1	1.78778	1.58946	1.77449	5.30429	4.77475	4.52436
1.3134	4.34467e-36	up	Q3TCV3	Gsap	3.81953	3.28583	4.02509	9.18296	8.65954	9.07454
4.50503	4.63853e-36	up	A0A1B0GR31	Gm28710	0.02072	0.08177	0.08683	1.55442	1.27012	1.34196
1.39467	5.92859e-36	up	A0A0R4J0K0	Spred3	3.79298	3.66037	4.16671	10.1989	9.8367	9.68368
1.59874	6.16105e-36	up	P37238	Pparg	3.95143	3.96488	3.18496	10.7159	11.9269	10.0634
1.39984	6.71658e-36	up	Q8VCC8	Rapgef3	3.68326	3.6717	3.38677	9.29645	9.08537	9.18701
1.63836	7.05592e-36	up	Q9WVA4	Tagln2	79.3327	73.3191	68.6458	198.684	239.822	231.734
1.3951	9.13697e-36	up	P97784	Cry1	6.8111	6.83271	7.70394	17.9733	18.5453	18.0883
1.86586	1.09391e-35	up	-	C920009B18Rik	0.79453	0.83721	0.95661	3.02745	2.97181	3.17417
1.38408	1.80766e-35	up	Q9JII7	Zfand2a	7.13593	6.73418	7.33207	16.9993	18.1938	18.6383
1.30016	2.02844e-35	up	C8YIX4	P2rx7	6.96271	5.96794	4.87256	14.6333	13.9832	14.0517
1.19257	2.40275e-35	up	P23188	Furin	12.0476	12.7586	12.3521	27.6651	26.6489	28.269
1.22144	2.49565e-35	up	O89091	Klf10	18.8195	17.4202	18.3738	40.1069	43.133	40.655
1.44858	2.60881e-35	up	Q19AB2	Robo2	1.16666	0.93744	1.14222	2.78154	2.94969	2.89284
1.29481	4.27933e-35	up	Q8K4K3	Trib2	8.73558	8.76816	8.95862	20.3106	20.7284	22.1023
1.39571	4.32027e-35	up	Q3UHK0	6330403L08Rik	3.64609	4.26548	3.92309	10.6746	9.25614	10.3376
1.16391	4.81689e-35	up	Q3UH93	Plxnd1	26.2964	24.3329	25.6631	55.9202	54.4879	55.896
1.20751	4.86995e-35	up	B9EJX5	Taf2	12.3458	12.3265	12.4696	27.4468	28.724	27.257
1.1902	5.56784e-35	up	Q7TT23	4930402H24Rik	10.3911	9.3346	9.81364	22.0372	22.1699	21.3773
1.92552	6.90264e-35	up	P97321	Fap	1.06596	0.58504	0.85587	3.21202	3.10758	2.9617
2.1019	7.2369e-35	up	-	H2-T-ps	2.72672	4.04874	2.75056	13.6704	12.5987	13.4459
1.94027	8.69938e-35	up	Q3TYI4	Nr4a2	1.05229	1.05678	1.33848	4.14263	4.08461	4.63932
1.17154	1.13987e-34	up	Q3TRK8	Osmr	11.8306	10.3262	11.3256	23.8443	24.9047	24.6393
1.70524	1.16655e-34	up	Q9D035	Nkain1	4.93786	6.39076	4.71927	18.6243	15.7848	16.4411
1.25438	1.34511e-34	up	P97371	Psme1	21.2763	22.6799	20.0215	48.7311	51.3409	48.3479
1.40333	1.39148e-34	up	Q8CAK3	A230050P20Rik	6.39494	5.06154	6.29991	15.4904	14.0359	16.1869
1.19043	1.74287e-34	up	Q8C4R2	Prkg2	17.1531	17.2553	16.9328	39.6338	38.483	35.8497
2.17193	1.97573e-34	up	O88744,Q7TMV0	Gdap10	0.58772	0.61939	0.55933	2.78415	2.48691	2.46991
1.28721	2.10202e-34	up	Q9Z0U9	S1pr3	8.92541	7.3606	8.18784	18.9726	19.5783	19.5816
1.27165	2.13611e-34	up	Q9Z1T6	Pikfyve	2.27248	1.93246	2.21338	4.94305	5.14078	4.99642
3.07732	2.19535e-34	up	Q91WT8	Rbm47	0.11235	0.13213	0.09528	0.92144	0.93209	0.93401
1.39528	2.38444e-34	up	Q8R043	AI413582	15.4313	14.7082	13.0549	35.5215	38.9009	36.109
1.26681	2.49338e-34	up	Q9JIY0	Plekho1	18.5892	19.9176	20.1112	46.5817	44.9468	45.6265
1.29119	2.974e-34	up	Q3UMQ1	Pla2g4a	5.48704	5.56764	5.35681	12.9696	13.457	12.6365
5.02276	2.97694e-34	up	Q53X15	S100a8	0.28989	0	0.17702	5.00226	5.74643	4.11374
1.32169	3.86811e-34	up	A0A0R4J0B7	Sdad1	4.61639	4.2687	4.24111	10.6497	11.1617	10.1111
1.29906	4.28999e-34	up	Q9D906	Atg7	4.22424	5.13727	5.47939	11.9059	12.6449	10.9466
1.18994	4.66459e-34	up	A2A6T1	Cdr2l	21.7034	23.6856	22.6044	49.4035	47.9539	53.4589
1.14329	6.44363e-34	up	Q8BX90	Fndc3a	20.4992	18.8541	20.6418	42.3028	43.4213	43.2015
1.18777	6.75225e-34	up	Q8JZQ2	Afg3l2	26.7324	26.433	25.7213	59.8912	56.9665	57.9325
1.27564	7.21228e-34	up	Q8BGB2	Ttc7	5.80303	5.92472	5.60718	13.68	12.9141	14.2202
1.89699	7.58561e-34	up	Q8K1X4	Nckap1l	0.90741	0.69959	0.8257	2.66228	3.2767	2.88134
1.14457	1.00545e-33	up	Q00731	Vegfa	37.889	37.7191	33.8315	72.5149	81.4862	81.321
1.28569	1.14766e-33	up	A2ALK8	Ptpn3	4.7979	4.59132	4.27355	10.8479	10.4439	11.11
3.72129	1.14831e-33	up	-	A230028O05Rik	0.38232	0.24048	0.17595	3.3708	4.03759	2.86002
1.35288	1.25169e-33	up	Q6ZQM0	Rffl	4.04006	3.99799	3.71112	9.03688	10.5528	9.60039
1.21571	1.46236e-33	up	Q8BHF7	Pgs1	11.1402	10.0154	9.59347	23.1747	23.4171	22.8977
1.11258	1.4776e-33	up	P02463	Col4a1	82.1632	80.5812	83.8195	169.68	170.302	178.576
1.15295	1.67769e-33	up	Q8R1B0	Stac2	40.762	39.9546	39.5468	86.0271	85.5406	88.548
1.96842	1.90988e-33	up	E9QLW0	Kcnc2	0.48781	0.52181	0.75347	2.13353	2.33107	2.24423
2.61426	1.95112e-33	up	K7N6K2	Trim34b	2.55138	1.36148	1.88155	13.2746	10.8834	10.4283
1.21909	2.07422e-33	up	Q91XQ5	Chst15	8.22355	7.54663	7.88429	17.8399	17.599	18.1356
1.41486	2.31804e-33	up	-	3300005D01Rik	13.3785	12.0351	11.8205	32.6617	30.6954	33.2365
1.4414	3.06685e-33	up	Q9Z0U1	Tjp2	3.19219	3.40147	3.75232	9.27317	8.95013	9.09854
1.94727	3.75836e-33	up	Q9ER38	Tor3a	33.0904	33.7463	33.1371	108.061	134.313	132.563
1.28675	4.2144e-33	up	Q923W1	Tgs1	5.89435	5.97503	6.03149	13.8534	14.8015	13.8219
1.53212	6.44968e-33	up	Q9D4L1	Mtm1	0.85402	0.68137	0.8973	2.41334	2.17052	2.26397
1.68612	6.6037e-33	up	Q3TPA7	Rab20	4.94729	5.62569	5.29544	16.5031	16.503	16.6355
4.09327	6.81737e-33	up	-	9230105E05Rik	0.15132	0.10855	0.0728	1.54927	2.08446	1.89688
1.15854	8.73389e-33	up	Q8CJ61	Cmtm4	12.8023	10.8675	12.1202	26.8306	25.0871	25.8324
1.79241	1.05418e-32	up	Q8N7N6	Traf3ip2	1.62857	1.54845	1.38837	5.33943	5.03552	5.00964
1.12941	1.05679e-32	up	Q8CCY2	Ttc39b	16.2616	13.1023	14.499	30.2395	31.6595	31.5012
1.24737	1.13366e-32	up	Q8C845	Efhd2	14.9361	17.6115	16.3966	37.2727	37.6327	38.0425
2.89079	1.15338e-32	up	Q3TB91	A330023F24Rik	0.10423	0.06854	0.14009	0.80946	0.79361	0.65666
3.4351	1.26798e-32	up	O35368	Ifi203	9.2955	8.01267	8.48422	108.357	83.823	79.3273
1.33054	1.34567e-32	up	Q3UF00	A4galt	18.2745	21.7115	20.5536	46.7283	54.3297	46.9467
1.25196	1.44259e-32	up	P35700	Prdx1	93.1026	104.121	137.371	262.054	259.573	253.133
1.42286	1.56139e-32	up	Q3TJN1	Bcat1	1.7896	1.64408	1.62101	4.29263	4.72351	4.17005
1.17246	1.60353e-32	up	O88630	Gosr1	18.0049	15.6815	16.7122	36.64	37.0363	36.8624
1.93756	1.66826e-32	up	P28651	Car8	1.25716	0.91123	1.04513	4.023	3.98899	3.97426
1.11421	1.79576e-32	up	Q9D2D1	Ctsa	44.3031	47.9092	45.1175	93.3653	103.671	92.0452
1.27755	2.01609e-32	up	Q6PCM3	E2f3	5.94907	5.26924	5.67492	13.5653	13.3985	12.8864
1.21214	2.09118e-32	up	Q80WQ6	Rhbdf2	8.94092	9.22593	8.68081	20.4537	18.8617	21.172
4.45061	2.78925e-32	up	Q3UP38	Cracr2a	0.03165	0.04683	0.01745	0.75229	0.75789	0.52707
2.4482	3.11055e-32	up	A0A0G2JDD1	Slco1a5	0.56547	0.43474	0.38876	2.19937	2.47201	2.70789
1.37031	3.67492e-32	up	Q3U8I4	Galnt7	3.90645	3.26631	3.46654	9.05369	8.61552	9.09927
1.0869	3.82356e-32	up	P06909	Cfh	75.4284	69.3582	73.9907	154.174	155.837	142.14
1.11915	3.83924e-32	up	Q3UHN9	Ndst1	26.362	21.7533	22.9899	49.7266	49.6519	50.9458
2.94763	9.21523e-32	up	P51437	Camp	1.04123	1.22845	1.17056	8.57554	8.45346	8.76925
4.60944	1.19402e-31	up	A0A0R4J100	Gpr84	0.04486	0.11504	0.09496	2.16986	1.98286	1.88072
1.25406	1.45491e-31	up	Q3UUL4	Zc3h3	10.1656	7.96967	8.46104	19.7581	20.7892	21.203
1.2283	1.69462e-31	up	Q3UD86	Mov10	6.59927	6.80624	6.51727	14.7831	15.2294	15.3806
1.26089	1.78114e-31	up	Q8K1R3	Pnpt1	8.54766	8.86119	7.97443	19.9382	19.4224	19.7952
1.14305	1.93883e-31	up	O08739	Ampd3	15.3353	13.9493	15.3583	31.1521	33.0979	31.6743
1.17156	2.07472e-31	up	Q8VEB2	Sav1	11.5251	10.8986	11.6593	24.0737	25.9068	24.7051
1.13116	2.26572e-31	up	Q04999	Inhbb	22.2695	22.2177	21.5681	46.7905	47.5227	46.4114
1.67027	2.39682e-31	up	Q9EQC1	Hsd3b7	5.44914	6.67604	4.93468	19.4456	17.4285	15.9029
3.15491	2.76665e-31	up	Q3TNX8	Adamts4	11.0774	14.5129	13.8264	135.375	100.624	105.168
1.33633	3.13502e-31	up	E9Q1I3	Zc3h12c	3.13807	2.66274	3.04917	6.92504	7.36019	7.46115
3.28128	3.22941e-31	up	Q2M3X8	Phactr1	0.07729	0.04606	0.05255	0.50539	0.50664	0.65411
1.07781	3.68014e-31	up	E9PUQ9	Piezo1	31.0041	27.5001	27.8025	58.389	56.9959	61.8712
1.47106	6.28905e-31	up	Q9CZR2	Naalad2	2.53527	2.56185	2.36275	6.28127	7.18357	6.64925
3.36974	6.72901e-31	up	Q8VGD6	Olfr56	0.08869	0.09421	0.15645	1.0706	1.22797	1.11232
1.28237	6.86829e-31	up	Q61542	Stard3	6.85676	7.59175	6.68517	15.7241	17.3509	16.9037
1.13343	8.54457e-31	up	Q812G4	Cflar	6.23591	6.0089	5.55328	12.9748	12.7176	12.2906
1.08693	1.40566e-30	up	Q3U478	B4galt1	40.6225	38.862	39.7166	79.2527	84.4503	82.607
3.41482	1.4763e-30	up	Q3U2S8	Hvcn1	0.08687	0.25278	0.25286	2.43384	1.84871	1.84535
1.16112	1.99781e-30	up	Q925Q3	Slc8b1	15.4979	15.794	13.9501	33.0321	33.6598	31.7107
1.5391	2.21648e-30	up	Q3TDW1	Fxyd5	2.25193	2.14118	2.25663	6.31841	5.97884	6.50087
3.73207	2.28958e-30	up	Q8BLY1	Smoc1	0.09739	0.08733	0.10152	1.38531	1.25182	1.06409
1.06778	3.27801e-30	up	Q9CTX0	C1ra	78.7691	84.0986	81.2938	169.983	164.095	163.609
5.02282	4.27277e-30	up	Q8R4B8	Nlrp3	0.09155	0.02258	0.06729	2.37342	1.84818	1.53891
1.07503	4.6418e-30	up	Q3UEG0	Btg1	32.7785	35.955	35.2827	73.5543	70.0477	69.4679
1.18294	5.30326e-30	up	Q8BI06	Cemip	3.65887	3.14361	3.33785	7.27044	7.58909	7.5442
1.11438	5.65094e-30	up	Q99KY4	Gak	13.8124	11.8891	13.5254	25.5706	28.3882	28.6809
2.12355	7.73088e-30	up	Q6P3A8	Bckdhb	1.42324	1.50536	1.42177	5.79366	6.56209	6.07908
1.06466	1.60435e-29	up	P15379	Cd44	27.0937	25.5761	27.2848	53.9973	53.8072	54.8836
1.3441	2.06091e-29	up	Q91WM2	Hdhd5	3.921	3.76661	3.44611	9.27744	9.06208	9.15618
1.43236	2.41716e-29	up	Q8C8Z9	Dtnb	1.31018	1.1938	1.2111	3.20597	3.23521	3.3138
1.14421	2.7129e-29	up	Q8BSG9	Zeb2	5.13654	5.28865	5.36313	11.6951	12.0723	10.1732
1.0921	3.07695e-29	up	Q7TQK0	Ccnt2	7.82616	7.11627	7.7701	15.5268	15.8886	15.6931
1.20448	3.28934e-29	up	Q06180	Ptpn2	9.80037	10.8589	10.4399	23.8546	23.0714	22.7564
1.3313	4.07534e-29	up	Q6W4W7	Diaph2	1.86194	1.15746	1.59037	3.81858	3.68594	3.79535
1.15961	5.28032e-29	up	Q8CCH2	Nhlrc3	5.01767	4.33179	4.63416	10.237	9.82937	10.332
4.3655	5.36099e-29	up	E9QAA8	Gm4841	0.04362	0.0753	0.05772	1.10746	1.28944	1.13806
1.17388	5.5295e-29	up	A2AP88	Zc3h6	7.27636	6.19974	6.04012	14.2686	13.9851	14.5969
3.30863	5.55612e-29	up	-	Platr22	0.23926	0.42482	0.27014	3.48101	2.90969	2.59486
1.16296	6.43717e-29	up	P28828	Ptprm	4.91544	4.36095	4.56304	9.7939	10.0552	10.3029
1.19491	6.75302e-29	up	Q61730	Il1rap	2.92755	2.84741	2.96682	6.29552	6.6517	6.51895
1.98639	7.99258e-29	up	A2ALS5	Rap1gap	0.54642	0.36566	0.57541	1.87106	2.00964	1.85927
1.42045	8.85487e-29	up	P20033	Pdgfa	14.5477	18.1037	17.5544	44.636	39.0243	46.9318
3.47111	9.34339e-29	up	Q9CPR3	1700006J14Rik	0.19847	0.11111	0.11829	1.57966	1.49105	1.55434
1.25571	9.98962e-29	up	Q99PG2	Ogfr	20.3342	21.519	20.5815	51.785	43.2056	49.9742
1.11231	1.06787e-28	up	Q4JK59	Tet2	4.08309	3.15978	3.32402	7.16939	7.65945	7.41114
1.62624	1.16165e-28	up	P41216	Acsl1	3.43672	3.39725	1.76702	8.23543	8.82677	8.76575
1.6595	1.36771e-28	up	Q5SVP0	9930111J21Rik1	1.56811	0.92308	1.21307	3.56354	4.01254	3.82637
1.29144	1.41836e-28	up	Q99PF4	Cdh23	1.16028	1.09042	1.09275	2.62886	2.50336	2.82861
1.02872	1.71247e-28	up	Q6P1E1	Zmiz1	25.3271	22.4874	23.9415	46.6874	47.5179	48.2398
1.08228	2.39551e-28	up	Q8BHL7	Cdc42se1	24.2204	26.599	24.5776	51.449	51.9198	51.8512
1.24541	3.26422e-28	up	G3UWZ0	Baz1a	3.35711	3.0513	3.02793	7.33372	7.54644	6.88818
1.05743	3.49776e-28	up	P25799	Nfkb1	10.0621	9.26711	10.1374	19.7433	19.817	20.1022
3.01501	3.69621e-28	up	P55097	Ctsk	0.49129	0.37355	0.50557	3.28811	3.86252	3.63332
1.14553	3.78879e-28	up	P52592	S1pr2	5.36238	5.09218	4.93205	11.2842	11.2487	10.5822
1.24218	3.86143e-28	up	Q3UHH2	Slc22a23	4.11729	3.09556	3.22772	8.17893	7.86348	8.0042
1.06571	4.30274e-28	up	Q9WTP6	Ak2	43.4762	45.7951	39.9627	89.8367	88.753	84.4783
1.69334	5.11239e-28	up	A2RTH0	Cxcl1	65.1377	80.2819	79.7843	254.905	205.7	247.204
1.00988	5.2223e-28	up	A0A0A6YWR8	Map4k4	47.3395	46.4724	43.3683	89.3836	89.107	90.2085
1.03183	5.30103e-28	up	Q542A5	Bhlhe40	41.7396	39.4815	39.9766	80.0639	82.1804	78.8241
2.74194	5.58252e-28	up	B2RUR0	Fyb	0.12647	0.24383	0.16987	1.06935	1.15408	1.28281
3.19503	6.80801e-28	up	Q149B8	Perm1	0.13091	0.20739	0.08048	1.14993	1.30564	1.26779
1.16193	6.91624e-28	up	Q91X84	Crtc3	3.82254	3.29632	3.6295	7.85963	7.66079	7.88279
1.13833	7.0184e-28	up	Q545Q1	Nr4a1	12.0841	12.0023	11.2464	24.7862	24.9607	25.8997
1.13838	7.23178e-28	up	Q9D1E5	Lmbr1l	9.37524	10.1556	10.0538	21.1725	21.7986	20.3552
1.93401	8.80899e-28	up	O89109	Kcnn4	2.17233	2.52179	2.50059	8.8371	7.82592	10.058
1.31819	9.46146e-28	up	Q8C1E7	Tmem120a	8.22084	9.91786	9.57901	22.5608	21.9125	22.7034
1.11992	1.06928e-27	up	Q924T7	Rnf31	7.6946	8.92635	8.34646	18.1307	16.627	17.9896
2.84382	1.21723e-27	up	O35668	Hap1	0.32874	0.24726	0.06887	1.36945	1.43574	1.70377
1.55378	1.3809e-27	up	Q3UH07	Sfmbt2	0.83413	0.78098	0.83895	2.18802	2.45777	2.36312
1.4231	1.58943e-27	up	Q3UFJ0	Mmp3	5.697	6.63661	5.41168	15.254	15.6082	15.3956
1.07776	2.20258e-27	up	Q64151	Sema4c	14.2862	15.3149	14.2984	31.1698	29.811	29.1234
1.82075	2.62294e-27	up	Q6PDS5	Pde1b	0.78296	0.59125	0.87023	2.59726	2.58259	2.53853
1.04494	2.91899e-27	up	Q9JL15	Lgals8	28.1313	26.184	24.5842	52.4308	52.5852	53.3591
1.26234	3.05738e-27	up	Q8BJQ0	Ttc39c	3.5525	3.65398	3.90839	8.8626	8.71698	8.35111
1.78095	3.24148e-27	up	Q69ZB8	Zcchc2	6.47671	5.59763	6.50282	21.1763	22.9779	17.9778
1.15956	3.4198e-27	up	O54804	Chka	2.73242	2.63939	3.0516	5.81598	6.30052	6.18653
1.07911	3.94665e-27	up	Q9D4C5	Eaf1	11.7378	11.2889	11.4226	22.806	24.0914	23.9001
4.05736	4.09068e-27	up	Q8R1H8	Batf2	0.05523	0.1029	0.09201	1.45582	1.3977	1.18918
1.15013	4.17114e-27	up	Q9QZR5	Hipk2	4.312	3.30316	4.01048	8.18761	8.24072	8.68786
1.6137	4.93671e-27	up	E0CXS8	Gm8113	2.70723	1.8906	2.1622	6.13244	7.31176	6.70336
1.04667	8.47376e-27	up	F7CVJ5,Q3UUE0,E9PYB0,F7DBB3,Q3URZ6	Ahnak2	5.93432	7.01224	7.33461	13.4047	13.4958	13.8233
1.05688	8.85165e-27	up	Q9WU60	Atrn	6.00604	5.14652	5.25535	11.0533	11.1073	11.0587
2.75114	1.07548e-26	up	-	Gm8979	0.11242	0.12972	0.1291	0.84002	0.82298	0.76679
1.28961	1.16526e-26	up	Q9JJT0	Rcl1	8.30857	9.49091	9.07761	20.7123	21.9946	21.1684
3.29634	1.28994e-26	up	Q3U687	Ifit1bl2	0.13329	0.14508	0.13379	1.21351	1.49054	1.23333
1.1561	1.29844e-26	up	Q7TSG2	Ctdp1	7.91985	8.05026	7.34542	16.6466	17.6678	16.2221
1.05222	1.42599e-26	up	Q9EPR4	Slc23a2	10.4189	8.14801	8.8262	18.0506	18.9415	18.3069
2.79983	1.65582e-26	up	P34902	Il2rg	0.31768	0.35173	0.38887	2.57955	2.48419	2.10212
1.07769	1.97966e-26	up	Q3UYV9	Ncbp1	17.4546	14.5437	16.7305	34.0955	33.4636	32.5382
2.24991	2.04338e-26	up	Q8VC04	Tmem106a	1.26251	1.49342	1.27457	6.9064	5.20252	6.52478
1.0191	2.31176e-26	up	Q9CUN6	Smurf1	19.1881	17.3081	17.6039	35.7202	35.4009	35.5579
1.2908	2.56199e-26	up	Q9JKZ2	Slc5a3	1.53437	1.24353	1.46599	3.4076	3.39159	3.3071
2.02819	2.73469e-26	up	Q9Z2C9	Mtmr7	0.64279	0.49695	0.59457	2.0047	2.3072	2.57364
1.16093	2.77803e-26	up	Q8R502	Lrrc8c	4.07007	3.47223	3.46166	7.36525	8.48686	8.09294
3.66492	2.95963e-26	up	Q8BNP8	Ptges	0.48423	0.31066	0.4931	4.09945	5.90085	5.90912
1.72028	3.37449e-26	up	Q3TML4	Gm773	4.19842	5.1686	5.35397	15.9838	15.8474	15.3134
1.54847	4.08332e-26	up	Q8C253	Lgals3	49.9	85.1079	73.0352	212.495	182.187	196.121
2.63187	4.26021e-26	up	A0A0G2JEU3	Trdc	0.21221	0.27647	0.31433	1.7077	1.59219	1.53702
3.24873	4.81257e-26	up	Q62035	Ptafr	0.10212	0.18467	0.10509	1.29625	1.26079	1.05852
1.05521	4.94279e-26	up	F8VQK5	Sash1	7.97801	6.81475	7.7477	14.5364	15.3722	15.6709
2.35322	6.28453e-26	up	Q0VBD7	Bdkrb1	0.98138	1.79776	1.75982	8.56181	7.48382	6.4709
1.16804	6.37076e-26	up	Q499E4	Dzip1l	3.47154	3.06295	3.22968	6.95704	7.13895	7.25277
1.05903	6.84717e-26	up	Q3UPW0	Plcb1	5.60406	4.96886	5.27966	10.253	10.8082	11.0759
1.45541	7.71859e-26	up	E9Q8Q8	Spaca6	2.49422	1.65027	1.92192	5.05993	5.85663	5.28848
1.11268	9.55903e-26	up	Q3V0P7	Angpt4	14.2031	17.0825	15.644	31.7296	31.7726	35.1301
1.51567	1.06145e-25	up	Q8BKU8	Tmem87b	7.488	7.19884	3.89596	17.6319	17.3348	16.7272
1.09466	1.07103e-25	up	P61294	Rab6b	8.56986	7.69776	7.68128	16.7028	16.5307	16.5311
1.14938	1.17899e-25	up	Q8BP22	Fam92a	5.35019	6.7084	6.5731	13.5084	13.9827	12.6761
1.25192	1.19303e-25	up	O88819	Fut9	1.33441	1.0932	1.2353	2.82439	2.87297	2.79324
2.59928	1.51798e-25	up	Q543D4	Htr2a	0.22636	0.08169	0.25324	1.22323	0.96183	1.1317
2.73155	1.64137e-25	up	Q549J8	Etv1	0.9067	0.99999	0.91065	5.06939	6.03028	7.09014
1.13073	2.02168e-25	up	Q5DU41	Lrrc8b	4.84561	4.12605	4.73687	9.30753	9.76885	10.1335
3.69946	2.2655e-25	up	V9GXR4	Ism1	0.12527	0.08237	0.07366	1.14676	1.15864	1.25466
2.95957	2.28395e-25	up	P30115	Gsta3	0.12825	0.15462	0.16969	1.06555	1.34098	1.01569
1.09635	2.54276e-25	up	O35613	Daxx	11.9888	12.8989	12.7265	27.2504	25.599	25.3532
1.11336	3.00009e-25	up	Q3UQ47	Elf1	5.48088	4.40935	4.57312	10.1702	10.5688	9.72101
1.53894	3.40742e-25	up	-	9830144P21Rik	1.36745	1.43315	1.19222	3.71695	3.87082	3.6954
1.12973	3.71588e-25	up	Q6P571	Plk3	11.0732	12.3761	11.4608	25.2987	23.3872	25.5791
1.00178	4.14608e-25	up	G3X8Y3	Naa15	6.68899	6.83845	7.2858	13.7686	13.578	13.187
4.00569	4.17087e-25	up	-	Gm26870	0.01725	0.08506	0.12677	1.3745	1.14853	1.04446
1.51482	4.22607e-25	up	Q9WTP2	Spry4	1.66665	1.36111	1.47307	4.26688	3.8847	4.36621
1.04335	4.51369e-25	up	-	Mir22hg	30.5731	29.8478	29.5997	58.6005	62.2531	59.6164
3.83727	4.5405e-25	up	Q60819	Il15ra	0.06613	0.0618	0.05219	1.0154	0.68198	0.80753
1.19694	5.19186e-25	up	Q3UMS9	Traf5	4.04344	4.79415	4.62191	10.0404	9.87255	10.0799
3.83771	6.76133e-25	up	-	Gm9574	0.14651	0.37937	0.32309	3.83785	3.34081	4.59014
1.02258	8.32219e-25	up	E9QNX4	Alpk1	11.0704	8.4949	9.62371	18.9562	19.8558	18.9179
1.04037	9.84668e-25	up	Q8BNI4	Derl2	6.564	7.31296	6.99398	14.0431	13.9863	13.7059
1.08486	1.09312e-24	up	B2RUM8	Ddx18	14.6404	15.7507	15.1128	30.4885	32.7181	30.6495
2.20587	1.11201e-24	up	-	Gm20796	0.31015	0.36868	0.21745	1.33368	1.38414	1.3016
1.02142	1.19423e-24	up	O35718	Socs3	22.1722	25.0281	27.0602	49.4263	47.3357	49.7852
1.03236	1.54656e-24	up	Q9QUH0	Glrx	10.1377	11.0445	10.5223	21.2006	21.8147	20.0405
1.0895	1.56244e-24	up	Q8R3C0	Mcmbp	7.16658	6.45334	7.4253	14.2191	14.6235	14.7294
1.73508	1.64724e-24	up	Q91XM9	Dlg2	0.33615	0.23222	0.35642	0.8985	1.02078	1.07817
1.12087	1.91992e-24	up	Q3UWT7	Pld1	2.36653	1.9492	2.24752	4.52254	4.79288	4.57674
1.07527	2.35382e-24	up	Q99N05	Ms4a4d	25.5199	24.4261	24.1522	49.5535	49.1036	53.2154
2.08534	2.35825e-24	up	Q3UG05	Pla2g2e	2.66646	2.51365	1.5928	8.97371	10.392	8.60099
1.20702	3.11364e-24	up	A2A884	Hivep3	1.09129	0.90411	1.00441	2.25394	2.25059	2.23559
1.06056	3.57874e-24	up	Q6PG95	Cramp1l	6.08153	4.6646	5.07376	11.0877	10.5014	10.5346
1.16699	5.30098e-24	up	Q8JZR0	Acsl5	4.05661	4.6291	4.11142	9.38124	9.60549	8.94953
3.9887	6.16422e-24	up	Q9D6Y1	Ccdc3	0.08115	0.11434	0.02045	0.93102	1.09086	1.30688
1.43857	6.29379e-24	up	Q9CR02	Tma16	0.84659	1.06681	1.23267	2.84566	2.65067	2.79093
1.1163	6.45578e-24	up	A4QPD3	Rel	3.85335	3.2407	3.94193	7.44356	7.92834	7.91048
1.02677	6.72977e-24	up	Q99JB0	Klf7	6.83468	6.10151	6.20324	12.0619	13.2556	12.626
3.60087	6.73074e-24	up	Q3U432	Gas7	0.7559	0.72139	0.88339	9.10054	11.3188	7.44843
1.02602	6.85173e-24	up	Q8BZ32	Asxl2	3.57256	2.98387	3.34818	6.49922	6.56074	6.56948
1.29971	6.92978e-24	up	Q8VEB3	D1Ertd622e	0.27038	0.29256	0.32108	0.68901	0.7247	0.70238
1.15074	7.96655e-24	up	E9Q6Y8	Usp31	2.35047	1.8948	2.18455	4.45892	4.82563	4.61084
5.6619	8.64676e-24	up	F8VPK8	Pcdh9	0.0365	0.03151	0.02214	1.54805	1.84751	1.04799
1.11062	9.12252e-24	up	Q8C7V3	Utp15	4.76151	4.48526	5.13148	9.60726	10.5349	10.0614
5.7486	9.48975e-24	up	-	AC133103.2	0	0.08566	0.04596	2.51733	2.27986	2.03903
1.41396	9.60695e-24	up	P21803	Fgfr2	0.91403	0.70945	0.74808	1.88953	2.13605	2.12625
3.97683	9.95193e-24	up	Q3TEQ8	Cd300lb	0.11672	0	0.11231	0.90605	1.26476	1.35439
1.09921	1.00228e-23	up	Q80UP8	Slc20a2	4.67304	4.81576	4.33495	9.40008	9.7053	9.69607
1.256	1.13928e-23	up	Q3UGI1	Nadk	19.7833	20.5082	12.5102	40.6474	41.6442	40.3551
1.01591	1.30261e-23	up	D3Z5U5	P2rx4	7.55604	8.25942	8.46038	16.2142	15.8996	15.6175
1.20941	1.32742e-23	up	Q3UHX0	Nol8	1.8095	1.73432	1.96234	4.13903	4.12949	4.11694
1.16314	1.66877e-23	up	P22366	Myd88	6.99885	8.28437	8.44676	17.148	16.3802	18.1243
1.29835	2.06435e-23	up	Q91X46	Arhgef3	2.49893	2.64028	2.46655	5.9392	6.19958	6.05165
1.0391	2.08311e-23	up	Q8CFG9	C1rb	20.152	18.7027	21.7992	36.7126	41.5686	42.9657
3.55634	2.62407e-23	up	Q3U6J0	AW112010	0.40196	0.39649	0.35456	4.69406	4.88828	3.61408
2.09697	2.85758e-23	up	Q810S1	Mcub	1.74498	2.34943	2.32564	7.74869	8.69139	10.2415
1.26578	3.11239e-23	up	Q9D3U0	Pus10	2.94483	3.03889	2.72378	6.62619	6.73433	7.00106
2.71741	3.23308e-23	up	Q3TY04	Prkar1b	0.2559	0.1803	0.18272	1.36863	1.29763	1.29808
3.364	3.64439e-23	up	Q8R4V5	Oit3	0.11657	0.0876	0.19095	1.39891	1.20006	1.36017
1.01879	3.96629e-23	up	Q6P8W7	Zfp655	8.63624	8.56238	8.91743	17.1854	17.4365	16.8478
3.56209	4.08218e-23	up	G3UZ45	Gm19684	0.05764	0.15161	0.34741	2.11944	1.83576	2.42552
1.00187	4.89474e-23	up	Q91XU3	Pip4k2c	9.97857	10.4639	10.0202	20.005	19.8477	19.4718
1.88474	4.94128e-23	up	Q64324	Stxbp2	0.80373	0.50651	0.66628	2.45261	2.24459	2.41296
2.67953	5.73691e-23	up	O35608	Angpt2	0.21389	0.2689	0.18127	1.60285	1.35197	1.18008
1.04577	5.76935e-23	up	Q8R4D1	Slc9a8	4.22494	3.91235	3.86476	8.37071	8.00605	7.73022
1.54702	8.14561e-23	up	Q60765	Atf3	2.50023	2.06936	3.20032	7.09671	7.41273	7.58429
1.20999	8.55474e-23	up	Q3TB48	Tmem104	3.02798	3.48016	3.31639	7.81252	7.27056	7.01238
2.10916	8.84359e-23	up	Q61124	Cln3	0.39084	0.32215	0.22904	1.3839	1.24793	1.32441
1.22325	9.76776e-23	up	P97953	Vegfc	4.89101	6.30797	6.80573	13.6621	14.2838	12.9057
2.58013	1.0013e-22	up	P41251	Slc11a1	0.22138	0.29253	0.2358	1.5578	1.4755	1.32319
1.85866	1.07861e-22	up	-	Mir17hg	0.71776	0.77275	0.94967	2.69888	2.98221	2.92373
1.07216	1.1705e-22	up	Q62393	Tpd52	3.96656	3.7923	4.2554	8.16113	8.19737	8.21376
1.03985	1.32578e-22	up	Q3UHI4	Tmed8	5.22188	4.57189	4.55262	9.23816	9.42471	10.0381
1.05833	1.8889e-22	up	-	Gpr137b-ps	6.49081	6.66146	6.29844	14.0621	12.1841	13.147
1.55011	1.94174e-22	up	Q64343	Abcg1	1.28265	1.35531	1.24217	3.45738	3.75798	3.83344
1.07022	1.96587e-22	up	O35929	Rem1	10.9966	15.7677	14.5559	28.3605	26.6306	29.2858
1.13379	2.35962e-22	up	Q8BWC0	Tpcn2	4.41949	3.19474	3.65415	7.56988	8.50261	8.00499
1.00098	2.78168e-22	up	A2AAN9	Rnf157	5.06116	4.84025	5.26296	9.68896	9.95447	9.87866
2.98522	3.08667e-22	up	Q9D303	Gm8989	0.10636	0.05246	0.06004	0.63036	0.4948	0.56486
3.66664	3.59676e-22	up	P50592	Tnfsf10	0.05878	0.05798	0.11406	0.80574	1.1771	0.86798
1.11589	3.69554e-22	up	Q3TUT9	Sfmbt1	2.54253	2.31353	2.78004	4.89111	5.71724	5.49242
2.27187	3.90304e-22	up	Q5RJH2	Mctp2	0.09272	0.0964	0.15362	0.53208	0.50187	0.57554
1.08637	4.01891e-22	up	E9Q4S7	Ptprj	3.0777	2.89327	2.86019	6.38025	6.00532	5.85766
1.026	4.95856e-22	up	A1A553	Stk10	7.27981	6.78642	6.55812	13.3939	13.6492	13.8156
1.7622	6.44983e-22	up	-	2510016D11Rik	3.95923	2.27813	3.61703	11.0374	10.5237	11.0081
2.84195	6.69483e-22	up	Q3UMK6	Gm11033	0.11645	0.20512	0.19076	1.25163	1.15204	1.1625
2.70176	7.03458e-22	up	Q68EF1	Scarf1	0.29482	0.16391	0.32625	1.75176	1.50554	1.71808
1.23984	1.05787e-21	up	Q8CJF7	Ahctf1	6.29527	4.54942	6.27619	14.0538	13.2793	12.0389
1.67449	1.14313e-21	up	Q3TP84	Btc	0.68476	0.90172	0.97245	2.68026	2.5643	2.69237
1.39261	1.26985e-21	up	Q14DK5	Hhipl1	1.2848	1.40904	1.23807	3.39238	3.28542	3.35951
1.01395	1.47485e-21	up	Q3UB06	Srpk1	3.79711	3.83564	3.96624	7.3053	7.94585	7.53003
1.16415	1.62954e-21	up	Q9JIL5	Tulp4	17.2834	15.5153	16.7807	31.9158	37.7845	38.3976
1.17106	1.84192e-21	up	Q80X80	C2cd2l	2.77903	2.51889	2.44193	5.60582	5.82254	5.52937
1.0889	2.23103e-21	up	Q61493	Rev3l	7.18189	4.82767	5.96419	12.2712	12.7689	12.1974
2.62086	2.41106e-21	up	Q8R5A7	BC023105	0.58018	0.79622	0.61188	3.64434	4.41884	3.81917
3.65581	2.70718e-21	up	A6PWD6	Gm5431	0.10819	0.03953	0.03535	0.76573	0.68842	0.79897
2.47934	2.8794e-21	up	-	Gm15832	0.79405	0.72492	0.98355	3.81331	5.34026	4.42325
1.74327	2.96928e-21	up	Q3V2R3	Chn2	0.54053	0.60671	0.50496	1.77472	1.89404	1.70932
1.93955	2.98501e-21	up	Q8BMW7	Nipal1	0.55308	0.47606	0.49096	1.91871	1.70682	2.04811
1.11272	3.37226e-21	up	Q60614	Adora2b	9.44471	10.8303	11.7786	22.5561	21.1377	23.6876
3.52113	3.39749e-21	up	Q8BZ33	Tns4	0.19768	0.14772	0.0317	1.33545	1.15629	1.72457
4.01392	3.41616e-21	up	Q9Z2F2	Oasl2	5.878	5.23044	5.03487	95.212	97.4382	61.1953
1.00881	3.67403e-21	up	Q9CX66	D10Wsu102e	0.49274	0.38219	0.43385	0.79133	0.87694	0.89536
1.58734	4.49976e-21	up	P97428	Rgs16	1.47544	2.28421	1.90255	5.60701	5.30022	5.61589
1.03572	4.57384e-21	up	Q8CFV2	Fam149a	4.64995	5.00972	4.96131	9.84251	9.2669	10.0356
1.68087	6.28831e-21	up	-	Gm16332	1.33527	1.3737	0.79133	3.75575	3.68502	3.47471
1.02153	7.74175e-21	up	Q925E7	Ppp2r2d	5.2328	5.0349	5.09898	10.6657	9.79229	9.88777
1.78834	8.27063e-21	up	P02802	Mt1	123.892	149.857	144.196	535.082	403.307	464.771
1.96584	8.32373e-21	up	Q91WU4	Tmco4	0.69287	0.47969	0.63393	2.54261	1.92312	2.40581
Inf	1.08294e-20	up	-	Gm2511	0	0	0	1.09646	1.58468	1.87152
1.171	1.41672e-20	up	Q9D8Y8	Ing5	2.59835	3.34094	2.84613	6.21418	6.26325	6.74445
1.10292	1.59019e-20	up	Q8R2Q6	Tctn3	5.8914	5.1723	6.11415	11.2003	12.2759	12.4232
3.19073	1.66421e-20	up	Q64GA5	Pla2g4c	0.15694	0.07333	0.07286	0.93412	1.00453	0.76192
3.33408	1.75e-20	up	J3QP72	Gm21738	0.34087	0.96387	0.52116	6.60819	6.68958	4.55221
Inf	2.42145e-20	up	Q8K196	Rnase2a	0	0	0	2.36034	1.36376	2.0061
1.17213	2.73363e-20	up	Q9JL16	Isg20	6.78096	7.59149	7.15549	16.7057	15.5306	14.9305
1.16561	2.79076e-20	up	-	Gm7353	4.53036	5.0919	4.77243	10.1091	11.0173	10.2683
1.06861	2.85187e-20	up	Q9DAT2	Mrgbp	5.79394	6.27791	6.08205	13.1022	11.8885	12.0329
5.75738	2.9631e-20	up	Q2V6D6	Gbp8	0.01348	0.02217	0	0.65145	0.78088	0.43973
2.98376	3.63903e-20	up	E9PZI3	Gm8369	0.09307	0.0918	0.05701	0.75894	0.53398	0.56847
1.57129	3.72807e-20	up	G3UZ78,J3QMP3,A0A140LI36,D3YZ77,G3UXD9	Adgb	0.7098	0.59906	0.75395	2.13648	1.83087	1.99796
1.21376	3.77105e-20	up	A0A087WQ16	Msh3	1.03959	0.95763	0.97521	2.32942	2.06381	2.31388
1.00946	4.23235e-20	up	Q91WN2	Tmem150a	18.9846	18.391	19.9643	38.8258	38.2094	35.2554
1.46709	4.29815e-20	up	A2AJ76,F6VSY0,A0A2I3BRN3	Hmcn2	0.29559	0.36755	0.34905	0.91372	0.93765	0.86838
6.18724	4.91048e-20	up	E9Q8Z3	Gm15056	0	0	0.12232	3.12352	2.54294	2.99747
2.74604	1.14764e-19	up	-	Gm37152	0.48732	0.44171	0.68543	3.41655	4.01694	3.10465
1.40219	1.30266e-19	up	Q925N0	Sfxn5	0.54771	0.67809	0.68855	1.76299	1.55177	1.60276
1.49578	1.49874e-19	up	-	Gm43071	2.61226	2.03584	2.45198	5.86356	6.61554	7.01074
1.29573	1.60989e-19	up	Q9JJ48	Zc3h8	5.23158	4.93482	4.69025	11.7264	11.9473	11.8085
1.10717	1.68282e-19	up	Q9D6M3	Slc25a22	2.8074	2.4151	2.71552	5.82705	5.32945	5.48407
3.36067	2.10953e-19	up	-	Gm44415	0.13922	0.07951	0.20683	1.56256	1.32957	1.36542
1.84029	2.64211e-19	up	H7BX26	Cep170	6.96911	5.71139	6.44369	23.6928	18.446	24.503
2.13038	2.87805e-19	up	Q924S2	Oas1c	0.81078	0.52047	0.43137	2.37016	2.7637	2.38615
1.52672	3.2412e-19	up	Q69ZN6	Gnptab	9.35426	8.32403	8.74995	22.8658	28.5018	22.7324
1.17848	5.40773e-19	up	Q80WM4	Hapln4	2.46489	3.0499	3.37087	6.56062	6.23112	6.75378
1.15486	6.30274e-19	up	Q64430	Atp7a	7.12826	4.65082	6.08286	12.2482	13.6093	12.8819
1.03169	6.4382e-19	up	Q8VHM7	Il10rb	5.54731	6.10121	5.99359	12.3167	12.4418	10.3143
1.15796	7.67407e-19	up	Q9CR75	Tnfrsf12a	32.6064	45.7159	36.6422	85.1539	75.3955	88.6393
1.70591	7.78717e-19	up	Q9Z2B1	Il18rap	0.85033	0.57199	1.07756	2.41631	2.55724	2.9662
1.09168	9.24394e-19	up	Q8BL80	Arhgap22	8.73994	10.6178	9.55463	21.1456	17.6956	21.0442
1.0195	9.313e-19	up	Q7TND5	Rpf1	5.01769	5.67598	5.22405	11.0763	9.81927	10.4754
1.05904	9.84046e-19	up	Q9CWI3	Bccip	8.67179	9.3328	7.97729	17.5739	17.5895	17.4752
1.39081	9.84955e-19	up	Q60590	Orm1	8.30689	6.73631	7.22154	20.3326	18.6561	17.8422
2.61422	1.07249e-18	up	Q3UXJ7	Pdzrn4	0.10463	0.14836	0.19612	0.89346	0.94358	0.83473
1.71958	1.08009e-18	up	B1AXJ3	Lrp8	0.58434	0.76514	0.89454	2.16455	2.75885	2.25869
1.13583	1.77115e-18	up	Q3U1F9	Pag1	1.52494	1.46277	1.70132	3.41051	3.65615	2.95752
1.60046	5.12854e-18	up	Q91WE9	Fam19a5	0.99516	1.29133	1.21108	3.67474	3.2102	3.42125
1.55585	7.35713e-18	up	B2RQY2	Hsf4	1.60671	2.59497	2.12583	5.67213	6.29664	6.09491
2.10698	9.96157e-18	up	Q8BH18	Tmem117	0.27217	0.2872	0.25961	1.20951	0.94994	1.27086
1.55971	1.05756e-17	up	Q62078,Q3UYS8	Dnm3os	0.68321	0.46211	0.35469	1.30285	1.53358	1.47135
1.062	1.22224e-17	up	P46737	Brcc3	1.91507	1.97224	1.91422	3.93248	3.97888	3.86843
3.14452	1.27748e-17	up	Q8BQF7,Q8K2M6	D030025P21Rik	0.37262	0.68534	0.55122	4.54352	3.62265	5.64169
5.28166	1.67029e-17	up	-	AC168977.2	0.16913	0.20854	0	3.47399	4.65232	6.14574
3.79196	1.67866e-17	up	Q8BV49	Ifi209	0.0349	0.06025	0.04618	0.60416	0.69481	0.60163
1.0578	1.68023e-17	up	Q04887	Sox9	8.10643	9.67586	9.35231	19.5482	16.1862	19.1682
1.26128	1.73041e-17	up	Q01721	Gas1	40.5469	66.8651	70.1886	144.054	130.327	139.007
1.35171	1.87428e-17	up	A0A0A6YWX7	Mgst2	1.45854	1.7149	1.42292	3.95062	3.5657	3.88604
1.6748	2.05198e-17	up	-	Gm19221	2.20032	1.36424	2.07021	6.13236	6.25974	5.13495
2.92892	2.27671e-17	up	E9QMC1	Cgn	0.14651	0.13944	0.05895	1.0535	0.78391	0.71843
2.06014	2.35933e-17	up	Q8BGY5	Tmem140	4.5028	7.32086	5.83521	24.3816	19.706	27.4039
1.09525	2.64513e-17	up	Q9JIE6	Tslp	10.613	12.3414	10.5059	23.781	23.9932	21.7237
3.25194	3.30963e-17	up	Q542C2	F7	0.14984	0.22992	0.08811	1.25264	1.67924	1.39612
1.29017	3.47667e-17	up	G5E874	Lamc2	0.85665	0.76145	0.83373	2.08456	1.90259	1.84742
1.09648	3.89646e-17	up	A0A0B4J1E4	Gpr39	3.99336	4.24282	4.16532	8.0458	8.89744	8.84261
1.76414	4.27158e-17	up	Q3U1Z9	Tnfsf9	4.07649	4.0955	3.30719	14.5999	10.6983	12.6253
1.89547	4.95808e-17	up	-	Gm36995	0.34588	0.35451	0.40282	1.54662	1.33533	1.1103
1.09291	6.6186e-17	up	Q9Z0F5	Ch25h	9.18217	8.75196	9.09021	19.3341	17.8131	18.9261
1.16124	7.55738e-17	up	O88958	Gnpda1	3.92065	3.92475	4.11455	7.96137	9.21661	8.83697
5.5791	9.90545e-17	up	Q9QZ25	Vnn3	0	0.05057	0	0.78097	0.73404	0.81211
4.0786	1.01333e-16	up	Q9D9R0	Rnf125	0.0464	0.21742	0	1.74562	1.24283	1.31867
1.05349	1.07787e-16	up	P29352	Ptpn22	1.85478	2.29821	2.09945	4.08661	4.43132	4.09474
2.16821	1.46897e-16	up	Q569N2	Ankrd37	0.57317	0.81334	0.81601	3.23043	2.85335	3.5321
1.06333	1.77637e-16	up	Q793I8	Tifa	4.11682	4.35667	3.35395	8.27077	8.02616	7.73903
1.15025	1.95961e-16	up	Q8C436	Vcpkmt	7.71518	10.0925	10.2212	19.8784	21.5247	19.052
1.88978	2.17406e-16	up	O88273	Grem2	0.48761	0.375	0.52488	1.73572	1.56743	1.70177
1.31768	2.19368e-16	up	B2KF05	Brpf3	1.68007	1.49383	1.39085	3.24688	4.1753	3.64981
2.91471	2.68379e-16	up	-	Rps12-ps26	1.16183	0.96266	1.55771	9.39548	8.7914	8.83317
1.05365	2.94296e-16	up	Q3T9Z9	Zufsp	1.47557	1.42184	1.41892	3.08654	2.88619	2.74327
2.70748	4.08326e-16	up	Q9D7J7	Capns2	0.53895	0.50124	0.50255	2.81461	3.32911	3.65851
1.03913	4.27358e-16	up	Q3UN35	B4galnt1	5.92319	8.75066	9.33876	15.5271	16.0521	16.3517
1.26017	4.74515e-16	up	Q3V1Q5	Zbtb2	0.9381	0.91499	0.66457	1.87733	1.8392	2.14894
1.76259	5.61847e-16	up	Q549E3	Lilr4b	0.46094	0.28908	0.39403	1.30019	1.22204	1.25923
1.1244	5.79114e-16	up	-	Gm43737	3.50177	3.44856	3.75139	7.37255	7.96427	7.35677
1.13486	6.47352e-16	up	Q62087	Pon3	2.74308	2.74635	2.67364	5.73139	5.42741	6.27444
1.02322	7.46743e-16	up	Q499E6	9930104L06Rik	4.65004	5.16272	4.47283	9.40602	9.5853	9.23845
1.77564	9.47519e-16	up	Q3TXU4	Apoe	1.90368	2.2562	3.12212	9.17449	6.83246	8.22778
2.24302	1.16733e-15	up	-	Ptgs2os2	0.46116	0.59486	0.56323	2.54615	2.7305	2.17316
5.93103	1.23174e-15	up	-	Gm11662	0.05189	0	0	0.95801	1.13932	1.01524
1.00572	1.53951e-15	up	Q5FW64	Hbegf	5.56286	6.45853	7.13875	11.7397	13.1425	12.517
1.15294	1.76309e-15	up	Q8CCY8	Thoc2	7.87585	7.1649	4.59327	13.7065	14.0508	14.7239
1.56588	1.89448e-15	up	Q8C6Q1	E230016K23Rik	1.13759	1.07874	0.80953	3.16064	2.46111	3.09268
1.16207	2.07077e-15	up	B0V2P5	Dmxl2	0.60924	0.58601	0.62473	1.15817	1.47397	1.32955
1.41344	2.29176e-15	up	Q8R0N6	Adhfe1	1.00305	1.0419	1.17365	2.85348	2.58819	2.89521
1.23499	2.84005e-15	up	Q9JHE3	Asah2	4.33329	3.23428	4.55696	8.89765	8.53372	10.3476
1.45251	2.97463e-15	up	Q3U050	Gm14005	0.99622	0.8814	0.7647	2.3869	2.42212	2.22837
1.05238	3.00613e-15	up	Q571B6	Whamm	3.63501	3.40291	4.06162	7.12515	7.75038	7.51814
1.72255	3.33692e-15	up	B2RPU5	Traf3ip3	0.35221	0.34476	0.40553	1.17646	1.24297	1.11974
Inf	3.64861e-15	up	Q5SX78	Csf2	0	0	0	1.30362	1.06422	1.26165
1.87699	3.76646e-15	up	-	AC158921.1	0.42154	0.29247	0.38758	1.3851	1.42744	1.12834
1.54403	4.27233e-15	up	Q99K30	Eps8l2	0.47201	0.6927	0.46458	1.71372	1.54725	1.3542
1.22921	7.38759e-15	up	Q80ZX8	Spag1	0.59175	0.53859	0.48896	1.23199	1.24927	1.21244
2.16929	1.306e-14	up	-	Gm28321	0.50543	0.24272	0.49275	1.78655	2.1246	1.53049
1.07392	1.48299e-14	up	Q6YGZ1	Hpse	2.6849	2.7135	2.9312	5.76164	5.63301	5.65928
1.32288	1.6012e-14	up	-	Gm26792	1.81903	1.34162	1.76544	4.48137	3.91687	3.60085
1.14108	1.64735e-14	up	B2RXP3	Setdb2	2.107	1.90483	1.48074	3.95017	3.97492	3.86213
1.21914	1.6945e-14	up	Q5PPQ4	Zfp658	1.81545	1.7427	1.55057	4.00997	3.74372	3.81615
3.28515	1.94267e-14	up	Q8BNW0	Gm18852	0.05169	0.07223	0.06839	0.60835	0.60278	0.60998
2.49452	1.97302e-14	up	Q8VIM0	Havcr2	0.182	0.19074	0.29599	1.17083	1.31743	1.1764
1.21075	2.01006e-14	up	-	Gm47260	2.30265	1.78952	1.74093	4.14555	4.81044	4.18866
2.65075	2.03962e-14	up	-	Gm26768	0.25632	0.63209	0.65002	2.69162	3.21612	3.46291
1.02804	2.08591e-14	up	Q8R4I1	Atxn7	1.45872	1.23414	1.65113	2.7362	2.89255	2.99113
1.20294	2.57502e-14	up	Q8BH26	Tmem251	1.60869	1.99484	1.99872	4.11574	4.17439	4.24386
2.93855	2.79864e-14	up	-	C430002N11Rik	0.24925	0.13016	0.09053	1.14371	1.18161	1.18848
3.17593	3.03654e-14	up	-	E130102H24Rik	0	0.03326	0.84758	2.58336	2.24534	2.90576
2.68936	3.06133e-14	up	Q8BPX9	Slc15a3	0.1071	0.04448	0.09695	0.57239	0.39714	0.59345
2.68774	3.56905e-14	up	A0A0B4J1M6	Fcgr3	0.23178	0.36932	0.18085	1.36608	1.77241	1.75252
1.03419	3.62128e-14	up	Q3TM02	A730017L22Rik	1.93316	1.58693	1.73242	3.70939	3.45833	3.30252
2.45633	3.87835e-14	up	P07361	Orm2	1.25801	0.5909	1.05681	5.29053	6.18656	4.07449
1.74599	4.88312e-14	up	P22005	Penk	1.04181	1.10237	1.20298	3.43605	4.04947	3.43264
3.46645	5.69994e-14	up	P83626	Tnfrsf26	0.05771	0.0759	0.03394	0.55494	0.60804	0.63626
1.43591	6.53795e-14	up	Q80WM9	Tnfrsf14	2.32456	2.55833	1.95549	5.37474	6.99041	5.62516
3.41751	7.68242e-14	up	-	AC154335.1	0.47014	0.57969	0.38014	4.77415	5.29392	4.78195
3.05214	7.73239e-14	up	B4XVP9	Phf11c	0.42056	0.28685	0.33939	2.1353	3.54087	2.78039
1.17657	7.76509e-14	up	Q920N7	Syt12	1.08125	1.14371	1.21989	2.65401	2.33525	2.58233
1.34925	9.34544e-14	up	B2RUJ5	Apba1	0.58803	0.55472	0.67511	1.45405	1.6058	1.4458
5.7522	1.03021e-13	up	Q9EP66	Hcar2	0.03207	0	0	0.681	0.51078	0.50802
4.32502	1.23568e-13	up	F6VLK5	Gm10722	0.11886	0.11724	0.10484	1.93117	2.50087	2.21488
3.0948	1.31088e-13	up	-	Gm37716	0.29415	0.35463	0.18739	2.1271	2.80748	2.00981
1.04664	1.6575e-13	up	Q9CWT6	Ddx28	3.63286	4.64295	3.9829	8.59577	7.91062	8.10184
1.6145	1.96355e-13	up	Q3TBD2	Arhgap45	0.57023	0.3818	0.50298	1.47393	1.58103	1.28475
4.24657	2.94504e-13	up	Q8BVM2	Antxrl	0	0.05411	0.02903	0.48617	0.45535	0.58268
1.0546	3.16071e-13	up	Q9WTK0	Nupr1	40.9789	33.7118	37.08	81.6943	65.3839	78.8678
1.49257	3.4262e-13	up	Q9Z2F6	Bcl3	4.69582	6.11835	5.72493	15.002	12.7759	17.4366
1.29718	3.49429e-13	up	O54791	Maff	5.92415	3.57204	6.86208	13.7135	12.0113	13.4294
1.14797	4.3103e-13	up	Q6ZPE7	Nav2	2.72028	1.77195	1.98946	5.08407	4.30926	4.59884
1.64537	4.75586e-13	up	E9Q4P1	Wdfy1	15.1822	15.2133	15.0286	50.6097	36.7793	50.7993
2.12048	5.53448e-13	up	A0A0B4J1F4	Arrdc4	0.23756	0.18141	0.24334	0.90196	0.99847	0.90319
1.44545	5.60507e-13	up	A0A0B4J1G0	Fcgr4	1.81123	2.01751	3.45609	6.58579	6.49306	6.21067
1.39719	6.43702e-13	up	P63143	Kcnab1	0.36559	0.3997	0.36378	0.92105	1.03423	0.93631
1.17134	6.66354e-13	up	Q6DIA2	Exoc3l4	0.94497	1.2131	0.82628	1.98996	2.15454	2.38613
1.58972	8.07316e-13	up	-	Gm37305	0.54249	0.39242	0.57422	1.5959	1.44861	1.3782
1.39544	1.12464e-12	up	Q5PR69	C530008M17Rik	0.30184	0.20841	0.25404	0.6432	0.64455	0.67026
1.07429	1.16657e-12	up	Q9CQ43	Dut	3.61525	6.20736	5.99262	10.6762	11.1992	10.4581
1.46898	1.34457e-12	up	Q8BJI1	Slc6a17	0.60048	1.25737	1.23588	3.03147	2.81356	2.46647
1.37856	1.42796e-12	up	-	Gm43909	1.89732	1.87965	1.28064	4.00564	4.20385	4.58083
1.72433	1.46571e-12	up	Q9JJQ0	Pigb	0.5295	0.63495	0.49976	1.60334	2.15586	1.58643
2.68723	1.53061e-12	up	-	Gm12606	0.44183	0.25231	0.17435	1.53489	1.76185	2.15579
1.26789	1.65382e-12	up	Q91V14	Slc12a5	0.76682	0.68259	0.63239	1.36398	1.71286	1.80066
2.45141	1.84012e-12	up	-	Gm13054	0.37745	0.76325	0.83235	3.03148	3.64303	3.79814
1.03793	2.28301e-12	up	O08800	Serpinb8	1.96874	1.7987	2.1892	3.75704	4.51363	3.62952
5.73295	2.46199e-12	up	-	AC125149.1	0	0.11973	0.10706	3.69762	2.98728	4.97592
1.08905	2.86354e-12	up	-	Gm43300	4.15106	3.11577	3.46106	6.48232	7.64001	8.09516
1.30479	3.06191e-12	up	Q64731	Foxl1	1.45888	2.97965	2.40713	5.77789	4.99169	5.63961
1.68029	3.59339e-12	up	Q8BGD7	Npas4	0.97283	0.60091	0.62067	2.57214	1.87332	2.40681
1.04361	3.88525e-12	up	Q62178	Sema4a	1.15365	1.60387	1.60341	2.84616	2.77675	3.10995
1.28715	4.79173e-12	up	-	Gm5424	18.4459	19.8692	16.6558	44.8174	49.3745	36.2797
1.01473	4.80787e-12	up	Q9JLS0	Hilpda	7.43613	7.33497	8.29177	15.2318	15.0854	15.0071
4.631	6.47671e-12	up	-	Gm47903	0.06147	0	0.08133	1.19171	1.33493	0.93071
4.40155	8.9395e-12	up	Q0VB73	Csf3	0	0.08643	0.03864	0.76841	0.81394	0.96942
1.67142	9.47904e-12	up	P26011	Itgb7	0.58103	0.60619	0.59136	1.52662	1.78482	2.19666
1.10128	9.54217e-12	up	Q9EQG9	Col4a3bp	6.06358	5.16743	3.67283	11.1865	9.47399	10.4605
1.27035	1.1593e-11	up	Q8R0J2	Mpdu1	4.70023	4.46597	5.30789	11.1575	9.72101	13.0783
1.11442	1.16382e-11	up	E9Q8Z7	Mipol1	0.65103	0.60622	0.54795	1.41609	1.26629	1.12054
3.05105	1.20554e-11	up	-	Gm18853	0.05164	0.06792	0.07592	0.51249	0.56074	0.50121
1.38666	1.29238e-11	up	P51908	Apobec1	7.60605	7.54213	5.37532	17.1414	20.1879	14.8778
5.25839	1.50351e-11	up	-	Gm7582	0.12832	0	0	1.39783	1.70914	1.72165
1.89514	1.53142e-11	up	-	Gm44423	0.54395	0.16435	0.30258	1.2712	1.14932	1.25103
1.93944	1.54e-11	up	D3Z450	Serpina3i	0.31313	0.69324	0.34985	1.75367	1.40365	1.88664
1.96008	1.54521e-11	up	-	Gm16675	0.23529	0.24084	0.38375	1.04094	1.05832	1.154
3.15681	1.73678e-11	up	-	C330018A13Rik	0.10646	0.12411	0.15366	0.92919	1.41051	0.99192
2.5734	1.89976e-11	up	O35655	Ppef1	0.1713	0.14257	0.10388	0.80549	0.83181	0.78304
1.37907	1.96577e-11	up	-	Gm37121	1.9738	1.17653	0.89721	3.58275	3.42439	3.25496
2.71882	2.10817e-11	up	-	Erich2os	0.55997	0.60257	0.49393	3.73605	3.11994	3.747
1.38813	3.20616e-11	up	Q3UVY1	Gpr149	0.57023	0.63011	0.71308	1.5459	1.67895	1.64431
1.76729	3.54052e-11	up	Q544G3	Nxph3	0.78889	0.50908	0.52027	1.84449	2.02805	2.15699
1.52597	3.59742e-11	up	A6X8J8	Gm15821	2.11031	1.17326	1.66965	4.38034	4.80187	4.7189
1.166	3.71164e-11	up	-	Gm21092	5.49342	4.73136	3.77354	10.7708	9.72822	10.0706
1.8395	3.827e-11	up	Q3U0W1	Cd53	0.75512	0.55207	0.6504	2.39471	2.63231	1.79615
2.10767	3.83902e-11	up	G3X992	Msl3l2	0.39051	0.22826	0.43375	1.76242	1.22144	1.43515
2.14344	4.06349e-11	up	Q07563	Col17a1	0.13154	0.10062	0.13733	0.54271	0.53372	0.51273
1.65634	4.11413e-11	up	-	Gm4673	0.45884	0.30173	0.26369	1.13597	0.97966	1.02992
2.35033	4.29172e-11	up	Q3TZW0	Ecscr	0.32241	0.45432	0.14626	1.44564	1.5292	1.59637
1.41513	4.80233e-11	up	Q8R2H9	Phospho1	7.85601	11.8419	10.3674	25.2985	30.3734	22.2145
1.15983	5.24741e-11	up	-	Gm26724	2.90753	2.78471	2.62255	5.26428	6.99748	5.81123
2.97179	5.7371e-11	up	-	Gm44416	0.23221	0.15516	0.02643	0.96118	1.3664	0.83749
4.73683	7.65233e-11	up	Q6P3A4	Vsig8	0.03294	0	0.02906	0.59304	0.54054	0.48344
1.14921	8.33691e-11	up	-	Snhg6	4.99648	6.23389	5.25293	13.1144	9.91851	12.4938
1.68653	1.42199e-10	up	-	Gm44763	0.51355	0.77875	0.79104	2.06617	1.96785	2.47813
4.2569	1.7492e-10	up	Q91XB0	Trex1	2.41511	2.156	1.71375	34.2771	55.0056	27.6812
1.34769	1.81455e-10	up	Q8VE43	Metrnl	12.0994	13.5518	12.5488	34.3105	25.277	34.9198
2.27798	2.01794e-10	up	P56477	Irf5	0.86834	0.825	0.79412	4.22441	2.83817	4.67062
4.60775	2.42182e-10	up	O70556	Sprr2e	0.09568	0.09437	0	1.19236	1.80068	1.51543
1.26711	2.91626e-10	up	P04202	Tgfb1	10.1472	16.7425	17.2052	36.1889	29.4522	37.3998
1.16166	4.37275e-10	up	Q148V7	2310035C23Rik	3.24498	3.46275	3.8638	8.45447	8.24961	6.29724
5.33036	5.06967e-10	up	Q9D4N6	4930589L23Rik	0.04538	0	0	0.82743	0.48182	0.48627
1.15515	6.84305e-10	up	O55100	Syngr1	0.67593	1.04773	0.70126	1.89572	1.6061	1.74238
2.85224	7.62113e-10	up	Q8R5M8	Cadm1	0.61665	0.64482	0.58838	4.74978	5.34649	2.89896
1.23078	7.96631e-10	up	-	1810026B05Rik	1.08078	0.48168	1.02458	1.93246	2.00481	1.98217
7.09845	8.29826e-10	up	-	AC132444.2	0	0.04104	0	2.15062	1.28485	1.97678
1.96028	8.90402e-10	up	Q8K1M4	Glis1	0.38636	0.28897	0.30709	1.21502	0.97527	1.53089
1.67934	8.92105e-10	up	-	9430034N14Rik	0.31892	0.35894	0.32458	0.84925	1.01812	1.25332
2.50814	9.83239e-10	up	Q3USG7	9330020H09Rik	0.39644	0.36972	0.15895	2.01618	1.19658	1.90729
2.30216	1.07525e-09	up	-	Gm1995	0.16058	0.17013	0.22558	0.99927	0.99882	0.67052
Inf	1.27575e-09	up	-	Gm12236	0	0	0	1.54292	2.44957	3.86425
6.12218	1.31369e-09	up	Q9D8D6	2010005H15Rik	0.04844	0	0	1.22965	0.98174	1.10567
1.42356	1.42938e-09	up	A0A0R4J0R7	Jak3	0.83855	0.92982	0.98196	2.49049	1.90612	2.77493
1.93424	1.43903e-09	up	Q6S9I0	Kng2	0.18504	0.46239	0.32644	1.10464	1.29183	1.21259
2.58145	1.49019e-09	up	-	Gm28177	0.15335	0.34575	0.03092	1.24176	1.07414	0.75932
1.14826	1.6561e-09	up	Q7TNL7	Dusp9	1.53505	1.01505	1.64488	3.30127	2.77657	2.977
4.80547	1.75982e-09	up	-	1190001M18Rik	0.04874	0.02404	0	0.77618	0.541	0.66985
1.84302	2.94403e-09	up	-	Gm38020	0.22836	0.14364	0.20143	0.53772	0.75385	0.71231
1.14783	3.6542e-09	up	Q9JIB6	Naip6	0.49417	0.48744	0.61784	1.07351	1.13768	1.23554
1.13754	3.80261e-09	up	Q8BJT1	Trim65	0.67079	0.56307	0.63809	1.11706	1.4421	1.4485
2.04436	3.88944e-09	up	Q5M8S2	Prss46	0.37942	0.6351	0.40566	2.22891	1.47589	1.98179
2.63404	4.23484e-09	up	P50153	Gng4	0.09267	0.08227	0.08174	0.50045	0.66185	0.38853
1.17724	4.74905e-09	up	Q149G0	0610030E20Rik	2.6801	2.26934	3.41964	5.41859	7.10453	5.89413
1.30532	5.27373e-09	up	O35309	Nmi	1.00541	1.39605	1.187	2.79157	3.19479	2.63013
1.51328	5.79398e-09	up	Q66X19	Nlrp4e	0.50523	0.34571	0.5139	1.18492	1.51121	1.09838
1.0248	6.24993e-09	up	Q60925	Dbp	3.97618	6.92104	6.98259	12.6109	11.7276	10.984
2.62757	6.36986e-09	up	-	Gm12867	0.71113	0.66805	0.44805	3.25114	3.75861	3.97544
1.60175	6.53504e-09	up	-	Dtnbos	0.61455	0.59701	1.19914	2.32947	2.43548	2.35109
1.16805	7.7442e-09	up	-	4930565N06Rik	1.65901	1.14361	1.07351	2.70824	2.87476	2.90048
2.81583	8.59042e-09	up	-	H2-K2	0.2508	0.37835	0.55955	3.13236	1.77984	3.21641
1.65079	9.38569e-09	up	A8Y5C2,A8Y5C0,A8Y5C1,A0A1W2P827	Gm12216	0.3274	0.64013	0.32489	1.5112	1.33734	1.08945
2.71524	9.54346e-09	up	-	1700023H06Rik	0.35576	0.14622	0.19613	1.28631	1.47361	1.71258
1.17817	1.04868e-08	up	E9Q7L0	Ogdhl	1.65277	1.24019	1.19787	2.49355	3.13996	3.37877
1.23585	1.1248e-08	up	P28334	Htr1b	0.5307	0.62043	0.52591	1.05847	1.31531	1.46508
2.94307	1.14431e-08	up	Q3UTZ5	Serpina3f	0.05406	0.10666	0.08345	0.54899	0.57398	0.69891
2.1213	1.1809e-08	up	-	Gm44974	0.41139	0.33418	0.52297	1.64197	1.88019	1.84886
1.02575	1.18303e-08	up	Q0VBH5	Arv1	3.56912	2.30084	2.14012	5.51734	5.12648	5.2456
1.31806	1.27106e-08	up	Q921Z5	Tnfaip8	3.05526	3.27087	2.52576	8.10727	7.73141	5.62765
1.75039	1.27669e-08	up	-	Gm44260	0.57645	0.30618	0.46284	1.79431	1.234	1.38404
1.60357	1.44547e-08	up	-	Gm37694	0.64572	0.38646	0.69116	1.58067	1.49854	2.02121
1.34965	1.48186e-08	up	Q14AM4	Ly96	1.9856	2.25761	1.57763	4.29568	5.3104	4.8157
2.04998	1.6663e-08	up	Q8CC99	Ptgir	3.37455	3.38358	3.36553	15.2633	9.55142	15.9498
2.22373	2.01636e-08	up	-	Gm12976	0.76486	0.67901	0.76461	3.53038	3.39576	3.11181
1.6982	2.2441e-08	up	-	Gm16184	2.48473	0.77258	1.95347	5.90898	5.86508	4.73079
2.42471	2.51343e-08	up	Q3UN08	Apol6	0.6537	0.74662	0.98024	4.3926	2.84914	5.18027
2.06507	2.82927e-08	up	Q6ZQM8	Ugt1a7c	5.11695	5.1378	4.44231	23.2563	22.7533	13.8276
2.05265	3.27827e-08	up	B2RWK3	Gm9992	0.24287	0.45996	0.34276	1.47975	1.19079	1.53873
1.29497	3.32483e-08	up	-	Gm17435	0.44352	0.40936	0.46386	1.14349	1.17106	0.82942
1.59058	3.36398e-08	up	-	Gm2099	0.3474	0.41578	0.286	0.89369	1.19813	0.97967
1.23163	3.4144e-08	up	Q80ZD9	Amigo2	0.62626	0.85422	0.88903	1.84732	1.66222	1.89638
1.27021	3.61101e-08	up	Q3TQG9	Zfp607a	0.86808	0.55741	0.45341	1.4456	1.3011	1.66835
Inf	3.94851e-08	up	-	Gm26619	0	0	0	0	191.876	267.857
2.1699	3.97021e-08	up	-	Tmem181c-ps	0.62479	0.33185	0.14837	1.7636	1.90184	1.18664
7.68223	3.97562e-08	up	Q3UPZ5	Ifi213	0	0	0.00798	0.87096	0.44329	0.28037
1.29351	4.08898e-08	up	-	Gm42664	2.79029	1.39501	2.18306	4.3269	5.71356	5.17725
1.14478	5.0376e-08	up	-	Gm26811	0.60943	0.4926	0.49276	1.20072	1.22269	1.00945
1.01832	5.24923e-08	up	P97479	Myo7a	0.45166	0.48828	0.52428	1.07906	0.83174	0.97293
1.09073	5.70164e-08	up	Q9JKK1	Stx6	5.96501	5.72313	3.49571	11.1408	11.3543	8.97095
1.33348	6.58019e-08	up	O88932	Kcnj15	0.31348	0.27283	0.23584	0.62346	0.78531	0.60777
1.25142	7.08184e-08	up	-	4933421O10Rik	0.51491	0.59124	0.6458	1.42974	1.34338	1.28184
2.14648	8.40501e-08	up	Q8K385	Frrs1	3.76657	2.97311	2.46874	17.4446	10.5172	11.7337
1.42328	1.10363e-07	up	Q64695	Procr	1.63061	1.5032	0.91406	4.27674	2.98581	3.30121
1.55963	1.23393e-07	up	-	Gm26708	0.58602	0.6389	0.43529	1.80091	1.38424	1.57336
1.52766	1.26011e-07	up	-	Gm26902	0.35533	0.24741	0.40192	1.15772	0.77466	0.88803
1.88263	1.2678e-07	up	Q9QUM5	Hey1	0.11376	0.24779	0.25085	0.82699	0.76398	0.6006
1.60104	1.29494e-07	up	Q3UT53	Gm4027	0.75287	0.39607	0.53126	1.40546	1.83274	1.73026
2.60009	1.41065e-07	up	A0A140LIT1	C430049E01Rik	0.08503	0.1342	0.18001	0.83991	0.86992	0.64172
3.37359	1.46081e-07	up	Q3UTR7	Agt	0.03274	0.06458	0.05775	0.51373	0.47392	0.57187
1.46379	1.54325e-07	up	Q3UMF2	Gm10425	0.42323	0.33579	0.43824	0.93005	1.0967	1.18728
1.00354	1.6398e-07	up	Q2TBA4	Bnc2	1.83079	2.04119	1.6917	4.26631	3.08449	3.49446
1.2985	1.71819e-07	up	Q3TSM4	9430064I24Rik	0.6726	0.79499	0.61373	1.54157	1.84676	1.58829
1.86246	1.81099e-07	up	Q8BUM9	Usp43	0.86755	0.76888	1.02415	3.29081	2.26328	3.85617
1.23793	2.74431e-07	up	Q8BI85	Zfp677	0.57828	0.71171	0.87509	1.76803	1.79216	1.40382
1.58705	2.81618e-07	up	-	Gm14027	1.3933	1.76701	1.73374	5.42052	4.41849	4.45084
2.67152	3.19306e-07	up	-	Gm43633	0.03985	0.17689	0.04687	0.47212	0.57694	0.57552
1.1973	3.19741e-07	up	Q8R4E9	Cdt1	3.51404	4.33158	4.61682	9.39982	7.45393	10.9152
1.92875	3.60964e-07	up	-	Gm28119	2.6485	1.33185	1.55744	8.10195	6.26527	6.19333
2.34282	3.76595e-07	up	-	Gm15406	0.33067	0.11416	0.64169	2.01473	1.2447	2.11045
3.16604	3.79211e-07	up	E9PVF1	Gm6904	0.06893	0.10199	0.24322	1.0659	1.67993	0.86706
1.21977	4.32369e-07	up	-	Gm42549	0.38667	0.20487	0.2748	0.66495	0.68242	0.61966
1.7015	4.965e-07	up	-	Gm15344	1.50712	2.10302	2.07513	5.90454	6.03133	6.02783
2.34089	5.15017e-07	up	O55127	Cyp26a1	0.06983	0.25829	0.19248	0.59627	0.89298	1.06535
5.32807	5.74502e-07	up	-	Gm10552	0	0.01446	0.02585	0.59526	0.5092	0.46424
1.70003	6.91531e-07	up	Q9ERK7	Chrnb2	0.34349	0.25867	0.23945	0.67169	0.87337	1.11669
2.26921	7.75282e-07	up	Q9D7Y7	2210010C04Rik	0.16617	0.15678	0.12746	0.54024	0.88559	0.68661
1.08712	8.29293e-07	up	Q8R0J1	Plekhg6	0.88191	0.67557	0.89789	1.75385	1.71594	1.60841
2.31669	8.33423e-07	up	-	Gm15987	0.04856	0.16421	0.20191	0.80684	0.58246	0.61398
1.59437	9.69059e-07	up	Q6NSQ5	Sp140	0.33946	0.2431	0.21739	0.63103	0.91557	0.80586
1.84208	1.05926e-06	up	-	C130023A14Rik	0.12032	0.30659	0.1415	0.64328	0.55159	0.78003
1.26508	1.09331e-06	up	Q7M6Y0	Zfp429	0.77245	0.58459	0.88105	1.62288	1.85741	1.75582
1.24992	1.48839e-06	up	A0A0J9YUC4	Myo1h	0.28982	0.29361	0.28328	0.62911	0.66026	0.71523
1.05737	1.51281e-06	up	P49117	Nr2c2	1.33669	2.6595	2.81418	4.33706	5.03948	4.3802
1.47047	1.55603e-06	up	Q9JMB0	Gkap1	1.12589	1.53893	1.98858	5.18444	3.37641	3.96874
1.14374	1.5681e-06	up	Q6PFY9	Cdc14b	1.83603	4.47857	4.65029	7.36026	8.18663	7.95479
1.00463	1.73033e-06	up	Q8CGD2	Crispld1	0.82948	0.53419	0.68026	1.48084	1.21741	1.29658
1.08069	1.84715e-06	up	Q8VEK2	Rhbdd2	3.42213	3.41002	3.6545	6.44911	8.82228	6.30418
1.3446	2.01892e-06	up	-	Gm42748	0.4958	0.73032	0.51313	1.18391	1.45472	1.65068
1.82015	2.15697e-06	up	Q3U7K7	Trim21	1.8834	2.44964	2.2273	5.10829	8.31677	9.08069
1.08823	2.32458e-06	up	-	6720427I07Rik	0.98236	0.90263	1.37692	2.00008	2.36385	2.38224
1.02143	2.37001e-06	up	Q3TER3	Spata5l1	1.60058	1.83536	2.32067	4.15567	3.78479	3.42063
1.76898	2.41602e-06	up	-	Gm16156	0.8899	0.79216	0.89982	3.18586	2.19961	3.17498
1.31968	2.5494e-06	up	Q8CI96	Clip4	0.77796	0.71	0.79363	1.47997	1.75609	2.30322
1.89193	2.87164e-06	up	-	Gm19705	0.15893	0.41151	0.41179	1.30209	1.1696	1.06429
Inf	3.31656e-06	up	A7VMS6	Gm8909	0	0	0	0.20356	1.26727	1.59691
3.02627	3.74149e-06	up	-	Gm11772	0.11636	0.40171	0.10264	1.93348	1.82494	1.13833
1.7893	4.3779e-06	up	-	Gm28913	1.14791	1.5936	1.98757	5.76946	4.88306	5.22881
1.20951	4.76359e-06	up	-	Gm28809	1.639	2.11022	1.88702	4.02946	4.29609	4.34012
Inf	6.89251e-06	up	-	Gm45471	0	0	0	1.27102	1.38202	1.07757
1.24514	7.52843e-06	up	Q3UDI4	Sh3tc1	0.26984	0.19963	0.30943	0.66262	0.5313	0.6034
2.34188	7.5309e-06	up	J3QP60	A630023A22Rik	0.23132	0.35367	0.56112	2.50917	1.89775	1.23929
1.62062	7.63508e-06	up	A0A0N4SUT6	Gm43951	0.3214	0.17965	0.2268	0.59341	0.73415	0.85345
1.48438	7.67119e-06	up	E9Q1A6	Erich2	0.22048	0.38836	0.32876	0.73661	1.00319	0.80703
1.14707	7.92425e-06	up	-	Gm43481	0.53524	0.43234	0.54647	0.99988	1.18775	1.07592
1.04123	9.62188e-06	up	Q3U1Z0	Idua	1.20742	1.36892	1.15594	1.92002	2.67534	2.87074
3.02573	1.03678e-05	up	-	Gm18342	0.22299	0.08798	0.11802	1.19395	0.9685	1.24659
1.02136	1.0926e-05	up	-	Gm47071	0.93773	1.09036	0.89287	1.77145	1.98992	2.00198
1.12279	1.09679e-05	up	A3KN90	Nr3c2	0.26773	0.31124	0.29097	0.69953	0.56756	0.57462
1.21657	1.21137e-05	up	Q8BLG7	E030030I06Rik	0.47165	0.53638	0.62648	1.23961	1.2746	1.17874
3.1276	1.21276e-05	up	F7C7Q0	Gm10801	0.30705	0	0.21667	1.27556	1.62997	1.57349
1.18687	1.21948e-05	up	A2BFB0	Mlx	6.58815	7.78907	7.99635	14.4935	20.8093	14.2169
1.58586	1.32906e-05	up	-	Kank4os	0.20625	0.32551	0.44875	0.77429	0.98868	1.09535
2.19526	1.39735e-05	up	-	Gm43654	0.17663	0.08935	0.07191	0.32611	0.65568	0.52747
1.64357	1.46587e-05	up	O08675	F2rl2	0.24741	0.25625	0.26188	0.89075	0.85965	0.57629
1.81408	1.47197e-05	up	-	2900089D17Rik	0.12582	0.20684	0.23253	0.85729	0.51465	0.55822
2.36416	1.51543e-05	up	-	A930019D19Rik	0.32308	0.17528	0.17099	1.22283	1.32526	0.81275
1.08595	1.55739e-05	up	Q8BG73	Sh3bgrl2	0.24005	0.2562	0.26728	0.48681	0.59252	0.49682
1.0512	1.56878e-05	up	-	Gm15398	1.19915	1.07894	1.09347	2.40099	2.29129	2.10621
2.02787	1.56959e-05	up	P34927	Asgr1	0.02918	0.23027	0.42899	0.87998	1.11718	0.72502
1.60985	1.62313e-05	up	-	3110083C13Rik	0.55955	0.99349	0.50766	1.75627	2.56141	1.78746
3.2313	1.68295e-05	up	-	Mir763	0.90274	0.63604	0.34126	5.71451	5.47668	6.00785
1.6913	1.74931e-05	up	-	Gm31718	0.24564	0.58487	0.28392	1.47789	0.88294	1.12857
1.25109	1.75066e-05	up	Q61979	Nnat	0.74459	0.68438	0.73141	1.89026	1.30663	1.80531
1.95357	1.76287e-05	up	-	Gm37352	0.44702	0.36395	0.19402	1.0284	1.04096	1.71889
1.27374	1.78418e-05	up	-	2610203C20Rik	7.77927	7.49367	8.02186	20.6981	13.0712	21.008
1.04786	1.78694e-05	up	O88653	Lamtor3	6.81134	6.39139	5.68578	13.9834	9.59298	14.4084
1.54858	1.83094e-05	up	Q3V409,Q3TZC1	D730003I15Rik	0.45867	0.43433	0.39649	1.59207	1.01819	1.05983
1.73572	1.85411e-05	up	A2ADW8	Gm15128	0.22725	0.26152	0.30067	0.79718	0.84808	0.91044
1.00606	1.98502e-05	up	A2RTE4	Ciart	1.21149	0.92495	0.92975	2.281	1.74401	1.97056
1.12082	2.09794e-05	up	Q6P9J9	Ano6	10.2498	13.4983	9.12665	24.9908	17.6549	26.8057
3.02668	2.22017e-05	up	Q4FK29	Clec4e	0.09662	0.06149	0.04949	0.5093	0.33393	0.80444
1.18772	2.22533e-05	up	A2A7A5	Zfp985	0.57676	0.47853	0.47546	1.21416	1.00929	1.17018
1.41401	2.22808e-05	up	Q8C4K8	Sox5	0.78261	0.2198	0.63619	1.49263	1.14392	1.62483
1.55676	2.26606e-05	up	-	Gm38409	0.35254	0.32645	0.29827	0.8767	0.8541	1.06583
1.56321	2.38541e-05	up	B2RXB0	Fam71f2	0.50938	0.49049	0.65257	1.54507	1.48662	1.71761
6.19884	2.50583e-05	up	-	AC133103.7	0	0.04104	0	0.9601	1.2447	0.69769
1.59805	2.75183e-05	up	Q6NZN1	Pprc1	2.23403	2.2666	2.51724	5.78598	5.66375	9.20458
1.7875	3.08099e-05	up	-	Gm43445	0.30344	0.18251	0.16321	0.8267	0.77861	0.57924
3.87605	3.24723e-05	up	-	Gm12868	0.14845	0.10982	0	1.40465	1.25366	1.03733
1.13986	4.29059e-05	up	-	Gm45640	0.4326	0.93394	1.18794	1.95155	1.69374	1.81757
1.63336	4.44146e-05	up	-	Gm43359	0.23917	0.40938	0.27921	0.81172	1.24244	0.7406
1.09197	4.9953e-05	up	-	Gm27042	1.62233	1.51676	1.41855	3.46413	2.85929	3.12825
1.44529	5.11476e-05	up	-	Gm26532	2.57926	2.52205	0.19783	4.98984	4.26445	4.78539
3.68648	5.48579e-05	up	-	Gm13400	0.1629	0.16068	0	1.6542	1.37572	1.0245
1.00208	5.57443e-05	up	-	Gm26947	0.74498	0.77654	0.66645	1.07306	1.65733	1.53099
1.53209	5.78388e-05	up	-	Gm44777	0.20851	0.28934	0.21509	0.44696	0.80839	0.74745
1.39143	6.61595e-05	up	-	Gm13694	0.36625	0.3429	0.30115	0.88824	0.88073	0.80972
1.35858	7.28062e-05	up	-	4931413K12Rik	0.83293	0.53582	0.70275	1.80529	1.45636	1.91202
1.21542	7.52437e-05	up	Q99NI3	Gtf2ird2	0.2546	0.75094	0.62088	1.18207	1.4286	1.05118
1.15706	7.57776e-05	up	Q6NZA9	Taf9b	0.36263	0.50271	0.45819	0.89572	1.18243	0.78989
1.41561	8.06913e-05	up	-	AC131586.4	1.92286	1.02833	1.77783	2.99413	4.1813	5.11567
1.15557	8.66887e-05	up	Q766D5	B4galnt4	0.35354	0.29722	0.41462	0.86044	0.77939	0.67003
2.73234	9.0954e-05	up	-	Gm48444	0.16205	0.21312	0.21441	1.07209	1.19908	1.53499
1.80771	9.33021e-05	up	-	AC139294.1	0.84018	0.77528	0.3825	2.82723	1.8834	2.09591
1.01564	9.8302e-05	up	Q04863	Relb	8.35721	9.77198	9.29708	15.5182	15.7207	22.6471
1.07777	0.000103744	up	Q5SX13	Irf1	18.0989	10.7155	18.1995	24.8141	36.1539	35.6954
2.69971	0.000106244	up	-	7330423F06Rik	0.46272	0.355	0.31745	1.56627	3.02698	2.58677
1.84653	0.000109425	up	-	Gm44386	0.64932	0.81841	1.11368	2.86392	3.13351	3.02493
1.21572	0.000109756	up	-	Gm37447	0.52854	0.26589	0.34965	0.89777	0.8213	0.87163
1.09607	0.000114391	up	Q6PDE8	Mfsd13a	0.70645	0.75672	0.5209	1.58453	1.00677	1.53239
1.44232	0.000114478	up	B2RQP1	Rnasel	0.19575	0.22296	0.25282	0.40228	0.73996	0.63182
1.0117	0.000120688	up	Q9Z172	Sumo3	12.7187	10.2476	6.41871	15.4456	20.7355	21.4943
1.47043	0.000122734	up	-	Ptgs2os	0.0965	0.21152	0.27427	0.63678	0.3829	0.54612
2.94866	0.000125302	up	-	4930512H18Rik	0.03842	0.0758	0.16947	0.37245	0.75099	1.00243
1.53261	0.000127062	up	-	Gm43747	0.51197	0.39023	0.44133	1.27825	1.30272	1.20338
1.53741	0.000129686	up	-	Gm17971	0.86402	0.64393	0.67744	1.93202	2.20525	2.03939
1.08545	0.000135311	up	G3X9I0	Zfp105	0.77015	0.645	0.6665	1.60301	1.22016	1.47573
1.01338	0.000136221	up	Q8BIY1	Gpatch3	0.86058	0.8196	0.93577	1.46561	1.8044	1.86629
1.28629	0.000139631	up	-	Gm26516	0.77544	0.54635	0.72307	1.25785	1.65723	1.9404
1.2128	0.000140258	up	A0A0R4IZY6	Prtn3	0.41101	0.59932	1.03246	1.328	1.69026	1.58174
1.69073	0.00014514	up	Q91VV4	Dennd2d	0.14646	0.16003	0.23056	0.69892	0.35449	0.63193
1.14232	0.000154191	up	A0A0A6YY83	Pcdh7	6.59507	8.5308	4.75269	16.1563	10.4375	16.0356
1.22682	0.000164235	up	Q8R0M8	Slc16a4	0.19549	0.32269	0.3132	0.71082	0.6623	0.51668
1.49413	0.000175127	up	-	Gm42462	0.53364	0.45918	0.3305	1.45693	1.32598	0.8463
1.1694	0.000175835	up	-	Gm17638	0.29219	0.29876	0.21373	0.61514	0.67408	0.47144
1.24706	0.000177607	up	-	Gm19144	0.64932	0.40236	0.55806	1.15274	1.4141	1.15568
1.37246	0.000190656	up	E9PUC1	Iqck	0.24094	0.21865	0.21465	0.46931	0.46974	0.75877
1.74078	0.000203891	up	-	Gm15899	2.73098	0.57725	1.54858	5.76253	4.70685	5.39192
3.09119	0.000215511	up	-	4930580E04Rik	0.13457	0	0.15827	0.62114	1.21223	0.60601
1.23007	0.000215852	up	Q3V197	Car6	0.54539	0.63885	0.45101	1.33737	1.19261	1.19892
1.06402	0.000216668	up	-	AI197445	0.2235	0.25765	0.30403	0.56429	0.5198	0.51182
1.32964	0.000237309	up	-	Gm26772	0.1715	0.35169	0.17118	0.67078	0.49657	0.52562
1.0498	0.000237799	up	-	Gm7327	2.25488	2.48174	2.19831	4.75479	5.3148	3.89221
2.59235	0.000257192	up	-	Gm8850	0.15791	0.31153	0.11608	1.55497	0.91447	0.95635
4.7402	0.000261713	up	D9J349	Itln1	0	0.08027	0	1.18948	0.49744	0.37911
2.0213	0.000266293	up	P51656	Hsd17b1	0.20804	0.114	0.23447	0.8002	0.64698	0.75379
1.29261	0.00028538	up	-	Gm26584	0.23579	0.30853	0.24194	0.49309	0.55733	0.82048
1.29034	0.000303718	up	-	Gm12743	0.22168	0.21866	0.24718	0.54828	0.56516	0.5222
1.19517	0.000314536	up	-	AC130671.1	0.80068	0.80212	0.90488	1.84786	1.87158	1.86501
1.57138	0.000314637	up	-	Gm4813	0.48422	0.49673	0.93964	1.57346	2.29935	1.67829
1.3069	0.000316186	up	Q91V17	Znrf1	2.16323	3.66726	2.72504	7.6032	8.29186	4.66178
4.51304	0.000361479	up	-	Gm20496	0	0.06907	0	0.38786	0.60827	0.52195
1.52637	0.000382715	up	-	2610037D02Rik	0.34219	0.16421	0.18763	0.4838	0.86881	0.59743
1.12141	0.000389926	up	Q8C3T9	D430018E03Rik	0.34731	0.32665	0.2173	0.51076	0.59636	0.77889
2.91528	0.000393273	up	-	Gm4610	0.171	0.06747	0	0.44201	0.74269	0.57357
1.58629	0.000401453	up	-	AC132833.1	0.31619	0.25124	0.20143	0.92431	0.64425	0.67921
2.47315	0.000419596	up	A3KPB8	Il11	0.12307	0.28072	0.14926	0.78816	0.68298	1.50495
1.12286	0.000430832	up	-	Gm31763	0.6156	0.61778	0.42023	1.34413	0.81631	1.34164
1.46888	0.000437482	up	-	Gm45591	0.77102	0.65189	0.55055	1.52523	1.78953	2.00119
2.18857	0.000460141	up	-	AL592187.2	0.11866	0.08779	0.13956	0.38797	0.38653	0.7601
4.10408	0.000469818	up	-	Gm45712	0.18478	0	0	1.32201	1.11466	0.68866
1.03637	0.000496876	up	-	Gm26764	0.63786	0.41162	0.53634	1.11164	1.00688	1.04975
2.22726	0.000509907	up	Q8VCL2	Sco2	0.64224	0.64569	0.63187	1.51642	3.21854	4.0046
2.11144	0.000520669	up	Q9ER05	Ctrl	0.14726	0.14526	0.22436	0.87744	0.65896	0.63613
2.5027	0.000527231	up	-	1110025M09Rik	0.0724	0	0.38317	0.53469	1.17046	0.80948
2.32519	0.000530342	up	-	Gm42509	0.33686	0.13682	0.06991	0.91461	0.82236	0.9231
3.02623	0.000551094	up	-	Gm16028	0.06955	0.13721	0	0.67418	0.5706	0.38882
1.14404	0.000560714	up	Q14BP6	Lrrc74b	0.4162	0.46527	0.54455	1.17825	0.89043	0.99529
1.46818	0.00066953	up	-	Gm40578	0.33328	0.47167	0.74132	0.98987	1.77615	1.39058
5.72023	0.000671383	up	E9QJZ1	Gm2001	0	0.03035	0	0.17041	0.62359	0.74531
2.93669	0.000680703	up	-	Gm31522	0.04062	0.22036	0	0.56245	0.68606	0.68121
1.78531	0.000689987	up	Q8VI38	Gbgt1	0.19677	0.23977	0.25524	0.83346	0.8267	0.65785
3.07178	0.000738463	up	-	Gm13067	0.11492	0.30228	0	1.06086	1.51582	0.82088
1.21179	0.000801732	up	Q8BQ30	Ppp1r18	16.0814	18.3131	15.788	24.5948	43.1416	45.2405
1.43185	0.000829763	up	-	Gm15512	0.17827	0.40581	0.12096	0.58234	0.64193	0.61968
1.05232	0.0008311	up	-	Gm42659	0.82936	0.74846	0.40469	1.29505	1.20922	1.49614
1.14868	0.000837164	up	Q6NZI9	Zfp180	2.939	0.56909	2.93366	4.47386	4.82158	4.64818
1.96018	0.000866388	up	-	Gm45343	0.3925	0.18436	0.23081	0.75917	1.20862	1.09709
1.28532	0.000880143	up	-	Dhx58os	0.40776	0.51713	0.41962	1.06654	1.08697	1.03121
1.26057	0.000948932	up	O70370	Ctss	0.71794	0.4946	0.38197	1.12565	1.37485	1.22104
2.00987	0.000951789	up	-	Gm37805	0.19804	0.16744	0.19964	0.888	0.64169	0.68536
1.29603	0.00095208	up	Q4LDF6	Cfhr2	0.55241	0.17374	0.33191	0.65777	1.05088	0.82798
1.58077	0.000991655	up	-	2210411M09Rik	0.84237	0.49855	0.5095	1.35531	1.99772	2.04061
1.57056	0.00111262	up	-	Gm27026	0.60723	0.49628	0.18364	1.52152	1.00469	1.19618
1.09177	0.00124523	up	Q80WJ7	Mtdh	7.63745	8.23976	8.53344	22.2509	15.8493	12.5022
1.22649	0.00133068	up	-	Gm47246	0.34186	0.27884	0.33633	0.71007	0.68527	0.78403
1.63013	0.00133405	up	Q8K5A4	Rasl10a	0.15333	0.3349	0.2705	0.5763	0.81394	0.88778
2.29286	0.001342	up	-	Dleu2	0.2212	0.20607	0.22281	1.39913	0.45993	1.2391
1.25288	0.00134283	up	-	2310069B03Rik	0.358	0.33708	0.44497	0.85628	1.0366	0.75051
1.09401	0.00135734	up	-	Gm45854	0.62559	0.30635	0.66922	1.11816	0.84788	1.36417
1.3836	0.00137408	up	Q8C9T2	A430110L20Rik	0.16011	0.2369	0.26073	0.76178	0.46955	0.43607
2.1982	0.00142964	up	-	Gm17771	0.14841	0.10647	0.13091	0.66013	0.59902	0.46512
2.07281	0.00143738	up	-	Gm48783	0.02866	0.32509	0.13903	0.55558	0.53937	0.90785
1.18234	0.0016213	up	Q8R0L1	Stap2	0.62276	0.44024	0.51269	1.37976	0.95168	1.1508
1.01285	0.00184819	up	-	Gm26514	0.35479	0.16236	0.30327	0.44908	0.5719	0.59298
2.69374	0.00187467	up	-	BE692007	0.21576	0.22449	0.25028	2.36286	0.87005	1.11253
1.12184	0.00190609	up	-	D530018E20Rik	1.1954	1.1154	1.32515	1.71495	3.24298	2.73928
1.75669	0.00198664	up	-	A730090N16Rik	0.32087	0.38954	0.58782	1.59496	1.38168	1.28781
2.44778	0.0019929	up	-	Gm43510	0.48224	0.08649	0.27069	1.8212	1.18476	1.47048
1.11452	0.00201327	up	-	Gm26797	1.04854	0.97388	0.65484	1.3495	1.83935	2.44949
5.50949	0.00202245	up	-	AC133103.6	0	0.04104	0	0.61446	0.64243	0.54264
1.74227	0.00205018	up	-	Gm45564	0.81758	0.40323	0.25756	1.18603	1.32455	2.31246
1.38092	0.00210237	up	Q3TQ88	Ceacam19	0.14274	0.29068	0.26805	0.76936	0.62661	0.37752
2.06522	0.0021174	up	-	AC140267.1	0.07266	0.07167	11.5356	13.4143	19.214	14.8927
1.04728	0.00225573	up	-	Gm26982	1.08907	0.4244	1.18597	1.78734	1.62211	2.02941
4.22693	0.00226986	up	-	Gm27406	0.08503	0.08387	0.075	1.9624	0.65655	1.82216
1.58116	0.00234328	up	-	Gm16365	0.26379	0.33609	0.10664	0.67982	0.6471	0.72709
1.02781	0.00236218	up	-	Gm16124	2.06941	2.24834	1.71954	4.65135	3.99462	3.32528
2.30162	0.00241438	up	-	Gm44075	0.35823	0.77739	0.50557	1.78578	3.52665	2.53665
1.35641	0.0024148	up	-	Gm42940	0.13104	0.14218	0.445	0.59879	0.4806	0.70812
1.92351	0.00259294	up	-	9930120I10Rik	0.28625	0.24706	0.12625	0.8258	0.7425	0.8668
1.38733	0.00260397	up	Q8BHZ5	3110062M04Rik	2.71158	3.22536	3.44699	9.37694	9.91212	4.58336
2.53714	0.00273968	up	Q9D980	Pldi	0	0.25054	0.04801	0.65318	0.59536	0.42259
1.70069	0.00285431	up	-	Gm44033	0.33401	0.26357	0.60887	0.84279	1.35395	1.61823
1.89897	0.00312973	up	-	Gm42639	0.20678	0.14686	0.1824	0.75593	0.31134	0.87854
1.14152	0.00320497	up	Q3UMK1,A0A1W2P7T4	Gm867	0.75614	0.808	0.82259	1.41932	1.35012	2.34835
5.41115	0.0032132	up	-	AC132444.4	0	0.04104	0	0.57606	0.56212	0.54264
1.9457	0.0032789	up	-	Gm21182	0.29236	0.11535	0.27507	0.84566	0.88415	0.83535
1.32023	0.00333454	up	-	Gm17083	0.49848	0.20115	0.43969	0.78439	1.08251	0.90778
1.31655	0.00340829	up	B7ZP17	Gzmm	0.35745	0.26963	0.44512	0.98024	0.95382	0.66609
1.44691	0.00366417	up	-	9530027J09Rik	0.22974	0.19036	0.29992	0.50053	0.63861	0.7706
1.68973	0.00370523	up	A0A0R4J1T0	Pogk	2.24562	2.15297	2.30546	10.6022	5.1637	5.27658
1.14525	0.00387479	up	-	Gm10145	2.31129	9.44979	4.49107	11.1631	10.0869	13.545
1.17156	0.00396036	up	-	Gm10060	5.85562	7.97633	3.68932	15.9594	8.47742	13.8993
4.53751	0.00399545	up	-	Gm26274	0	0.09511	0	0.57857	0.55837	0.98821
1.75426	0.00405391	up	-	Gm14052	0.30021	0.2369	0.11916	0.62355	1.05757	0.4755
2.22966	0.00408242	up	-	Gm15739	0.14198	0.08753	0.1722	0.83555	0.71941	0.2811
1.17096	0.00429911	up	G3X8U3	2210016F16Rik	0.18767	0.43028	0.42504	0.58063	0.69028	1.00663
1.25215	0.00432114	up	-	Gm44891	0.25062	0.17854	0.34387	0.62338	0.61143	0.55781
1.25658	0.00436398	up	-	Gm47297	2.91569	3.98218	5.34149	12.3193	6.06115	10.0305
3.32012	0.00452819	up	-	Gm25430	0.16065	0.15846	0	0.98867	0.41346	1.69634
1.60592	0.0047624	up	Q80XI1	Fbxo34	0.73848	2.12104	0.73441	2.70353	5.0976	2.79945
1.04402	0.00483402	up	E9QJR0	Lvrn	0.24038	0.28453	0.28836	0.58139	0.53361	0.51512
1.2418	0.0049309	up	Q7TS55	Tnfsf18	0.25468	0.31771	0.22464	0.74681	0.72296	0.36291
1.22539	0.00511327	up	Q2TUM3	Kcnrg	0.22895	0.24257	0.50862	0.88457	0.71204	0.63206
1.04458	0.00518644	up	-	Gm32914	0.40981	0.38368	0.33085	0.76946	0.69721	0.78954
1.75614	0.00520659	up	-	Snora52	2.37217	2.00563	0.09964	5.73537	4.361	4.63087
1.69894	0.0053398	up	-	Gm16310	0.29017	0.30212	0.12797	0.75896	0.82461	0.6909
2.36243	0.00552695	up	-	Gad1os	0.36297	0.09764	0.34927	0.79199	2.19747	1.07603
1.70744	0.00597036	up	E9Q6W4	Zfp296	0.12915	0.14238	0.25465	0.35768	0.48395	0.82818
1.05869	0.00597516	up	-	Gm17258	0.67232	0.7114	0.44208	1.3203	1.2624	1.11615
1.30539	0.00613633	up	E9Q101	Gm6034	0.29378	0.28978	0.25077	0.72612	0.47562	0.8035
1.51623	0.00640811	up	-	Gm11626	1.3942	0.68761	0.61489	2.4025	2.87066	2.25159
1.32331	0.00667759	up	-	Gm43203	0.80429	0.76599	0.75836	1.9202	1.49899	2.2481
1.97493	0.0067597	up	-	Gm43058	0.22285	0.19539	0.32761	0.9829	1.41	0.4614
1.01046	0.00689556	up	-	Gm13414	2.17126	1.86876	2.47849	3.65509	5.81431	3.31217
1.53786	0.00705221	up	B1B0S0	Xlr3c	0.14655	0.35657	0.08618	0.57722	0.74493	0.3368
3.6459	0.00716048	up	-	Gm22573	0.15172	0.44897	0	2.10092	2.4894	2.68586
1.07569	0.00724138	up	Q3U4S0	Pank2	2.33142	2.69438	2.86793	6.63125	6.29142	3.25833
1.17831	0.00747548	up	-	Gm13127	0.64621	0.84623	0.38327	1.25481	0.97856	1.8893
1.7461	0.00749518	up	-	Gm15846	1.25739	0.14311	0.42658	2.36616	2.19379	1.44189
1.75299	0.00750565	up	-	AC132863.2	0.07747	0.53495	0.13668	0.59005	0.76645	1.08277
1.13293	0.00773989	up	-	Gm26637	0.29748	0.24008	0.28029	0.55547	0.52855	0.66142
1.47803	0.00782024	up	-	Rn7sk	0.51429	1.66025	0.65984	2.71914	2.70751	2.22164
1.70507	0.00792116	up	Q9Z2T1	Kcnk7	0.18934	0.19922	0.12248	0.59429	0.41422	0.61157
1.53798	0.00840647	up	-	Gm38430	0.24961	0.19697	0.22017	0.86409	0.61432	0.40698
1.38359	0.00842246	up	-	Gm8174	0.32466	0.44224	0.32728	0.89914	0.88037	0.99391
1.6416	0.00854683	up	-	1700008B11Rik	0.63464	0.09631	0.34449	1.28441	1.20151	0.79599
1.54902	0.00869606	up	-	Apc-ps1	0.82317	0.29231	0.58087	1.85418	1.27118	1.71799
1.49171	0.00931972	up	Q8CAE1	A230083G16Rik	0.14055	0.32348	0.46833	0.77847	1.00983	0.75659
1.01526	0.00952678	up	-	Gm28035	1.03706	0.49347	0.40584	1.26075	1.57541	0.98326
1.82688	0.0096628	up	-	Snora16a	1.59307	0.89794	1.20445	3.15138	5.49133	4.13482
1.06631	0.00971853	up	Q8K1B8	Fermt3	0.15553	0.55466	0.20579	0.62955	0.69284	0.53506
1.29409	0.00979505	up	-	Gm9710	1.1785	0.27532	1.09423	2.00409	2.30482	1.79152
1.42072	0.0101399	up	Q8C997	Gm9869	0.47792	0.60611	0.42156	0.94542	1.95491	1.0178
2.31484	0.0103413	up	-	Gm15418	0.16001	0.15784	0.04033	0.50646	0.353	0.87322
1.81453	0.010568	up	-	Gm29292	0.20203	0.15943	0.30295	1.06308	0.76047	0.45177
1.077	0.0106947	up	-	4930455C13Rik	0.71449	0.50983	0.71068	1.36127	1.45256	1.16144
1.24804	0.0107914	up	P43120	Hhex	0.2824	0.29448	0.0854	0.55119	0.47504	0.50368
1.12483	0.0110257	up	-	Gm9845	1.08691	1.09765	0.63915	2.10233	2.27293	1.61549
4.28188	0.0111006	up	-	Gm27913	0.17891	0.08824	0.15781	3.79866	0.08634	4.1673
2.22068	0.0111061	up	-	Gm26203	0.95025	0.53562	0.95793	3.25827	3.53757	4.30036
1.80194	0.0111581	up	-	Gm43460	0.16105	0.1733	0.14206	0.47306	0.69242	0.45016
1.38685	0.0113945	up	-	Gm15470	0.24833	0.14475	0.35844	0.67732	0.46847	0.76774
1.33475	0.011515	up	Q9D2A5	Creb3l4	0.15669	0.30003	0.20325	0.7743	0.49818	0.34351
1.34275	0.0116575	up	Q9D0J8	Ptms	22.4821	32.529	147.98	181.027	158.23	161.092
1.56566	0.0121384	up	-	Gm48495	0.30436	0.41569	0.37172	0.95098	0.81348	1.37426
1.00194	0.0125419	up	-	Gm38375	0.59762	0.29474	0.52101	0.5966	1.11336	1.04888
1.68441	0.0130353	up	-	Gm16093	0.90801	0	0.55716	1.27556	1.75274	1.58166
3.44992	0.0134714	up	-	Gm12188	0.19968	0	0	0.64519	0.28909	1.20932
1.08135	0.0135391	up	Q7TPQ9	Arrdc3	10.1088	8.3585	16.391	19.2999	19.4464	32.9935
1.19639	0.0136796	up	Q78V97	Psd3	0.43973	0.4805	0.62632	1.05494	0.74716	1.64207
1.65118	0.013707	up	Q3UTB2	A630001G21Rik	0.13139	0.25357	0.15621	0.36388	0.86013	0.42581
1.30349	0.0137192	up	-	Gm12219	1.36241	0.55133	0.49302	1.87044	1.55096	2.37602
2.17069	0.0140076	up	-	Gm12230	0.34087	0.13449	0.12027	0.75522	0.55929	1.30214
1.17693	0.0141206	up	-	4930506C21Rik	0.28861	0.19235	0.24081	0.68407	0.5571	0.34884
1.33664	0.014241	up	-	Gm28151	0.6021	0.17657	0.27272	0.91636	0.70677	0.97035
1.02532	0.0145849	up	-	Gm37819	0.72655	0.516	0.65368	1.22071	1.34638	1.19142
2.055	0.0146325	up	-	Gm37088	0.11435	0.45118	0.23535	0.95007	0.99331	1.27852
1.04901	0.015955	up	-	4930447F24Rik	1.25617	2.37659	2.1888	2.9371	3.3192	5.42985
1.60334	0.016071	up	-	AC164433.1	0.19044	0.18785	0.1503	0.81424	0.29989	0.44825
1.55003	0.01671	up	-	Gm6806	0.47688	0.30348	0.47492	1.22129	0.59389	1.76294
1.57338	0.0187918	up	-	Gm40723	0.20531	0.37973	0.49803	0.8766	1.56052	0.69344
1.60141	0.018822	up	-	Gm25219	0.56275	0.41632	0.86867	1.90484	1.62943	1.92251
1.34578	0.0192545	up	Q8CFA1	Irak2	2.67631	2.77483	2.36068	4.13175	5.34217	9.8239
1.57628	0.0192885	up	Q3UKX5	Prl2c5	0.09204	0.20751	0.24355	0.5462	0.60913	0.41652
1.08057	0.0195789	up	Q80YR9	Rbm12b1	0.50065	2.29807	0.6952	2.17818	2.55479	2.41546
2.0915	0.0199036	up	-	Gm43962	0.73305	0.16068	0.57476	2.33092	1.80809	1.97311
1.00286	0.0217836	up	-	Gm47963	0.35369	0.19936	0.33108	0.4731	0.64789	0.60527
1.73539	0.0234148	up	-	Gm8145	0.43622	0.24588	0.27484	0.38352	1.46357	1.25802
1.20117	0.0236621	up	-	Gm8615	5.79983	5.43003	7.44459	20.9109	11.3582	9.51225
1.77237	0.0238954	up	-	Gm26621	0	0.13489	0.34176	0.62069	0.70393	0.25483
1.4848	0.0242224	up	Q8BFU1	Slc39a9	2.0756	1.5964	1.45981	6.17876	1.86209	5.93793
1.24162	0.0255741	up	-	Gm18935	0.44283	0.64371	0.47283	1.37699	0.94477	1.25948
1.07522	0.0258129	up	Q8C6U3	Gm17334	0.71662	0.31977	0.60201	1.26009	1.15275	0.95384
1.46412	0.0265461	up	-	Gm36501	0.31159	0.28686	0.31149	0.78622	0.88215	0.77417
1.4055	0.0272019	up	-	Gm17194	0.93387	0.83344	0.27458	2.13473	1.88851	1.243
1.09692	0.0281512	up	Q9CYN2	Spcs2	6.06044	5.69953	5.19695	9.82541	7.93707	17.5035
1.40796	0.0286002	up	Q8R1L2	Gm11767	1.03589	0.15482	0.44302	1.21709	2.06019	0.96516
2.52822	0.0290357	up	-	Gm25780	0.30584	0.24134	0	0.3388	1.65304	1.08284
1.57672	0.0300871	up	-	Gm7645	0.29459	0.15498	0.2252	0.59828	0.81506	0.54894
1.97239	0.0302759	up	A0A0N4SWI3	D6Ertd527e	0.23069	0.43614	0.34479	2.04681	0.4082	1.39711
2.02278	0.0315189	up	-	Gm43214	0.08793	0.5204	0.15512	0.52762	1.61245	0.86022
2.31327	0.0316146	up	-	Gm45912	0	0.05622	0.30167	0.34203	0.88023	0.50453
1.18714	0.0321471	up	-	Gm44686	0.57317	0.70671	0.75836	1.16407	1.7979	1.54869
1.2167	0.0321484	up	-	CT025525.2	0.87805	0.64958	0.87131	1.2834	1.48305	2.6588
1.01051	0.0322124	up	Q9DAL1	1700012B09Rik	0.4535	0.39141	1.31671	1.27338	1.67784	1.2852
2.09183	0.0324083	up	-	Mir31	0.43799	0.72005	1.159	2.69552	2.67728	4.21683
1.43869	0.0326604	up	-	AC154828.1	0.21695	0.05707	0.36997	0.46731	0.62817	0.6064
1.45251	0.0334149	up	K9J7B2	Ugt1a6b	0.99402	1.23684	14.1433	15.3538	14.9364	13.2748
1.54115	0.0344308	up	-	Gm26280	1.68546	2.11595	1.48669	6.50662	5.0281	3.42626
1.78513	0.0348803	up	S4R1A3	Gm26992	0.42988	0	0.84586	0.76316	2.23408	1.294
1.00716	0.0356472	up	Q8BG09	Tmem184b	22.5485	19.0245	24.0407	52.697	22.0361	53.5632
1.6387	0.0362053	up	-	AC155729.1	1.10946	0.33673	0.40148	1.47065	1.09827	3.0481
1.48591	0.0370776	up	-	Gm16174	0.30797	0.87337	0.23769	0.92399	1.63483	1.29124
2.83048	0.037684	up	-	Gm47767	0	0.24956	0	0.58391	0.73258	0.39288
2.02668	0.0378476	up	-	Snord89	0.70344	0.69387	0.86867	3.37676	2.8515	2.75269
1.95366	0.0379372	up	-	Gm48553	0.07586	0.22449	0.40148	0.77034	0.842	1.02487
1.14879	0.0379924	up	-	Gm38319	0.06112	0.59083	0.48521	0.54166	0.86126	1.03643
3.64658	0.0387193	up	-	Gm43215	0	0	0.16251	0.22677	1.00761	0.74383
1.08377	0.0396131	up	-	Gm22478	2.81374	2.0816	3.27966	5.47331	4.46152	6.92854
2.48106	0.0398614	up	-	Scarna6	0.29199	0.0576	0.15453	0.86257	1.12728	0.76175
1.1465	0.040307	up	Q3TN73	F530104D19Rik	0.38689	0.28622	0.25595	0.73983	0.38675	0.87543
1.35282	0.0403081	up	-	Gm44731	0.4854	0.50696	0.37778	0.97526	1.79127	0.63847
1.10628	0.0407059	up	-	Gm15696	1.28673	0.51455	0.76688	1.6052	1.81251	1.97652
1.54536	0.0417074	up	-	Gm22314	0.77102	0.65189	0.29147	1.16934	1.64779	2.05251
1.65279	0.0424883	up	-	Gm44816	0.55154	0.064	0.22894	0.62896	1.00202	0.9673
2.50372	0.0426681	up	-	Gm16570	0.14198	0.14005	0	0.55703	0.17129	0.82677
1.07184	0.042849	up	Q3UN21	Mfsd4b3	0.32042	0.29044	0.18333	0.61558	0.73554	0.27434
1.05051	0.0430656	up	G0LE24	Zbed6	22.266	0.39938	25.9651	26.658	35.6988	36.0515
1.61343	0.0432793	up	-	Gm47370	0.33845	0.12519	0.28361	1.24195	0.57165	0.41782
1.15303	0.0436656	up	-	Gm20186	0.35373	0.17446	0.48102	0.84357	0.72548	0.61795
2.50894	0.04463	up	-	Gm11874	0.35713	0	0.63002	1.86821	1.95322	1.66371
1.15449	0.0455989	up	-	2410021H03Rik	0.52666	0.29971	0.50028	0.84147	1.01661	1.01913
1.5226	0.0461935	up	-	Gm15267	0.16676	0.82247	0.32361	0.52342	1.38419	1.74021
1.05071	0.0463093	up	P34928	Apoc1	0.52001	0.63604	0.53208	0.82569	0.94356	1.62793
1.56448	0.0463282	up	-	Mir7-1	2.00609	1.27209	0.88475	3.83613	4.4256	3.73822
1.03893	0.0484201	up	-	Gm19610	1.21377	1.0476	0.76951	1.68074	1.94027	2.43848
1.09521	0.0486944	up	-	Gm45745	0.24918	0.32341	0.39332	0.78696	0.60758	0.61097
1.0921	0.049527	up	N0E6I7	Ly6g5b	0.40794	0.32451	0.17411	0.69245	0.72396	0.46592
1.28215	0.0498788	up	-	Gm16581	0.3904	0.06161	0.30304	0.56222	0.70839	0.52379
